# Supplementary material for: Tales of a Super Butterfly: Is Vanessa carye a Truly Migrant Species? Unraveling Migration Using Morphological and Genomics Approaches
Source: Mol Biol Evol. 2025 Sep 19;42(9):msaf212. doi: 10.1093/molbev/msaf212 (PMC12449186; doi:10.1093/molbev/msaf212)
Supplement: msaf212_Supplementary_Data [file msaf212_supplementary_data.zip]

Archive with 5 entries (5 files):
- Vcarye_SNPs.fasta
- Vcarye_Forewings.tps
- Vcarye_Hindwings.tps
- Supplementary Table 1.xlsx
- Supplementary Table 2.xlsx
