# Supplementary material for: Tales of a Super Butterfly: Is Vanessa carye a Truly Migrant Species? Unraveling Migration Using Morphological and Genomics Approaches
Source: Mol Biol Evol. 2025 Sep 19;42(9):msaf212. doi: 10.1093/molbev/msaf212 (PMC12449186; doi:10.1093/molbev/msaf212)
Supplement: msaf212_Supplementary_Data [file msaf212_supplementary_data.zip › Vcarye_SNPs.fasta]

>Yar06019001_Yaramba
TGCAGCGCATCCTCGCTGTTTATGAGTTTTATACAAATAAAAGTACATGCCGTGCAGGCCCCCGTCGCGCCTTTGTCTGCCGTGCAGCTGGTGGTGGGTGAGCGGCGTCGGCTCGTCCCGTTTGGGCGCCGCGGGCCCCGCGCCCGTCGCCTGCAGGCGGTCGATGAGCTCCTGGCGCGTGACGTGCGGCCGCACGCCCGAGCCGCCGCCCGCCTCGTACTGCAGGGTTGGAACGCTCGCAACGAGAATACTAATGAGAGATAAAAACCACTTTAGACTATATCATTATTGCAGTCTGTTGGGTAATAAAATTATTATTTGTATTTGATAAAACTTCAAACGTATAGCCGTGCAGACTTGTCTTGAATAGGTATTTTTCGTTCCGTGCAGATTAACACGAACAGGCGAATATATGATAATGCCTGATATCACTGTCCACCAGCGAACCGTATTTTGCAGAATACGGAATGAACATTTCGTACATACGGAACAGACTTCATACGAATACAGAACATACGGAATGTGCAGAGTAGATATTTTCTGCATAAATTGAAATGTCGCATAACGTATTGTCGGTTGGAATTGTTGCGTGTGCAGCTGAATCTTGTCTCCGTCTCGTCGTTCCGTACGAACTCTCTCGAGTCGAACACTCCCAAGGAAGTGCAGTGAGCAGTCTGCACTATGGTCATTATTCCTCTTACGTAAACTTCGACAAGCACCGATTTTTCAATGCAGTACAGCATTCATATAGCAAGTATTTCCATGATTTTTGATGCCAGTGGCTGCGGGAATGGTGCCCTGCAGGCGCTGCTGGACAGCACGCGCGAGCCGTGCAGGAGTTGGGGGTTGATGACCGTTTGGGCCATAACCATCTGTTTTTGGACCCATGTGTCCCATCTGTGCAGCCGCGCGTGCCGCGTCTCCAGCGCGTACGACGAGCACGCGCCGCCGAGGCACGCCAGCGGGAAGTGCAGTTGATGCATTGAGGCATTCATTACAATGTTATTGACGTTCGGTGCATAATACGATTACAAATACTGCAGGGCTGGGCGCGAGCGTGGGGTGCGCCGTGCAGGAGCTGTGCGCGCTCACGGCCAACAGCGAGGGCGCGCTGTTCGCGCTGCACCGCCTCGCGCGCCTGCAGCGAAGATGTACGCACCAGGAATACATAAACAGCGAGGCGATTGGAAAAGCTGCTGGCTCGCTTGTGCAGCAGCATAGGTGTGTGTGTAGGCTGGAGCTGCGTAAGTCTTGGTCACAATAGGGCTAGCAGAATATGCAGCAGCAGGCGGAGTGAKCCCAAAGTGGCGCTGCCCGCTGCTGACAGCCGCGTTCCCGTGCAGCGTACAGATGATATACGATACATTATTATATGATTTAAAAAATGAGCTACTCGAGGCCCTGAGTTGCAGCGGCGCCTCGCCGCACTCGACTCTGAGTACTCGGTGCAGCTGGACAGCCTCCGCGCCGCGTATCTGCAGACCCTGAGCTCCTGAGTTTCAGCTCGAGATCCGTGCAGGTTGGCGATGGACAGCGGGTCGTTGATGTGCTTCTCGCCGCCCGCTCGCCAGTGGTAGTTGCCCTGCAGCGGGCCCTGGCGGCGCGAGGGCCGNNNNNNNNNNNNNNNNNNNNNNNNNNNNNNNNNNNNNNNNNNNNNNNNNNNNNNNNNNNNNNNNNNNNNTGCAGAAGCGTACATCAAGGACAGAGCGCTCGGCCCGTGGAAGTGATCAGGGATGCCATGATCCGAGATTGCAGCAACCCGTTGTTTTGGCACACAATCGATCACTGTCCGCTGCGAACGCTGAAGAAAAATTGTGGATGCAGAGGAGGAATCATCGCCATCACTGTCGTAGCGCGGGGACGCGTCGCCGNNNNNNNNNNNNNNNNNNNNNNNNNNNNNNNNNNNNNNNNNNNNNNNNNNNNNNNNNNNNNNNNNNNNNNNNNNNNNNNNNNNNNNNNNNNNNNNNNNNNNNNNNNNNNNNNNNNNNNNNNNNNNNNNNNNNNNNNNNTGCAGCTGGATCACGTCGCCCACCTTCAGCTGGGCCATTGCCGTGCAGGATGTGGACGTTGGGAACCACCGTGCAGAACGGAAATGGATCGCCATTCCTTCTTGTCACCGTGCAGGCGGAGGCGGTCGGCCTCGCTGTAGACGTAGCCGTGCAGCAGCTTTAAATGTAGTTGCTTTGTTAATTCGAACCACGCCGCCAGGGATCCAGTGCCGACCGAGTGCAGGAAGCTGCGAAACACATTACATAGCTATTATACAGTGGCGCTAAAAATAGCTTGCTTGATTGGATGCAGTCGATATTACGTAAAAAGTTAAAGAATTTTATCCCTAAAAAAGAATGAGTGTAAAGTACTTCAATGCAGCTCGGTGGTGCTCGTGTTGTGTTGTGAGCGGTGGTGTGTGTGTGAGTTGTCGCGGGATGTCGCGTGCAGCACGCGGCGGCCGCGTCACGGGAGCTCGAGCGAAGACGGCGATCGCGCGGCGGAGGAAAGCGCGTGCAGCAGCTCGCAGCGGCTGAACGGGTTAGGTAGTGCTAATCCGCCTAACTTGGCAACGTTTTACATCTGCAGCCTACGACTTACTAGTGGAACTGGTCCGTGCAGCCAGAAGGCGCTCAAAGAGGCAACGGCCTCCATACTAGAGTGCGCCCAGGTGCTACTCACCCGATGCAGCGGCGCGCTGGGTGCGGGCCCCTGCACAGCTTCGCGCTGCCCGATACCGCCTCCGACCACTCCATGCAGCCGAACAATTGGGACTTTTTTTCAGTATTCCCTTTCTRGTCCTGGGGGGTTATGTGGGGTGGTTTGCAGCGCGCGGGCCCCGAGCGCCTCGTGGACGCCGCCGTGCAGGGTTGCTCTATCCACTATAAATTGACCTATGCTTTTGTTCGATGTATCCCTTTTCTGAAATATCTGCAGCGCGAGCGCGTGCTGGCGCTGCTCATGGACGAGCGCGACGCCGCCGAGATGCCGCTCGTCGTCGTGCAGTTCGTCGTGCTTGAGTTTCGCGAACGCCACGCGGATGCCGTGCTTTTGCAGAGACACCGTGCAGGCGGAGCGGAGTCGTGATTCAGATTGAAATAGTAATTTGGGCGGGAACCGTGCACTTCGCGAGATGCAGTATCAATATCGTAATAATCACTTGATACTGTTGTAACAACACGGGTAAATTTAATGTGTTTAGATGCAGCACTGAATTTGTAGCTAGTTGGACATAGTCAATCAATCGGTCTTTTTTGTCTCTATGTGACATTTGCAGCAAGCGACTCGGAGGATTTTTCAAATGTGAGGTACCCCGTGCAGCGTGAGCGGCGCGAGGTGGCAGGGCACGACGTAGAGCGCGAGGTTGAGCGTGGGGCGCTCCGACTGCAGTCAAAAGCGGCAATAGAATTAAAATACTATTACGCCAATACAAAGTTGATTGAGTCGGCGAGGGTGCAGGCTCAGTTTATACAAAACAAGTATTACATGATTAAGTTGAAAAGTTCTGTCTCATATCAAAAGTTGCAGGAGGATATTAAAAATCCATTCATCACAGTTAGAGCAAAAAATAAGAATTCAGATTCACACTCGATGCAGCGCACGGCGCGCGGCGCTCGCCTCCTGTTGGGCGCCTACGCCGNNNNNNNNNNNNNNNNNNNNNNNNNNNNNNNNNNNNNNNNNNNNNNNNNNNNNNNNNNNNNNNNNNNNNTGCAGTTGAATGAATACGATATTTCAATTTGCCGTTTGATGCGCTCCAATGCCGTGCAGAGCGGGCGGCGGCCGTAGCGGGTCACAATTCGATGAGCGCCGAGCCCTTGTTCGCTTCCGAGATTGCAGAAAACTACTGCCATAATTATAATAACCGATAAGTAAACATTTGTGAGCAGACTAAATTGTAATTTGCAGTCGAAAGTTGAGCAGCGACGTCGTGATTCCGAACTTAGCCTCCTTTGCACCGTGCAGCCAACGTATACGCAGATAGCGATCGTGAAATACACTGATATGCGACATTGATTTCAATAATCAGTGCAGTCACTAGTAACATGTAATATGATATGTACACCTCTGCATTTATGGCCGTTACCCACAGGAGTGGTGCAGAACTCCACCAAAATCTATCTGAAGGTTAGGGTCAGATGTCCCGTAACGATCGCTACTTTTTAATTGCAGCAGGATGTGCACGTGCAGCATCTCCTGCGGCCGCACGCCCGCCACGGCGCTGCGCTCCCACACGTGCAGAGCGCAGTAACCATAAAAGTCAACCAACCGTGCAGGAGGAACAGCGTCGCGTGCAGGTTTACTTGCACGAGACCACCATGGAGCGACTTGCCAAGACCTTGCAGTGAAATTTATGATAACATTACGAAAATGCTTTTTAAATACACGATGGTATTGTTAAGTTTAGCATGCAGCAAGTTACTCTAGTCTGGTCACGAGTATCATCACCACGAGCATACAGCACGACGCGATGAGGCGTGCAGCAGTCGAGCRAGGTGTCGGCCGTGCAGCGGCTGTAGCGCTAATCCTAGTGACCGCTCAGATAGCCGCGCCACGCTATCGTCCGATAGGCTCTGCAGATGCAACAAACAATGAGTTTATAATATACGAGGAGGGCGCGGAGGCACGGGCCTGTGCAGAAGGTGCAGTTGTGTGCGTCGTAATGCTTGCTTTAGAGTTGCCCGATCATAAGTCAATAAAGGTATTAAAATGTGCAGAACGCCGCGCTGCGCGACCGCCTGCGCGCCGCCCAGCACGAGCGCGACGAGCTGCTCGCGCGCCTGCAGAGGTATTTCCTTTGTGACACTAGCGACTCAAAGGCTTTATTGGAAATCTAATTCTTTGCCAAGCTGCAGGTGACTCTTACTTAGTATTTATGTTTCGGAAAAGATATAATGCAATTTGTCATAAGCTGCAATTTGCAGCGCGAGCGCGTCGGGCTTGTTGCTGACCACGAGCGCCACCTCCGCGCACATGCACTGCGCCGAGTGCAGGTTTATTTTTGGCAAAACACCCTGGAATCCACAGTCCTCTAGAGAAATAGTGCCAAGTGACCGATGCAGATGATCATCCAGCAGTACGCGCGCGCGCCCGAGCCCGACTTCCCGTGCAGTTCCCCAAGCTGTACGCGCCCGTGCAGCGTGGCGAGGCGCTGGCGGCGCGTGGCGTCGAGCAGCACGTCGCGCAGCAGCGCCGCCAGCTCGTGCAGGACTTTTTTAGATTGTAATAATAGTTCCGTGCAGCATTTGTCACTTCCCTCGCTAATGACATATACGCCTCGATACTGGCAACCCTTTCAAAATAAACTGCAGTTAAACATTTTTCTCTGACATATTATTTCCTTGACGTACAGACAAAGTGCTTGGTTTTTTTTCTTGCAGTGATCGCGATATCGGACCTATACACACACGCCTCGCTAAAACTAAAACAATAAGAAAGAGCAAATGCAGGTGCGGCTGCGAGGCGTACGCGGCCAGCAAGCGCGCCGCCAGCTCGGCGCGCGGCGGCGGCCGCTGCAGCGCGCCGGCAGTTGCAGTGACGTGGTCCACCACGACGAGATCGTGTGACTCCCGCCGTGCAGGCGCCGACGCTCTACGACGAGCGAGCGCCTATCGACGTGCGCCTCTCCGAGATAGCGTACGCGGTGCAGCAAGTGGAACTCTTCAGACGCGAGAAGATGACGTTCGACAACGAGGTCGCGAAGTGGGACGACGTGCAGGAGGCGAAGGGCGAGCGGCGCACCAAGCTGCCGAACTTCGCGGCGCTGCACCAAAAGCAGTTCGTGCAGGGCTGCCATGTCATCACAAAAGTATAAGATTGTTGACTAGACAGTTCGTCTGGTGATGCATCATTGCAGCAGTGAAAGAACTGTGGACAGCGAGCCCGTGCAGCGAACGAACAATTTATTATCTGTCTGGCAACCGTGCAGCATGCTATGCGGTCAGGTGCGGGAGGGCAGCGGGGAGGGTGTGGGGGGAGGCCGTGCAGTTTCATTTAAGGAGGCGAGTTATAAAGTTTCTATAACATTGTTAGGCTGAGACGATGTCAAGGCTGCAGCACAAGACGTAGTTGTAATAACGGCAAATTGCCATCAAATAGTCGCCAGAGCAATTTGCCAGTCTGCAGATAGTCGTCTGCGTCACGAATTGTTTTTAAATTTTTATTTCAGATATCTGTAAATCTTAGCAGTTGCAGAGCTAAAATGTAGGTGAAGATAGCTTACGCGATCTCGCATCTGAAATCCGTTATCACTCGCAACTGCAGGGTACCAGGCAATCATAAGAGCCAACAGTGTGTACGGCTCCGTGCAGCATCAGCTGTTGCCGTCTCGCTCCCTCCACGTCAGCCGTGCAGCAGCCGCCCGTCAGCATCCTGCCGTCCGTGGAGTGGCTGCAGCGGGACCCCGAAAACGACGTCATGCAGTTAATTTGAGCTTTACGTTCACGCAATAAAGGCCTCTTTGTTTGGTAGGTATTATCTCATCTGATGCAGGAGGGCGCCGCGATGGGAGAGTACTCGGTCGTCAGACTCGTCGACGGCATCAAGCGAAATCTGATGCAGGAACTCGTCCCCGTCGCACGTCACGTTCGCTGAAAGGCGAGTCATCCGATTGAGCGTCGATCGCTGCAGCACTCATGGTCGGACATGCTCGTCCTTGATCATCTTCACCAGAGGATGCATAACGGGTTACCCGTGCAGCAGCAGCTCCGAGTCCGTGTCCAGCCACAGCGCGTCCCCCCCGCCGCGCGCGCCGCTCGCCTTCTGCAGCAGCGCATCCGAATTTCTTGGAAGCTCCGATGAGCTCCTTACAATCTCTCAAACATTTTGCACGTGCAGATACTTACCGCGAGTAACAGTCAAGCCTATCTGTCCCGTTGATTAAGATGAAGGAGTATGCAATTGCAGTTCAGCTCCTGGATCTTGAGCCGTGCAGAATTATATTATACAAAGTAAATAGTGACAGCCCTGAAACTGAAGGGCAACTCGTACCGTGCAGCGCGAACGCGCCGCCGCGGTCCAGCGCGCCGTGCAGCATGGAGACGGCGCTGTTGTCGGTGACGGAGTAGCCCTCCAGCACGTAGCGCGCGGCCGCCAGCTGCAGCGGAGCGAGCGCGACGACGGGCGAGCACGAGGCGGAGGGCAGCGGCCTGCCCAGCAGCGCCGCCTGCAGGCCGCGCAGCTCCGCCAGCTCGTCGTCGAGGCGGTCCGCGAGGTAGTTGGGCGCCAGCTCGAAGTGCAGCTGGGGGTTCAGGACGAGTGCACTGTCTTTGTGTTGCTCTAGGACTTATATTCCAGGAAGGTAGTGCAGCCCGCGCCGCCCGCCGAGCCGCACTGCGAGCCGCACTCCGAGCCGCACGCCGAGCCGCACTGACTGCAGAGCGAGCTGAACGTCGCGGCGGCGGGGCTGAGCGGCGCGGCGGCGGACGTGGCGTCGGCGGCGGTGCAGGATGGAGGCGGCGCGCGCGCTCGCCGTGCAGAGCGGACCGCGCACCCCTAACCACGACAAACTCTAAAACTATCACATTCTAATATCAAATAGACTGCAGGACGTTTACAAAATCGGTGGTATTGGTACAGTGCCAGTAGGCAGAGTTGAAACTGGTGTCCTCATGCAGTGTACCGTATGTAGGGCGCGTGTGTGGCGAGTCCGTGCAGGAGCTGGACTCCGTCAACCGGGAGCAGAAGGCGGACCAGGACCGTGCAGCATAGAGAACAGCTTCCAGCGGTAGTACGTGTGCGCGGGCGACTGGTTCTCGAAGAGAAACCGATGCAGGTCTCGTGGTGACAGCGGTCGAAGGAGCTGTGGTGGAATTATATCTGCGAGTCCACGCTGTAAGTGCAGARTTAGAAGCAGACGCTCTGAGGTCCCGTGCAGTAATCCGACGGGACGGATACGCGGGACGGAGACAGTTCAGGCGCCGTGCAGTGACGATGTAAGTCGACTCGCTCGGTTCGCTCGGGAACTGTTATCTTGTCTATTAATTGTAGTTTGCAGCGACTGAGGGGCGCCCGTGCAGACTAATAAAACCTTCACAGATGCAGTGCAGGGGAGCCAGGGATCAAAAGCCGATTTTTTGTAACTGCAGTGACGTAGAGAGCTGCTCCACCGTGCCCTTTAGAGAGGTGCACCTGTCCTCCAGCGACGCGATATGCAGGGTACGGAATTTTAGCTCGAAAGGCGACGACCGTGGAGCAAAACACGATTCCTCCCCGTGCAGATCTTGACTTTACATGTTAAAATCTCAGGACCAGATTTATAAACACTCAAATTCTGACGGTAGTTGCAGTACACAGATGCAGTCTGGGCACACTCCCGTGCAGACTATCTGCAATGCCGACAGAAAACCCATTATAACATAAAAAGATCAGCTTCGAAAGAACAAAATGCAGGACGAGCCGCAGCTGCGCGCCCCCAGCGAAGCCCCCTGCGACGCCCCAGACCTGGGTGACTATATGCAGGTGGTGTGGTCTCTGCGCTCTGCGTTGCGACTTATATGGAAATTTTAATTATAATCTACACGGTTGCAGGAAGCGCTGGAACGTGGCCTCGTTGGCCTCCGCCAGCACCGCGCGGTAGCACGCCGAGCGCAGGTGCAGGCCGACGCCGACCTGCTGCGCACACTGGCCGTGCAGCTGGGCGTGCATCCTAGCCTTCAGGTTAGTTTATGTTTTATCGTAAATGAACCGTGCAGACGGAGAGAACAAAACGAAACGTGTGCTCTCGATTCGTTCCCACAGACGTCGCTGAGAGGATCGTGCAGTAGTAGCCGTAGATTCACTCAAAATGTCGTTGGCAGCTCACTCACTGTGAATTTACGACATCGATGCAGCGGTCGAGTACGCACGTGATCTGGTAGGAGGCGTGCGAGTGCAGCGCGGGCCCGTGCAGCGCGCGGCACACGTACTCGTGGAACTCCGACAGGTAGCTGCAGCCGTTCATGTTCATCACCCAGTGCAGGCGCTGGGGTTTTGTACAGAATTGCAGATGAAGTTGCACCACCGCCAAGATATGGTCCATTAAATGCAGCATGTTTTGCCCCAAGGGTGAATTATTACTACTAGTAAGGAGGATTGGAGAATAATCTGGTCCCTGCAGGCGGCCGTCGCTKGCAGCCCCTAGACCAGTGCCCGTGCAGCGCCGCCATGCACAGCTCCACGCACACCTCGTCGAACACCTGCCGCCGTGCAGCTCCAGGATGTTCCCCTCGCGCCGTGCAGATCTAGTAAATAGCACACACAATGTAAGCAGAGACAGGTAAGTTAGGCGTTCGCTAAGATCCCATGCAGGCAATGAACGAAACTATGTCGCGTCTTTAATAGGATTAACTAGTTACTCTAGCCTCGGTATTATTGCAGTCCCTAAATTTTTCTCGAAGCCTTTAAATTCTGAAAGATCACGATTCTCTGTAATTTATAACGCTGCAGCGTGCCCGGCGTGGGCGCCGACGCGCGCAGCGAGCCCAGCGGCAGCGAGCGCCGCACCACCAGCTGCAGTTTAAACATTGAATCGAATACAAATAATAAATATTTTTGATAGGACAAAGATGGGCACAGAAAATGCAGATTCACTCAAAAAAAGACGACTCTCCTGCTCGTTTGTCATCTAAGCGAAGTAATTTTACGAAGATGCAGCTTGGGCCAGTGATTTAGTATAACAGTAGTTGTATCCGCTGTCAGGTATTCAACCGAACCGAGATGCAGCGAAATATCGCTCACTCGATTTATCGATAGTGATTTATTTCGAACGATTTATGGAATCGATTTATGCAGCGCCGCCACGCGCAGCTCGAGCGCGAGCTGGAGCCGCTGCGCGACAAGGTGCACACCGTCACGCTGCAGACTAAAAATGACACATAGAAGAGTAAAAAGAAATGACCAGTATGTCATATTTATGCTCGTATCATGCAGCCGCAGTTGCTGGCCACGCTCACCATGCCCCCCGCCGTGCAGATCATGAGGTAATAGTTTCAAATCCCAGGTCGGACTAAAAACATTATTAACCGTGCAGCATCGGACATACTTTATATGCACACCTTTACTTATAACAAACTAAAATATCACACAGCATAAATTGCAGTCTAGAAAACCCTCACAATGTCCCCTACAATCTAGTTTATATACAACTCTCCTGCACCCGATGCTGCAGAAGACGCGCTACGACGCCGCGCGCACGGCGCTGCGCACGTGCCGCAACACCACCGAGCGCTGCGTGCAGCACTACACCGTGTACTACGTGCCGCCGCTGCCGCCCGTCGAGACCGCGGTGCCGTGCAGGCGCTCAGCAACACGCAGCCGCTCACTTCCTACTTCCTGGAGTGCGCCGCCGCCGTCGCCGTGCTGCAGCCGCGCTCGCGCACGCTGCGCGCCCTGCTGCTCACCGACCACGACTGCACCAAGCACTACTCGTTGCAGGGTCCTCGTTTATGGGTCAGTTAACATGAAATTTACTAACCACAAGCAGATTCCAACTTTTAAGTGCAGAGAAATGATTAGGGTTAGGCGGACCAAGCGGCGCACCAAATAAAGGCGGCGCGGGCGCGAATCCTGCAGAGAACTATTATTAAATAGAGGGCTGTCAGTGCAGCTTCAAGCCGCCTAGCACGGGGCCGTGCAGCTGCAAACGCGGCTCGTGAGCGCCCACCGACACCGCCGTGCAGAAAGGTGTACAAATCCAAATTCCTTAGAAATAAGAGAGCACTGTGTTCCTTTACCGTGCAGCGTGCGGTAGATGGTGCGGTTGCGGTGGCAATCCAGCAGCACCGACGTCAGGTTGAAGTTCGGGTGCAGAAAATGCTGCGCCAGCCGCTGTCCCGTGCAGTTGAGTGGGGCGGTCCCAAATGAGGTGTTCAGCTCCTATACTATTAATATTATTTATGCTCAGTTGCAGTCGGTTGCCAATTGTTGTCGAGGACGGACTGCTCTATCACATTCTGCATTGTATCTAATAAGCATGCAGTTGGTTCGAAGGAAATGGTTCATTACGAACGATCGCCTTAAAACCGTTTTTAGAATCGGCGGTGTGCAGCTGTCGCGCGCCGACGTGCTGCTGGCGTTCGCGCTGGCCGCCGCCGCCGCCCCGTGCAGCGACGTGGCGTCCGACACGTCCTGCTCGAACACGCCCAGCGCCAGCACCGTGCAGGAATCATGACATGGACGGCAYGTCCTTGTTCTAGGCTCATAATATTGAGAACTAAGGCACTCAATGCAGCGCGAGGCCGAGGTTCTGCGGTGGTACCACCACGTGGCCCGTGCAGTCTCATTTAATTTATCATTTGTATTAACTAATATAGGTACATCAAAACACACATGCGTAACAAATGCAGGCGCGCGCCGCCCGCGCACACGCGCCGCGCCGCCAGCGCCGGCAGCGCGCGCTCCGTGCAGATCAATCTGTAGTCAGCTAAAAGCTATAACCAGCTCAAAGTTGGCTGRACGCCAGCAGATCGGATGCAGCAGTACATAGCAATCCTGAAATTAGATGAGCACCAAATTAACTGTGTAACCATAACTTGTTTAATGCAGCGGCTCCGCAAGCGCAAGCTGCGCGGCGGCGACGCGGCGCTGCACAAACGCCGCTCCTCGGTGGTGCAGGTCAGCCTCTTGGTCACACGCAAGTGAAAGGGACTACTGATGTTTCGTAAGTATAGAATTTCTGTGCAGAGGCTGACAGCACAAAAGATTTTTTTTTTTAATATTCTAACCTTTGCACTAATTAAAAAGCACATGCAGCGCGCCCGCCTCGCGCAGCGTGCGCTCCGCCAGCCGCAGCCAGCCCAGCGAGTAGTACGTGGCGTGCAGCGCAGTTGTCAAGTGAAAAGGAATTATTCATACACACATTTTAGCCAACTTGTTGTGTATAGCCTGCAGCAGCGCCTACAGCTGCGGGTCCGTGCAGACGGTCAGTCGATCGCCGCGTGTCCGCCTCGCTTCAGTCGAATCGGTCGAATTAACCGAACGCTTGCAGTCAATAAATGTTATAGACTTTAAAATGGTAAATTCCTGTAGCGAGGTCATATTTATAGCTTCCTTGCAGTTAACTAGGAACTTAGTTTTAAGTTTGTGTTTAAGTTTTGTACCTGAATAACAAGATATGGAAATGCAGCCAAATACGCCAGCCACTCGACAACTAACCAGATACTGTATAATCTATATATAATAGCTTATGTTGCAGCCGAACTTCTTCTCGCCAGTGTGAGTCCGCTTATGCCGAGAGAGCTCGTCGGACCGTGCAGCGCGTGGAGGGCGAGGCGGCGGGCGGCGTGTGCGCGCGCGTGTCCCGCGCGCTGCTGGCGGGCGTGCAGCGACGCCGGCACCGCCTGCGACACCGTGCAGCAGCACCGTGCTGCGGAACGGCGCTCCGTGCAGCGGGAAGTGCTGGCGGGTGCGCGCGTAGAGCTGGTCGCCGTGCAGCAGCATGGCGAGCGCCTGGCGCCAGTCGGCGCGGTACACCAGGTCGTTCCACTTGGGGATGATGTGCAGCAGATACCATTTGGCAAGATCGTAATTCTTGGTGATATTTATGCCCACCACGCCGAGTGACTTGTGCAGCGCCATCTAGCGTCAAGCTACACCAATATGTGAATAGTATTTCATATTCATACTCCATTTTTTTTGCAGTTTCTGGGTTAAAGCTCATCAACTTTATTTAATAAATCACGTAGAAAAATATTGGTTGGTTTTATGCAGAAATATTTCGTAAGGCAATTTAGTTAACACGTAAATACAACAAAGTTCTGTTCAAAACTAAATGTGCAGGGTCCCCCTGGACCGCCTGGCATGGTTGGCGCTGATGGGCGAACCGTGCAGGACTAGCTAGCGTACGACCCCGACGCCCGCCCGACCTACACTGCGTCCGCTTCACCAAATCTCGTGCAGAAGTATCAGTGGATTCGATTGAAAATCCTGATTTCAAAGGCGCTGTGCTGGCGCTCGATCTTGATGCAGCGAATGTTCGGCAAGCAGACGGGCGAGACGGAGCCCGTGCCGCTCTACAAGCAGATCAACCAGGTGCAGGCCGTCACGCAGAGGTGCATCATCGATGACAAGGCCAAGAAACCCAACGTCGACGTCAGAGTCATGCAGGTGTCGGTGCCGCTGTCCGTGTCCGTGGCCGAGCTCAAGAACATCCTGCAGCGCTCCACCAACATGCAGTGGGCAGGAAAGAGGCATTCATTATATTATGGTCTTGGTTTTCTTCAATTGTAGCTTGGTGACGTGCAGCTCTTAATGTTATATGAGTGATACATTAAATCCTTCATTATCAAAATGAGTAAAAGCCGTGCAGGAGCGGGAAAGCGTCAAGGCTCTCTGCAATCGACTGAGAAAGGTAATGTTCTTCATTTCTAATTNNNNNNNNNNNNNNNNNNNNNNNNNNNNNNNNNNNNNNNTGCAGCTACGAGCGCGGCCGAGATAAATGTTTCAAAGAACATGTGTTATTTTTGTAATAATAATTTGTTTGCAGCGCATAGTGCTCGGGTAGGCATGTGTGGCAATGAGGCGGTGCGGCTCCCGTGCAGCTGGTCTTTCACCCCCCCCTGCCGTGCAGCTACTGACTATTTATTAAAAGAAGACCAATATAATTGTATATGGCTCGGCCCGTGCAGATCCTGCGTCGACCTACACGAAGTAATAATAGTGAATTCTATGCATCCGCTTGGTGGCCATACATGCAGCGCTGCGCACACCGACACTCGCTTAAATCGCTACATTCGTATTCATCCACTCTTGGGATAGAAATGCAGCTGCACACCGACCTCGGTGCGTATCGAGTATCGACGCCGGGACGCCCCGCTTTCGCTAGGGAGANNNNNNNNNNNNNNNNNNNNNNNNNNNNNNNNNNNNNNNNNNTGCAGTCCTTTAGCGTCGATTCGTAGAACTTGAGGAATGGCCGGCGGGGGGGTTTATGGGGGCGGCTCATGCAGTTCATTCTCGACGAAACTAAGTATTTAGATCAGTTATACGATTTTCAAATGTAAAACTAGAGCATGCAGTTGTACTAGATATCATTTATTTTTAGATGGAACTGCATATTTTTGGTGTACATCTCGGTTTTTCTGCAGGCGATGAGACGAGACAAGAACAACATGGACCACCGCTACATTGAGCTGTTTCTCAACTCATCCCTGCAGCGTCACGTCGTCGGTCAGCTGCGTSGCCGTGCAGCTGCTGCCGCTGGCGCGCCTGCTGCAGCGCGACCCCGTCGCCGCCGACCTCGCCGCCTACCCGATGCAGACGCTGGTTCCTGTTCTGCGCCAGCTCGGCCACCAGTTTCAGCGCCGTGCAGCCGCACGGACGACACGGCCGCGTCCGACGCGTTGCTCGTGCCCTCCGACGAGCCTTCGATCTCGTGCAGTTGAAATACTTGCTGGTGTTGTAGAGTAAACAATGTGCTTTGTAGCACTGCGAGTTCATGTAAATGCAGTGCGCAAACTGTTTAACATTCTTGTGCCGCTCTGCGTACAATAAATTCAACTCCAAAGGCCCGTTGCAGCCAGCGCGTATAGAATCGCAAGCTATTATCACAAGTGTATGAACTAACGGCAAGTACCTAGCTATGCAGGTCTGAATCATACAGTTGATATAACTTCGTACTCTAAGTTAAAATTGTAGGTAGTAAAAAATATTGCAGGCCGTGCGCGAGCAGACGGCGGCGCAGGTGGCGGCCAGCGTGGCGGCGCTGCGCACGGACTACCNNNNNNNNNNNNNNNNNNNNNNNNNNNNNNNNNNNTGCAGCGCCACGCTCGCGTCGCGCATCTCCCGCGCCGCGCGCTGCTGCTCCACCAGCGCCGCCTGCACGTGCAGCAAATGCGCCGCGTTGGGCGGCAGGTCGGGCGGCACGTAGCGCAGCGCCGCGCACGCGCGCACGTGCAGACGATTCGTGTTATATCAAGTTTTACGCTGTTCACATGCAGCTAAGCGCTTACGTATCGTTCCGTGCAGCGCGCCCGCCAGCCCGCACGCCTCGCCCGCGCTGCTCGCGCTGCGCTCCTCACCGTGCAGCGCGCCCACGCCGTCCGCGCTCACGCCCGACAGCAGCAGCGCCGCCAGCGAGCCGCGCGCGCGCTGCAGTAGGAAAAGCACCGTTTCGTCAGAAGCAAATGTCATAAAACATTTTCTAGAATTTCGAACGTCCTGCAGGGAGCAGTGGTAATCTATGATAGTAATTATTGTTATTTTGACCTTGATTGATTTGATGCAGTTGTGCAGCGCGCGTGCGAGCGGGCCCGCGCGTACTGCGTGCACAGGCGCTTCCCGCGCGCGCTCGTCGCCGTGCAGGCAGCGCGACGTCCAGCCTCCCGCGCCCTCGTCGGCCGCATTTCGTATTTAAGAGCTCAATTTTTGCAGGTTATATTGAAGAACGTACAGCCGCTCTCACTGGCGACAGCGCGCGCCAACATCGTTTTCCCCGNNNNNNNNNNNNNNNNNNNNNNNNNNNNNNNNNNNNNNNNNNNNNNNNNNNNNNNNNNNNNNNNNNNNNTGCAGCCTCTGCCTAACGCCCTCCCGACGAGGCCTCCGCTAACGGCGCTCCGTCCCGCAGGCGCGCTGTTGCAGTTGATGGTAGTCCTCATAAAAATGTTCTCAGCAAATGTCATTCTATTTCCGTGCAGCAGATTGTTGAGCTGCGCCGCCAGCTTGGTGAGCTCGTACAGGCGCTGCTCCTCGAGCCCGCGGTGCAGCGTCCGTGATGGCAAATTACGTGGGACAATATCTGGATACGAGGAGAGGTAAACGGTCTACCCGTGCAGCGACGGCTGGGACCGCACGGCGCAGGTGTGCTCGCTCGCCGCGCTCTGCCTCGAGCCGCACTACTGCAGTTTAGTCAAGATGGCCCTGCTTCTCTCAGCTCCAAAAGCTTCACTGGTTCACTGAACGATATTCTGCAGCTCTTTCGCGTGTACAAACAGACAGAATAAGACTTTATTTTTTACCGTAATACGACGGTCGAAGNNNNNNNNNNNNNNNNNNNNNNNNNNNNNNNNNNNNNNNNNNNNNNNNNNNNNNNNNNNNNNNNNNNNNTGCAGATTCGAGTCTAGATATAAATATCTGTCCATGTCACTTTAAAATATGCGCCATTTTCTATCTACTTGCAGGATGCAACGTTACCAGCGCTTCTAGTGTCTGGAGCTACAACACTATTTCAAAACACAACAACATTGCAGTCGCTGGCCGCGCTCGTGGCGGACAGCGAGGCCGTGCAGTGTCTAGGAGGCCCAATTAATAAACAAGATTCGCCGTGCAGCTATTATCCGAGGAAAATACGTCATCAATTTGTGTAAAAACGGTAGACGAAAATATTTGAAGTCTGCAGGCATCAAGTGGGTTTGCCTACATCATGCTATTTGGTAATACTTTGACAAAGACGTAAGTCTCATTGCAGGCCAAGTTCTTCGCCGACAACGACTGAGCGGCGCCGCGCGGCCGCCCACTGCCGTGCAGAATTTTAAAATAAGAACGAAAAATTAGGTTACGAATGCTATTTGACATAAAGTTAAGCTGTGAATGCAGCCAAAATAGTACAAATAATCTTCGGGCACTACGGCGTCGTGACGTGCGTGTCGCGCTCCGAGTGTGCAGGGCTCGGTGCAACGTCAATGCATCTGCGCGCATGCCCGCTCGCATGCGCTTTACACTGATACCTTGCAGGTCGAGCCTCGAGATCTTCTCTAAGCGCTGGAACGCCTGATTCGCTTAGTGATAACGAAGCTGCTGCAGATGGAAAACGTTCCGCGAAACGACGTACCACCGTGCAGCAACGGCTGCACCCCAGGGTGCAGCTAAATGAGCGCCCCACGGAGCAGCCAAATGACCGTGCAGCACCTGCGCAACTCGGCCGCCAGCCTGTGCCGTGCAGTTATATCAATAGATACCCTCCCATTTCTTTTTGGTATAACAGATAAGGATGCAGATAAGCAGACTGCAGCACGCGGTGGTGCTCGGCGTGCTTGTTCTCGTGGTAGTGCTGCACCATGGTGAGGCGCGCGCGCTGCAGTCGTAACGCGGAACATTCTACATCTGAAGTAGGCCCTCGACGTACATACAACCAATTAACCTTATGCAGATGGAAGGGCTTTGAAAGTTCAAATACCGTGCAGCTCGTGCGGCTCGGCGCCCGTGAGCGACGCGCCCAGGTCACTGAGGTACACCGTGCAGACTCGGTCCGCCAAAGACCGTGCAGCGAATGTCCTAAGAGCCCTCAAGAAGGCCGTGCAGGATAGGCTCGGCGCGGCGCGTGACGGAGAGCGCGCGCAACGGCTCGGCGGAGCGCCGTGCAGCGCCTCGTGGACGCGCACCTGTTCCCCGTGCAGGTGCTCGGCTCGGAAGACACTCTGCTGGAGCCCACTCAGCCGTTCGAGGAGACGTCGTCGCCCATGCAGCGACGCGTGATTACGTACATCCTTCCCCGTGCAGGATAGTCTCGTATTTAATACGACTCGATAAGTTCACCGCAAATGATCGGTCTCCGTGCAGAGGAAATTTGATACACCGCCTGTCCATCCAGCAAGGAGTTCAGTTAAAACGAAGTATTGGAAGTTGCAGGAAGTAATAAAGGCCGGTACAACACGGCCTCATAATTACAAACCGTGCAGCAGGCGGTGCACGACAGCCTCGTTCTCGATGGGGTTGAACGAACAAGTCGAGTACACGAGTCTCTGCAGATCAACCTCCTSGTCAGACATATCCGTGCAGTTCCGCGTATATGGACCTTCGCGCTGCATCAGCGAAGACCGTCTCCATTCTCGCCATCAGCACTTGCAGTCTCCTTCTGCGCACTTTCTTTCGCAGAAAGAAACCATCTCCTTCCAGCACCTCTCGCTGTCTATGCAGCTTCGGATCCAACGCCGCGTGTATGATCACCTGGGCTCCGTGCAGACATGCAATACAAGTTCAAGCACGATGGCTACAGGGGGCATTGAGAGTGGAATGAAAGCGGATGTGCAGTTGAAAATTGCGCAACGTCCAACAGAAATGCTACAGCCTTGATGTCAGCAACTATAAATAGCTTTGCAGTCCTGCGGCGAGGCGGGCACGTCACACAACGCTCGCGAAGGCCGTCGGCGCCGCGGGCGGCACTTGCAGACATTACCGAGGCCGATGAAGCTACAATTTTAGAGAATGACTACTACGCGTTCGCGTAACAAGCTGCAGGGCTCGGCGTAATTGCCGCCCCCGTGCAGTATGACGTCACCGCGCCGCAGTCGCCCGTCGCGCGCGGCCACGCTGTCGTTGTACACGGCCGAGTGCAGCCTTCGCTGGTTCAATGTAACTATGTATCTCGTGTGCCCTATATCAAACGACTGTTAAGTTCACTGCAGCTGGTCAGCGAGCTCGAGTTGGTGCTCGTTGTGCGCGGCGCGCTCCTCCAGCGCCGCCAGAGATTGCAGCACGGCCGTGGCGCGCTGCGCGGGCCCGAAGCCCAGCACCAACGAGCGGTACGTGTACGAGCGGTGCAGTCCTTGTCTTGCGTTCACGCAGAAATGAGAGAGCACTATACAAAAACCACAGTTTACACTTTCANNNNNNNNNNNNNNNNNNNNNNNNNNNNNNNNNNNNNNNNNNNNNNNNNNNNNNNNNNNNNNNNNNNNNTGCAGCCCCATCACTGCATAAACAAGCTATCCGTGCAGGCTGTTCACACCCAAGTCGAAGCGCAAAAAGAACAGTATCTCAACCACCGTGCAGATGAAGTCGACGAGCGTGGGCTCGGGCTCGCCGATGTACTCGATGATCTTCTTGTTGATCCACGTGCAGCTACGTGTCTTTATCTTCACCACAAGGATCTTAGAATAGACGGCAGATCGGCTTTTGTAAGCTATGCAGGCTCAATTGTTGTTAGGTCTTTAGTTAAGCCCGTGCAGCAGAGTCTTTAGCCGTTCCTTGATCTCAGCGAATTTCTCCTTCTCTAGCACTGTAATGCTGCCATGCAGGCGATGATGACGTGGCGGGTGACGTCGACGTTGCTGAGGAGACCGTGCAGCAAGTCGAGTCAAACAAAAAGTTTCCGTTCAACAAGCGGACTACAAGCCGAACTAATCTTGGAATGCAGCGGGCGCGATTGTTGTGACGCGAGGTGAAATCGCCGAGAACCGAAACCAAGTTGCGAGGTCAAATGCAGTACGAAAAGAATCCGTTGGCTACGATTTGTTTACGCCAGAGCCCGTGCAGATCGAGAGGTCACCGTGCAGCATGGAGTCCGCCTTCGTGCCCTTCCCGCGCTGGTTCGGGATCTTGCTGACGATGAACATCATGTGCAGCTGCACCACCACTCCTCCATGGTGGTCGCTCCGCAGATGCACCACGTCACCCCCAGCAAGCTCATGCAGGCGCGGAACCTCGAGCTGGAGCAGCAGCTCGCGCAGATGCGCCAGCAGCAGCAGGTGACGCCGATGCAGTGCGAGCGATCCCGAGGCGACGCTGCGCTGGGCGCACGACGGCTCGGCGCTGGCGGGCGCGGCGTGCAGTCCACGTGGGTGGGGGACGCGCCCGAGGCCTTCGTGTCGGAGTCGTCGGACGAGGCCGTGCTGCNNNNNNNNNNNNNNNNNNNNNNNNNNNNNNNNNNNNNNNNNNNNNNNNNNNNNNNNNNNNNNNNNNNNNTGCAGCGTGGGTGTCCAGCTGCCGAGGGATTTCATCCGCAGCGCGATGTAGAGTGCGGCGGCCGCCATCTGCAGCGCGGGGCACAGCGCGCCCGCCGCGCCGCGCGCCGCCGCGCACTCGCACAGCCGTGCAGCCCACGCTGCTGCAACTTGCCGACGTCACCTCCGTGGGCTTCGCCGTGCAGGTCTCCTATCTTGGTCTTGGCGTTGTGCACGGTGGTCTGGAGGTCCTTCAGCAACGCCTCGGTGTGCAGCACGGCGCAGGCGTTTTCCCGCTCCACCGTGCAGTGGACTGGATCTGCTTGAGAAAGCGACCGTGCAGCTAATGCAGGTTCAGTGGACGGCCAGTACCCGTGCAGGGCGCGCACCGCTCCGAGCCGCGCCGCGACCGTGCAGCGCGGTCATCTGCGACTCGACCGCCCTCGTGAGGTCCGCGTACGTGGTCTCGATCTCCTCGCGCTGCAGCAGGCAGTCGTTGTCGTCGTGCTCGTTGCAGCATGTGTGGTTGACGAGGCAGGAGACGGCCCCGTGCAGCCGYTGTTCTACGGCGACGGGCTGGTGGTGAAGTGCCTGGAGCGCGCCGCCAGCCTCGACCACANNNNNNNNNNNNNNNNNNNNNNNNNNNNNNNNNNNNNNNNNNNNNNNNNNNNNNNNNNNNNNNNNNNNNTGCAGCAGATACAGCACCCCGCCGAGGAGCTGCAGCAGGCCGCAGCCGACGCGCTGGCCGATCTGGTGGTGCAGTCGGACGTCCGCCCGTGTGAGTCACACCGTGCAGAAGCATTTAAAGACGTTACACACGGATACGACGGTTCAGTGTAAATATTGTGAGTTCGAAACGATGCAGAAGATAAATTAAACGATATATTTTACTGCACATGATGACAGCATGGTAAGAACCATTTCCCATTTGCAGCAGCGCGAGCGCCACGAGCGCCGCCACGCACGCCACCAGCAGCCACAGCCGCCCCGCGCCCCACTGCAGGCCGTGGTGCAGCAGGAGCTGCGCGAGTCGTTCGGCGCCGNNNNNNNNNNNNNNNNNNNNNNNNNNNNNNNNNNNNNNNNNNNNNNNNNNNNNNNNNNNNNNNNNNNNNTGCAGCAGCGAGAGCTCTACACGCCGGGAAATCTCCGGGAGAATGGAGCGCCGTGCAGGCATCACAGACACTATAGTCGAAGGTGTCGAATAGGTATGATTGTGGGAAAGGCAGTTCGCAGATGCAGCGCTAAAGTTAATCGCTAACGTTTCAACTCTATAAATAGTAACGTCTGACGCGGTAGACAGCTCTGCAGGGCGTCTCCTCTTAAAGAGGAAAATGCATATTTTTTAACGAAGCTTTTATGAAAGATAAAATGTTGCAGTTATCAGAAACAGATGGATTATTTGAATGGAAAGCATTCGCCCGCGATATTCGTGCCGTGCAGCAGCTGGTGGTGGTGCGGCGAGTAGCTGCCGCCCGCCACCGACACGCTCTGCGAACACACAAACNNNNNNNNNNNNNNNNNNNNNNNNNNNNNNNNNNNNTGCAGCAATTTCGAATTTTAACTGCATATTAATTTAATTTAGACGCCTTTCAGCTACATTTCCCTTTTATGCAGCTGTACCGCGCCGCGGACCTGCACGAGGAGAAGGACCGCATCAGCCGCGCCCTCGGCGCCGTCATGCAGACGTGCTCACACTCYCGCGCGTGGCAGATGTACGGCGAGTCCGTGATCGCCCGTGCAGGCGGAGCAGTGGGCGCGCGGGCCGCAGCGCGCCGCCATGCGCGCCGCCGCCGCGCTGCACCTGCTGCAGATGTTGGCAATTTATTTGATTACATCTATGGATATCAATTTTCAATTGCTTCGCTGTTGCGCATTGCAGCGTGGCCTTGGTCAGTTTGATTTCCTTCGATTTCTCTTTCATCTCTGGATTTTGTTTGTAAAATTGCAGCTAAATGGAATAATATATGACAATCGGGTTGGATGATAAGATCAGATGCGGAAGGGTCAGCTAGTGCAGAGGATACTCATCGTGGACTGGGTACGTGGCGCAGACGCGCGGTGCTCTCGCGGTCGGACGGAGGTGCAGGCTGAGTTTTCTAACAAAAGTGGTATTTTTTCAGCGTGTATTCTAAAATTGATTCTGTCCGAACTGCAGCGCGTACTGGTTCGCGCGCGCCGCCCGCGAGCGCCCCGAGCACGCGCGCGCCGCCCTGCGCGACTGCAGGCGGCACTGCAAGTTGTTGACTTGCATCTCCAGCTTCTCGTTGTCGCTGCGCAGCCGTGCAGGAACACCTGGTGCTCCACCCGATCCCACCGTTAAACGCGCAGAGCTCTGAACACCACCGTGCAGCAGCGACAAAGGGCTGCCCCCTAGCAAACCGTGCAGCTGGTGTACGGTGAGCGTGTGGTCGTTGGGCATCTTGATGGCGTCGTGCAGCTCATCCTTGTCCTGCAGTTCGCGCAGAAGTGCACCGCGACGACGCTCGTGAATATGCTACTGTTTTTTGCCGCTTAGCTTTTGCAGCGCCAGAGCGCCTTMGCCGCACGACCCGATCTCATATTGAATATTAATACAGTGTCGTATGATTTGCAGTCGAATATCAACTCTATTTTTGTCGTCATGAAATACAAAATCATATTTCTGGTCGGTAATATTCTGCAGGAGTTCATAGACTACTTTAAGAATGAACATAAATTGGACATCACGATGTTGTCTCAGGGCGTTTTGCAGCTTGTCGGTAATAGAGGTCCGCAGTAGGTGTAGGCTGCGCGGGGTACGCCGTGCAGAGCCTCCTGGGTTACGCAGACCGTGCAGTCCCGGCCCAGCCAGCAGTTCAACGTGATACGGCGTGTCTACCAGCAGGATGCCCTCAACAAGGTGCAGGAATGTGAAATAAATTTTGCAAATATCTAAATAATACTCACATTAAATTGAAACGTTTAATCGCNNNNNNNNNNNNNNNNNNNNNNNNNNNNNNNNNNNNNNNNNNNNNNNNNNNNNNNNNNNNNNNNNNNNNTGCAGGAGCTGTCGGGCGGCGTGGTGCAGAGCTTCGCGCCGCCGCGCCAGCCGCGCGCGCTGCTGTACCTGCAGGGCGTGTACGGCGGCGCGGAGCTGGCGTGCTACGTGGCGCGGCTGCCCGCCGTGGTGTGCGGCGTGCAGGCACACATACTCCCCAAGTTAGCTCGTTCAAAGGTCGCCGTGCAGATACAATGCTTTTACAATGTATCAATTTTCATTTATGTTTTCACTCTCAAATTATATAAAATATTGCAGCACCTTCTCGACCCTCACCACCAGAAAAATATCTGGGGAGGGGTTCAGTATATCGAAGACTGCGTGCAGACCCAGTCGACTTATTGAGATTGGAATAGTAATCACTAGTTTCGACCTGATCATTGTCGTCATCTGCAGCAGGCGCTCCATGTGCCGCAGCGCCGCCTCCAGGAGCTCCTCGCAGTAGGGCGGGTGCGCCACCTGCAGCTTGCGCGCGAGCAGCTCGTTCTTGAGCTTGGCGGCGGCGAGCTCGCGCCGCAGCTGCGCCTTGTGCAGGAGCGCAGTGCTATAAAATACCTAAGCGTTAAAAGAAGTCAGAGTTCCGTGCAGACTTGTGTCCGGCAAATACGCAGACAATTTCATTGTTGATCAACTCAAACACATTTATATTGCCTGCAGAGAGCGCTGCGCGAGCGCCCTGCCAGCGAAAACGGCAGAAAACCTCACGAAGGGCGGCAGCACATGCAGATCTAACGGCTTTAATATTAAAGACGATCAAATATCCGCAACTTAGCGGTTAATACGCAAATAANNNNNNNNNNNNNNNNNNNNNNNNNNNNNNNNNNNNNNNNNNNNNNNNNNNNNNNNNNNNNNNNNNNNNTGCAGCCGCACTGGCGCGCCGTGCGCAGCGCGCCGCCGCCTCCCTGCCTGCACTTCAACAGGGAGATGCTGCAGCAGGCGGGCCTGCCGCTGTGCCACCGACACAACACGCTGTACCGCGCGCCCTAGACGCGCCGCCTGCAGAAGTATGCGTAACTGTAAGTTTTCGGTATAGTTGTCGTAATCTTTGCACCAACTACACGACGGTTGCAGGGCTACCTGCGCGTGCTGTGCGGCGGGCGGCCGCAGCGCCTGACGGGCGCGCTGTGCGCCAGCGTGCAGCGCTAGAAATAGCACTCGGTCTTAAACCGCATTACGTATGTATTTTTTTAAAGCGCAAACAGTTTGCAGGTCCGCCGTGCGACTCTCCTTGCCCTCCTCGTCTGTGGAGAGCCAGGTTATATATAAAAAGTATTGCAGGCGAGCTCAGACCCGTACGACGGGTAATCGGCGTGTTATCTTGAGCAGGCTTGACACGCTTGGCTGCAGGAGCTCATTGAGAAGTTGACGGCCAAGGAGGCGCGATGAGGCCGAACCCCCCACCCTCGCGCCCTGCAGCTTCTGCCGCAGGGCCTTCTGCTGGGTGAGGTCTCCGTGCAGTAATTTAAACTCTTTAATGAAAAAACTACGAATATATTTTTCAAATGACATCACTAAAAACTGCTGCAGCTGCTGACGGCGGTGGTGAAGCTGTTCCTGAAGCGGCCGNNNNNNNNNNNNNNNNNNNNNNNNNNNNNNNNNNNNNNNTGCAGCGGCACACGCAATGCATCCTTACTATTCACACCCGCATCCCGTGCAGGTCAGCATCCCTCCGACATAATTATAATGAATGGCCACAGGTGTTCGGGCCTTAAGCTCGTTCGTGCAGCTGCGCCGTGTCCTCGCTCGCCCACAGCCACATCGCGCACAGCTGCCGACACGCGAGGGGTTACTGCAGACAGGGTGACAGCTGACGAGATACATTTATTATGGGCCCCGCCAGCCACGTACACGACAATTCATGCAGTCCTCGAAGTACTCGCCGCTGAGCTGGTCACACTCGTGCGAGACGGCCAGATATATCGACGTCTNNNNNNNNNNNNNNNNNNNNNNNNNNNNNNNNNNNNNNNNNNNNNNNNNNNNNNNNNNNNNNNNTGCAGCAGATGCCTCAGGCCCGTGCAGCGCGCCTTGGCCGAGGACCAGGGCCACGTCGCGTACGAACAGACAGACTACAAGACGGATGACATGCAGCCCGCGCGCCTAGCACTGAATCTAGTGCATCGACAGAAAGTTCCGTGCAGCGCGAGGGTGACAAGTTCGTGCTGCGGCCGCTGGCGCAGCCCTCGCACGCCGCGCTGCTGTCGCTGCAGGCAGCGCGCCGTGCGCCGCGCCGACAGCTCCGCCTCCACCTCCGCCGCCGCCGCGTAGATGTCTTGCAGGAGGGCGACCCCGACTCGCTCGAGCGCACGGCCGGCGCCATCCGCGGCCGCGCCAACCGTGCAGTTTTAGTGCGATGAGACAGTTATACCCCCCGTGCAGCGAGCAGTCCCACGCGCGCGCGTTGACCAGCTTGAGCGTGGAGCGCAGCGCGCCGCCCGTGCAGATTTAAAGGTTTTAGTGACTAACCCTGATCGGGTCAATAAACATATTGGGTTCTCCTGTAAGCCTGCAGGTCGGGGCACCACACGCGCGCGCCGCACTCGCCCACGCCGTCCGTGCAGTCCGTCTACCAGCTGCACAACACGCTCAGCGACAGGCGCATCCTCACCTGGGAGTTCTTCCTGATGCAGCTCGCCTTCAAAAACCCGATCCCCATCGCCGAGCCCGAGGCCACGCCCTACGAGGACGTGCAGGTGCAGACAATCTGTGACAATTGCTAGGAATTTCACATTATTTCTTTGCAATAATGCTACCATCTTTTGATGCAGCGCACGGCGTCGCAGGTGGCGGCGCTGGACCTGGGCTACCGCGCGGGGCTGGGCGCGCAGCTCGTGCAGTTCCTTTTGCTTGCGAATACACAGGCTCAATCACCCTTCAAACCGATACAGTTCAATGTGGTATTGCAGCGGGCGAGCGGCGCGACGAGCGTGACGGAGGACGACGGCCCCGCCGACATCGACGTGGGCACCGTGCAGAGCAAAAGCTCGGTGAATTTTATCTTCCGTGCAGGATACAAATGCAATATAAACAAAGAGCCTGCGACAGTCAGACTCAGTGCATTGGCCGTACGTGGTGCAGCGCGGCGCACGCGGCGCGCACGTGCGCGAGCCCCGCGCCCGTGCAGCACGTGGAGCGCTGCCGCGGGCTGGTGTTCCTGCTGGACGGCAGCGCGGACCCCGCGCGGCAGTTGCAGCGCTACGAGGCGGCGTGCATCGCGGGCGCGGCGCCGTGCAGCTGCCGTGGATCATGTCGGGCGAGCTGTACCCGCAGGACATCCGCGGCGTCATGTCCGTGCAGTAACAAATATTATTTGTATTATTTATAAGATATTTACTGGATAAGTAAATCAAAATATCAAATATGCAGACACTTGGCGACCATCAGCAGCGAGCGCTGCGCGTGCGGCGGCGGCGCGGCCGACACCAGCCCCTGCAGAAAAGGGTTGGTGGAACTGTAGCGCGGGCTCGGTGCGCCCGAATTCAGCGTCACCGCCAGCCCCTGCAGAGCTCGTCGCTGCGCGGCTACGGCGCGCCCGTCTCCTCGTGGAACGGCACGCACAGCGCCATGTTGCAGCTGACCTTGAGTCGGGAGCAAAGCTATCCGTGCAGAGTTTAATTTGACTATACATTAATAAATTACACGATTACAATGAGCTGTGATTTGTATTACCTTTGCAGCGCGGACAGCTGCGCACGCGCACCACCATCATACCGCTCAACAAGATCTCCGCCAGCGTCGTGCTGCAGCTTCTGAGGAAGTCGAAGCTTCCGAAGCYGCTGAAGGTGCCGTTGATGGTGATGAACCTGAGGCTGCAGGATGTAGTCCACGCCGTATGGCTCGATGGACTTGCCGGCCCACGACAGCAGTCTGAAACGGCGGNNNNNNNNNNNNNNNNNNNNNNNNNNNNNNNNNNNNNNNNNNNNNNNNNNNNNNNNNNNNNNNNNNNNNNNNNNNNNNNNNNNNNNNNNNNNNNNNNNNNNNNNNNTGCAGAGATTGAATATCGCATCACAAGCCTTAATATGCGACAAAAATGCATTTCCCAAGCCTTGACCTTTGCAGTTAATTGTTTACACCCGTTCGAGTCCTTGTCTGAAGAACAGAAGAATGAGGCCAATGTTGTTTATGCAGATATTGCAAAGTTCGCTAAAATGGGTCGAGGTCGACTGCCCTTCAGCCGAGCCCTTTCTCGACCTGCAGTTTGGGGTACACGGCGGAGTCGTACATTCGYACGATATACGCAGACCGTGCAGCACATGTTCTGCTTACCGCTCAACTGACGCTAGACGTGCTCGCGCGCGCCCGTGCTCGCGGAGCTGCAGTTGACGTCCATTGTTTTAGGCGGTATCGGTAACACAGACTCAACCTTGCCTATATGTTAGAGGATGCAGAAGGAGCCCCAGTCCATGGTCTGGCTGCCGTGCAGCGTGAAGCGCTACCTGTCGCCCACGCGGCACTTCTTCGAGCGCATGCTGGCGCCGTGCAGTTCGTGGAGTCGGTGACGGTGGCGGAGGCGCTGGCCGCGGAGGGCAGCATCCAGAACTTCCTCCTGCAGGCGCGGCTGTTCCTGACGCACCCCTCGTTGGGGGATGAAGAATTTTTTTGTAACACCGTCCCCCTGCAGCGCTAACAGGATCACCGCAGTGGTCAGCATGCTTGCACAACAATTTCGTAAAACGCACTCGTGTTGCAGTTCAGCCACAACAATCCTCCTGGCCTCGTGGTACAATTTATCAGAATTCCAACCGTGCAGCGAAGCGATGTTGTTTGTCACCCGAGTCGTATGAACGCAAGTAAAAGCGCCAATTGACAAATGCTGCAGGTCATACGGCATGAGCTCAGCATGGATGGTACACTAGACTTCAATTTTCCCCAGCAAAATACCGTGCAGAAGCGGCTGGCGGAGGCCTACGCGCGCGGTCACCACCACCCCGCGCCGCTGCACATCCAGCCGCTGCAGCCGACTGTACAAGTAACTAGGTTTCGCGTAGGGCCGTGCAGCGCGGCGCGCTCGGACAGGCGCAGCACGCCGTCGGCCAGCACGGCCAGCGCGTGCGCGTACYGCTGCAGGACATTTATTAGCTACGTAATATTTTTAGTTTATGGCCTTATAACCATCGCGATTCTTGTAAAANNNNNNNNNNNNNNNNNNNNNNNNNNNNNNNNNNNNNNNNNNNNNNNNNNNNNNNNNNNNNNNNNNNNNTGCAGGTAATTTTAAAAATTATAAGTGAAGCTACCACCGTGCAGCAGCGCCGCCTGCGCCGCACTGTCCGTCGTGTGCGAGGCCGCCCCCGCCGTGCCGCTCACCAGGTGCAGCAGCAGCGACACCCCCCCGAGCTCCAGCAGCTCGTCGACGGGCGGCCAGCGCGCCCACGCCGCGNNNNNNNNNNNNNNNNNNNNNNNNNNNNNNNNNNNNNNNNNNNNNNNNNNNNNNNNNNNNNNNNNNNNNNNNNNNNNNNNNNNNNNNNNNNNNNNNNNNNNNTGCAGGCATTAATTTTTAAAATCTTTTATACTGTTTTATATTTTTCTTCCGTGCAGCTCGCCGAACAGCTCCAGCGGCTCGAGCGGCCAGCAGGCGGCCGACAGCTGCTCTCAGAGGCTCTGCAGCGACGCCGACTTCCGCCACATGTGGGCAGAGTTCGAGTGGGAGAACAAGGTGCGCTGCCCACCGTGCAGACCTAACAGTCCATGGATCAAATACCATTAAAACGAGTAATCCCGGACTTTGATGTTATCTCTCTGCAGACCGAGTGCGGCTCACTCGCTCACTGATGTTGTATTCCGTTTGGAAGATGATGCCAATGCTGTTTGCAGGATGCAATTTTGTTGATTATTTTAAACTTCCAACTTTACATTTGCGTCATTAACAAGTACACTTTGCAGGGTAGCTATTGTTTCGTCGCCGTCGCCGCGCGTCGCGTTCGCTCCTGCAAGCTGTGCTCACGTGTGCAGCCCGGCAACGCGCTCGTGCCGCCGCCCGACAAGCTCTTCGGCAACGGCTTCGCGCCGCGCGACGTGCAGGTCCTGCCTAGTGCTAACACCTGTCACCTACGCAACTCATCGCCGTGCAGTTGTGTAACACGACGACGCTGTCAGTCGGCAACCTCTGATCACGATGGATTTATTAATAATTCATGCAGATAAATGTCTGCCTTCACAAGTCGAAAAGTAACAGCTGAATCTATTATTCATATTAAATTTCGGTGCAGCGTCTAATTTCTTGATATGATTCTGGGTACGAACTGAAGTGACCGTGCAGTGTCGTATCCGCACCTTCACACTCTGACGAYACAATGGCATCGAACACGGAGGTACTGTATGAATGCAGGGTGTGTTTGGACATGACGACGGTGGTGGTCTTGTGCTGCGGCTCCGTGCAGAGTTAGTTTGGCCGCCGTTACTAGAGTCGATAAGGTGCTGATAATTTTGTAAAAATATGGATGATGCAGGCGTATTTGACGAGCAACTGTATATTCAGTATGAAGTAGTGTGGGGCATAGATTGGGATCCTAATGCAGACTCATGAGTACAAAAGATTATCTCAAATAAGTGTCCAGTCGCTTTGTAAATATTAATAAGAAATGCAGGTCACCCGCTCCCCCGACAGCCCCTCCCCCTAGTGGGTCCGTGCAGCCGCGACACCTGCTCCAGCAGCTCCATGCGCTTCGCCAGCACGTAGTTCACGCGACCGTATCTGTGCAGGTCGAACTGCGTCCCCTGGTGGAAGCTGCTCTCCGCCATGTAGTCGACGAAGCGGAGCATCTGGTGCAGCCCGTCGAACTTCGTGATGTCGTCGAACACGACGGTGCGCGCCGNNNNNNNNNNNNNNNNNNNNNNNNNNNNNNNNNNNNNNNNNNNNNNNNNNNNNNNNNNNNNNNNNNNNNTGCAGCACGTCGAGCGCGCCCAGCTCGCTCCAGCGGCCCTTCTCGGGGCTGTACACCTGCGTGCCCTTCTGCAGAGCGGCTCATCTCATCTAAATTCCTGTTAAATCCGCAGATTGCAAAGCTTAAGTCTCTCTCGAATGCAGGAGAGTCGCGATGCGGAAAAACAGAAGCAATGGGTATGTACAAACGTTTAGTTAAATGTGRAAATGCAGCAGCGGGAGCTCGTCGTCGGGCGGCGCGTCGGGCGGCGSGTCGGGCGCGTGCGCGTGCGCGTGGTGCAGACGGACCCTGACGCCGTGCAGGTTCACGATGTATAGCGCGGGCCGAGCGTGAGGAGCGCTCTGCATTCGCCAGAGCCTCGGATATTGCAGTGCGGGAACATCGAGGTGGCGCTGGAGGCGGCCAAGAGCCTGGACGAGCCCGACGCCTGGGACCTGCAGCTTGCGCGTCTGCGGCGCGGTAGTCGGGGGCCCGACCGAAGTCGACGCTGTCCCGTGCAGCTGGCAGTCGCGACACGTGAGGCGGTCGCACGTCTCGCAGAACAGGGCGAGCCGCTCCTGAAACTGCAGGCTGACAGGGGTGGACATCGCATGAATTTTCAAATAATCAGACGTACGCTGCATCTATGTAATATGCAGCGCGAGCGGGACGCGCTGCTGCACGAGCGGGACACGCTGCGGGAGACCGTCGACGAGCTGCGCTTGCAGCGCGGCGCCGAGCAGGAAGCGGTCGGCGCGCGCGTCCAGCACGGCGGCAGGCGGCGGCGCCTGCTGCAGATATATTTTAAATGGTAAATAAAAATAGCGCGACCCCAATGCGAATGGATACACAATTCTAAAATGCAGCTGCATATGTGTTTGCTTTGCATTGGATCCAGAGTTATAGATAGAGAGTGCATCTGCGTTTTTGTGCAGGAGCGCGAGGGCCCCAAGCACAAGCCGTGCAGCGCCCGCAGCGCGCCCAGCACGTGCCCCATGTAGCCGTGCAGCTTATAGGCGTTACTTTGGTAATAGTTGGTATAAAAGTGGTTCTGAAATTAATGAATTAGGATATGCAGAGGCGGCGGCGTGGGCTCACAATCTGCTGACTGGGAGGCCCCCGTGCAGCTCAAGCCATCGAGGAAGCCCAAACGCTCCCTCCGCCTCCTCCCAACCACGCGCCCTGGGGGAATGCAGTATTACGATTTATGTTATCATGAATCATTTGTCCAATATTTTTGGATTAGAGCGATTTATTCCGTGCAGCTCGCCCGGCGCCGACAGCGGGCCCCAGCCGTACTCGTTGCGCGCCTGCACCCGCGCCCAGTAGTGCAGATCCTGCAGGAGCAGCACCGTGCAGCGCGCGCACGATCTCGGCGCGCAGCCGTGCAGTGGGCAAGTGCGCGGAGAGAGGTGGCGCGGGGCTGGGGGCCGNNNNNNNNNNNNNNNNNNNNNNNNNNNNNNNNNNNNNNNNNNNNNNNNNNNNNNNNNNNNNNNNNNNNNTGCAGGAGCGTGACGTCATGCTGCGGCGCGCGCCCGTGCAGGCGCTGCTCAGCGCGCGCCTCGACTGCGAGCGCCGCGTGCGCGCCGCCCAGCGCGCGCTCGACCTGCAGATAATTAATGTGACCACGATGCAGGATTGGGTTAATTGTCACGTAATTGGCGACGAGGTTTGGTTGCAGTCCGTGGAGGGGGGGAATTTGAAGTTGGGCCCGAAGTTGACGCTGACCGTGACGTTCTTGTGCATGCAGCAGGACGCGGGGTTGGGGTCCTTGCCGTGCAGGTGCGTCTTATTCTTTATTAATTTTAAGTGGAGACGACAAAATATTGGTAAAAAACATTCCCTGTGCAGCACAGGGAGGTCTTTGGTGGAGATGCCGCGGTGCTGCCGCGACATGTGCGAGTGCAGCGAGTTGTGCAGTCGAACCGAAACTAACCAATAGCTTCGATAAATATGTCTATTTGGCGCGAAGCGAGCTCCTATCTGCAGACGATACATTCAACATACATTGTATAAACAAGCCAGCGCCACTGGTAGGCAACACTATCGCGCCTGCAGCAGCGGCGTCCAGCAGTACATGCCGGAGGTGTTGGACTCGGCGCCGTGCAGCAGCAGAACTGTGTACTCGCCCTCGTAGGTGACGCTGGCAGCCACGATGCCGTACACGCCGGGCTGCAGCTGCAACGACGACACACTTGTAGTGGTCTGCGAGGAGAGTCGCCTGGACGTTCTCCCCATCGCCTGCAGCCACGGGGTGATGCACGACTGGTGGAACACGTGCTCGCACTCTAGCCGTGCAGCGCCCGCAGCGTGTCCGCCGTCGCCTTGAGCTCCTGCCACACGCCAGTCGGTCAGCCGCGCCGCTGCAGTCGTGGAGCTGGTGGAGCAGCTGGCGGCGGCGGAGCGCACGGTGCGCGCGCGCGAGCCGCTGCGTGCAGATCATCGCGCTGTAAATGAAGACAAAGTACATGATGTGGGGCATGCGAAGGATAATGAAATCTATGCAGGACCCATCGGTTGATGTGAGTTTAATTGTTATTTCATTTTTTATTCTTGTTCATTTAAATTAAATGCAGGATTCCTACTTTTTCTCCTGTCTCTCTAATGTTGTTATTAATGTGTGGTCGCCGTGCAGTCGCGTGCGGCGGCTGCTGGAGCGCGACGACTCGGACGTGGCGGAGTCCAGCTAATGCCGCCGCTGCAGGGCGGCGGCGCGTACGCGTCGGGGCGCGGCATGTACGAGTACGAGTCGGGCGCGCGCAGCAAGGTGCAGGCGCGCCACGCCGCCGCGCTGTCCTCGCGCGACCCCACCGTGGCCAGCCTCAAGCACTGCTGGGTGCAGCGCCAGCGCGGCGCCCTCGCCGTGCAGTCTGAAGCCGAACGTGTCGTATGACGAGACGCCGTTTTTGCTTAACGGGCCGTGCAGTAGTCCCACCTATTGTCACATCAACAACATTCAAACAACCGTGCAGTAATGAGTAGATGGTCGATCGATATTAGCGACATAATATAAAATATGTACAAACAAATTGTTTGTGCAGGAAAAACAGCACCATGAGCGTCAGCGGGAAGTTGGTGATCCAGCGGCCCGTGCAGGGAAAAGATCTCGCATTTGTTAAAACAAAGAACAAAGAAAACTGGGTCAAAAGCCCGAGAAATATGCAGCTAGCGGAGATGCTCAAGCGGAAACGTGCGGTGAAGCGGTCAGGCGGTGCGCGGCAACAGCGCGTGCAGACACTTCCAAGCAACAAGCTATTCTAGAAATTGGAAGAAAACTTAAAGATCAGCTCGGTATTCATGCAGCTCTTCGACCGCTCGCCGTTCTGCTCGCACAACAAGCTGGGCGAGGTGGCGTTCTCCTTCGCGCTGCAGCTGCTGGGCGGAGAGGAGGGGCCCGTGCTGGAGGTGGCCTGCTCCCGTGCAGAGGATCACTTCTTCGGATAAGGTCATGAGTATGGATGGAAGTTGACTTATATTAAACTAGCTTATGCAGCGGAGACATTCAAGTGTCACTAGCGCGTAGGACGTGAGATTCCGTAGAGTAATTGCTTCTCCTCTGCAGAGTAAGTGGAAGAGTCAATGAGTTGCATTTTATTTTCACTGCTGAGGCGTAGCGACCGTGCAGGGCGCCACCGTGAAGGGCAATCGCCTCCTGCTCACGAATACCATCATGGTCGACCTCCCGCTCATGCAGTTAACTAAATTAGTTTTATTTTATTTTAATTGTAATTTTATTAGTATATTTACCTTTAAGTTCGTGCAGCTCCCGCCGCCGCGCCGCCGCGCGCTCGCGCAGGCGCGCCACCACCGCCGCGCGCGCCTCCACCTGCAGGGTTCTCCCATTCAGAGCAATTGAAATATGCTCGTGATATTGGATATCGTTAAACAAATGTATANNNNNNNNNNNNNNNNNNNNNNNNNNNNNNNNNNNNNNNNNNNNNNNNNNNNNNNNNNNNNNNNNNNNNTGCAGCTATGAAAATTGTTGCCAGAATCGAGTTAAACTCTCATCGTTTACTTAGAAGTGCAGTCGCGTCTGCAGCCAAAACAGCGAGAACACCCCGAGTGTGTAGTTCATAAAATCGCAGTTTCGCAACTTTACCTTTTGCAGAAAGTAGGCGCATGAATTATGCGAGGGAAACCAGCTATTAAGCGCGTCGGTCGTGTTTACGGCCTGCAGCAGATGCCGCACAGCCTCTCTCACAGCCGCTGGTGTGCTGGGAGTCCCAGGCGTCCCCAGGGTGTGCAGTCGCACTAAAGCTAAACATCCTCGCTCTGGTGCCGTGCAGCCGTCGAGTGCTGAAGGCGATTTAACGTATTGTAATACGAGTTTATACGAGGCGCCGCCCCCTCTGCAGAACGTACTGTCTGTACACCGTAACTCCACTCCGCCGTGCAGTTGATTTGGGAACTCAGTGGCTGAGATGGAATTTACTTTGTCAGTTAAGACTTGTTTAGAGATATGCAGAACCCCACCTGGAGTCTGCGCAGCCCCAAGCGATTTCTACAGGAACTGGTCACAGAGACACTGTTGCAGCCGCGCGTCGAACCACGCCACGCCCACGTCGGCGCCCAACATCTGCGAGCGCGTCGACGAGCCGTGCAGACATTTAAACAGACCAAAATAAATGTTGCCGTATTCATAGAACTAGCTTAACTATAGCTAGTTTTGCAGCCCAAGGACTCAGACAAGCGGAGCATACTCGTCTTCCACTGTGAATTTTCACTGGAACGAGGACTGCAGCAACATTGTAATTGTATTTCAAGGAATAAATAAGCGACTAATCGTATTTTGACGCACGTAACATTGCAGTTTGTTACATTGTTATTAATTATCTGAACACTAGCGATACACCCGTGCAGTAATTAATGATACTGAACTAATCAAAATAAAGTGAAACGGTGTTATTAATCAAACTAAAGTGAATGCAGTCTCTTGATACCACCTAGAATAGAACGTTCTATAAGTACATTTTTCATTATCCATGCAAGCAATTGCAGGAAATTAAACTTAAACGTTGGAAAGAAATTCAGTAATTTAATAAATCTTTTCCTTTAAAAATTCTGCAGATCAAATGGGCCCAGCAGCGGGACGCCGGCGTCTACGAGTGCCAGGTCTCCACGCAGCCCGTCCTGCAGCCTCATTACTCTGAGGTTTGTTTGCATGCAATTAGTGACACTTGAAACATCCGTGCAGCAGGAACACGGCGTGGCTCTCGGCGTGCTTCGGGAACTTGTCCTTGAAGTAGAGCAGACACTCGTGCAGGATGCGCCGCAGCGCGTCCCGCACGCGCGCCGCCGCCGCCGTGTCCGACGCCGTCCGTGCAGGCGGTGTCGCGCGCGATGGCGGCGCGCTCCGTGCAGATACTGAATTACCGACGAAATACAAAAATGGACTTTCACCGTGCAGAGCGTCGCCCTCTCGCCGGTCTACGTACACTTCAACGACACCCTCGAAGGTAGTATCGGCCACATGCAGACTATAAAAAAAAATTCACTTCCCGTGCAGTGCGGGCCCGAGGCCTCGGCGGGGGCGCGGGGGTGGGGCGGCGCCTCGGGAGGGGGGAGGAGGCTGCAGGGTCCGTCGTACAGKACTTGTACGTGCCGTGCAGCGCTCATAATGATGTTTAAAAGCTGTTTTTATTCCTTCAATATTATTTTTTAACGATAAAAACGNNNNNNNNNNNNNNNNNNNNNNNNNNNNNNNNNNNNNNNNNNNNNNNNNNNNNNNNNNNNNNNNNNNNNTGCAGAAAAGGCTGATTCTATTGTCGAAGATGAGAAATTCTCTACATCACCTAGAAAGGAATCTGTGAATGCAGCCAGGAGCGGAATAGCGGGGTCTCTCGTACGCTKTCATCCTGGCCAAAGCGAAAGCCGTGCAGAGCACGGGCGAGGCGCGCACGCTGGACCAGCTGGAGCGCGACGACGGAGAGCTCAGCGACTTCGTGCAGCTGCATTTACGAACACTAAATTCTTACTAATACCCAAAGAAGCGTTTAAAATACAATTTTAGATTGCAGCGCGGCGGCCACGCGGCCCAGGTAGCGCACGTTGATGCCGCGCGCGTGCAGCGCCTCCGTCAGCTGCAGAGCTACGGCGCGCGGACGCGGGACGAGCGCGACGCCGAGCTGGCGCGCGTGCGGCGCGACCGCGTGCAGTTAGTGGGGGGCATAGTATCTTTACAGATGGGAGGCGCTCCTCCAATTTCACAATTCGCCGATCTGCAGGCCGTATTCGGTCACCGACTAATATAAACAGGTATTCGTTTGGCCGTATTCGGTTTGGCCGTATTGCAGCAGACGAACTCCATAGAGAACGGGCCTCGCACGAGGGTCGTCGGCGGCGAGGCGGGACTCACGATGCAGCGGTAATGTATTCGTTTTTAAGGAAAATTTCCGCGTAAAACATTCTAATAGGAACGTTCTGTGGTGCAGGAATGTTTTGGGGTCTACCTAGTCTCCAAGTACTAAATTTGGCCAAAAATAAAATACAGTCAATTGCAGCCCCAGCGCGTCCTCTGCGGACGTGGACCACGTGTTACATACATACATCTAACCGTGCAGCGTGCGGTAGTAGGGGTCGAGTATGAGCTGCGCGGCGGCCACGAGCTGCGGCGTGCGGTCCCAGTGCAGGCGCGCATGGAGCACATGCGCCGCTTCCGCCGCCACCACGAGCAGCTGCGCACCGTCATGCTGCTGCAGAGCGAGAAGATTTGGAAACGGTGGCATTCCTGGCATATTGTGAAGGTTTGGAATGTTACCACCCNNNNNNNNNNNNNNNNNNNNNNNNNNNNNNNNNNNNNNNNNNNNNNNNNNNNNNNNNNNNNNNNNNNNNNNNNNNNNNNNNNNNNNNNNNNNNNNNNNNNNNNNNNNNNNNNNNNNNNNNNNNNNNNNNNNNNNNNNNNNNNNNNNNNNNNNNNNNNNNNNNNNNNNNNNNNNNNNNNNNNNNNNNNNNNNNNNNNNNNNNNNNNNNNNNNNNNNNNNNNNNNNNNNNNNNNNNNNNNNNNNNNNNNNNNNNNNNNNNNNNNNNNNNNNNNNNNNNTGCAGCGCGGGCTGCTCGGCGCGCGGCGAGTACAACGGCGTGCCGCCGCCCGCCGTGGCCGTGCAGTGCCGCGGCGCGCTGCGGGCGCTGCTGCCGCTGATGCGCGACTACATGTCGCTCGTGCGCCGCGTGCAGTGTCAGATTAACCAGACTAGACATTTACCCGACTGCAAGTTGGAAGATTAATTTAGTGCGGAGATGCAGTGCACGATGACGGGCCGCGTGTCGGGCGGGCAGCGCTCGCGGAAGGCGCGCACGAAGCGGGCCATGCAGCTGCTGCCAGGTCAGCGTGCCGTGCGCGATGATGGTCGCCGGCCGCCTGCACGCGAACAGGAGGTGCAGTCGGGGACGCTGTTCAAGAAGTGGAAACCTGGCTGCGACACCGTCGCCCTCGCTATCAGCTCCGTGCAGCGCGCCCCCGCGCCCCTCCAGCGTGCCCGACACGTGCAGCGACACGCCCGCCGCCTGCCACGCCTGCAGCATCTGATGACGTAGACCGCGGCAGTATCAAATGAATAGTTTGCGGACGTTTTATAAAGTGGCCTGCAGCGTGCACGACTTCGCGCGGGTCGTATCCGAGCTGCCGTGCAGAACTACTTCGACATGTGCGTGTCGATATACCCGCAAATACAGGACGAAGCTGCGGACGCAATAGTGCAGAGTTTGCACGCCTCGTGCTGACAACCGATATCCATTCCCATTTGAACTAGACGCAAAGAACACTTGCAGGCGAGGTCCGCTATCAACAGGATCTGTGGGGCGCCCGACCCCACAGCCGTGCAGATCCACTGCAAAAAATATGTTCGCTCCCACACTACATGTTTCTGCCCGTGCAGGCGGTCCAGCACGGTGTCGAGGTCGGCGTTGATGTCGCGCGCCGAGCGGGCCAAGGGCGCGACCTGCAGAAATGTAATATCTTTAATATCGCTATGAGCTGGTTGTGTAAACATTCTTAGCGAGCCTGGGGGCTGCAGCACGGCACGCTGGTGGGGCTGCTGCCCGTGCCGCACCCCATCCTCATCCGCAAGTACCAGGCCATGCAGTAGTTTTTGCTGCACGTCCGCCTAAAATAATAAGAACTTTTACATTACATATAAAAATTCGAAATGCAGAAGGGGGAAGAGGTCGCTGCTGCATATCACCAAAGAAGACCGTGCAGCTAGCGTGGCTGCTGGACCGTGCAGTGCGGGACGGGCCAGCACGCGCGCGCCTCCGCGTCGTGCGCGCTCTTGTACTCGAGGCCCATTCTGCAGATTGGAATTCCGTTACGTTACAAGGCAGAGGTTTCGAGTTTGAAGCCGTGCAGCCACGAGTACATCTCCTGGTTCGTGTCCACTGCGCCGTGCAGCTCCGCTGAAGCGGTCGTCGATTGATCGTCAGACGAACACGCATATTCTTATGCTGTTCATGATTGCAGGCGAGGGTCGGGGCGAGGAGCGCGGCGCGACAGGAGGCAGCACTCGGAAGTAAATTACGTCTCTTGCAGGTTGCGCAGCTCCAGCTCCCCGCCCTCGCCCTCCCCGCCGCCCACCAGCGACAGCGCACGCAGGTGCAGCGTCTGAAACTCAGCATGAATGTCGAATAGCAGCTGTTAATCTAATACGGTCTGTTTAAAACTTTGCAGTCAACCGCATTGCGTTTAACTGCCCAGAACCGAACACTATTCACGTTCATAATATACATAGCAATGCAGCGTGCGGCGGCGTAGCGCGGCCGCGCCATTCGCGCTGACGCCGCCGCCGTGCAGCGTGAGGAACAGCTTGTGCGCGCCGCGCGCCGCCGCGTGCGCGCCCACCAGCGACGACAGCGCGTGCAGGTAATTTGTATGTAATGAGACGTGCGCGGGCGCATAAACTAGACATACCGTGCAGGTAAAACGATAGAAAAGCGTCGAAATGTGCCAAATCCTACGCGAACTCTGATATATTCAATATATGCAGTAGTTTTTGCTGCACGTCCGCCTAAAATAATAAGAACTTTTACATTACATATAAAAATTTCGAATGCAGTTTTGACGGAAGTGTATCTCTTAAATGGGTGATACCTACCCGTGCAGTGGGTGGTACTGACCGTGCAGGACCGTGTTAATGCTACTGAAACCCAGGTATCTGAAATACGCACACAGTTTAGCAGACAGCAACTGCAGTACCTGGCGCACCTGCTGTCGAAGTACATAGTTCACTACAGCCTGAGCGACGCCGACGGAGTCATGCAGCACATTAAGTTTTACGAGCCGAATGCTGCGGCCATCGGCCATCAGCACCGTGCAGGTGCTGGTGCAGCAGCCTGCGGCGCTCGTCTGCGGCGCTTCGCAGTGAGGTCCAGGCGTCCGATTGCAGACAACCGCGCACGATGTATTAAGCAACCAGCAACCGCTTGCAGATTCACGCTCACTTTCAAAAATGCAGGTGCGCGTCGTGTGCAGTCTCATTTACATGCAATTTGTCGTCGCATTGAGTGCACGAACACTACTGCAGCGCCGTGATGTGGCTGACGGCGCGCGCCGCACGCGCCTGCGCCGTGATCACCTCCGCCGCGCGCTGCAGATACCCAACCTATACGCGTCGCGTGCGTTGGCGTGGAGTGGTGACGGCACCAAGCTGGCCGTGGTGCAGGAGGCCAGCTCACGCAACGTACTGCTGCTGCCCATGGGCGCCGTGCAGCAGGCGCGCGCGGGCTGCGCGGCGGGCGCGGCGGATGGCGTGCTGCTGGTGGCGGGCGGCGACATGCAGTTAACACCCACGTCACCGCACCCTTCCTTATTGACCATCCTACCATCATAACTCATAAGAAACTTGCAGTTGCGTTGCCGACTTTTAAGAAATGTGTACGCTTTTTTTGCTTAGTCGTATCGGTTTGGAAACCTGCAGCCACTCAAATACCTTCAACTGTTGAGTGCTAACTGCGAACTCTTTCAACTATTTGTGATCTTGTTGCAGTAAACGTATATAGCGATGGCAAAATGACTTGTTACTGAGAGGACTCCCGTAGTAAGCACCATCGTGCAGCATTTTTCACAGAGAATGTTCGAAATTTTCCGAGTAATTGGTTTAATTCCGTGCAGCGAGTCGCGCAGCAGCAGCACCCACACCGACGTCAGGTTGCARCTCGCCGTGCAGCTTACGTACTCCGCGTCTCGCCAGCGACGCGAACAGGACCGTGCAGATGCAACAAACACAAAGGTTATATTCGAGGAGGGCGCGGAGGCGTGCGGGTCTGTAGAGTGACGTGCAGGTACTGGTCGCCCACGAGCTTCAGGTACGCCTCCATGCTCTTGGTGGCCAGCGAGTTCCCGCGGTGCAGTAAATATATTTCATGGGATTGAGATCTTTACGATTTAATTTAACTGAAGCCTTTGAACTCTGTTTGCAGCAGACGAACTCCATAGAGAACGGGCCTCGCACGAGGGTCGTCGGCGGCGAGGCGGGACTCACGATGCAGCAGCGGCCGCTCGGCGCGCCGTGCAGCTCTCAGTGCGGTGGGGGCAGAGCTTGGTTTACCACTCTCTAAAGTCGATATCACGACGGATGGTGCAGTGACGTGGGCGGGCTCTCCGTGCAGTATTTTGTAAAAATGTTGTCATATCCGTGCAGTTGCAATCGATTCGTATTTCGCAACGTGTAAATAAGTTACWCGGTGTCGTAAGCCGTGCAGGAATTATCAGTTCATATTCTCACAGCGCAGTTGTGTGGAAACCGTGCAGCTGCATGATCGAGCAGAGCACGCGCGCGCCGCGGGTCCCCGACGGGCCGACGTGACGCGGCTCCTGCAGCGCGTCGCACGCGTCGGGCGCCGCCAGCGCGCAGCGCTCCGCCTCGCACTGCGACACGAACGCCTGCAGAACGGGCATGCCCTGCCATCTGCACCCCACTTCAGCRCTCTTCGGACTCGGGAACTCCCCGAGATGCAGAAACAATATATTAGCATACACCGTGCACAATTGCGCCGTGCAGGCGGCGGGCTGGATGTAGTCCACGATGTCGATGTGGATGTCGTTGAGCACCACGACGCCGCGGTTGCAGACTGGGAGCTATTAGCGACATTTGTTATGACGTTAGCTGTGTTGGCGTGTGACGTCAGCCGAGATGCAGCTCCGTGGGACTGATTTTGCATTCTATAGATCAATAAAATACTAAGTTTMAATTTTGCTTCATTTGCAGTAGCCGTCCGAGATAAGATGGTCGGGATACATGGTATAAATATAGAGAGATTATGCGACCGTCATGCAGTGGGTTCTTGTATTGTAGCAGTAAGTCATTAAACTCGATATGGCCGCATAACGGTCCGTGCAGTAATCTCTCGGGGTCTTTTACCGTGCAGGTGCTTTTGCCATCTGAAACAAAAGAATTAACTTTTAGTCACCGTGCAGAGATTTGTACATTAACTCTACACTCGAGATGACTTTAGAATATTGATTAAACTTGAAATTCGTCTGCAGACGCGGCGACCCTCGTCCGCGACTCGAGCGCGCTTCCGAGGGCTCGCTCGGCGCGCTCACCTCGTGCAGAGACGTAGCGAGTTCCAACAAGCGCGTGTACGCAACATTCGCCCGCACCCGACCTTCGGACATCTGCAGGAACACGAAGGACGGGGACACTCCGCCGCCCGCGCTGCCGCCGCCTCCTCCCGCGCTGGGGGGGTGCAGTATTTTTTCCGTKGTATGTTTTTCAAGTAAATAACTCATATAACTACGTCAATTTGCTAAATTATGCAGCTCATGCGCACGCGCCGTACACCTGCACTGGTCACCCACCGTGCAGCGGCGTGCCCGTGAGCACGATGCGCCGCAACGTCTTCACGCGGTTCATGGCCTGCGACAGGCTCTGCAGATAGCGYTTGTGTGTCGCGCGACGATCATAAAACAGGGGTTATGCCCGTAATAGGGTGTAAGCTTGCAGATCAGTCCCCACTGGTGCAATACTCCGTGTGCCTTGGGTACGGACATGGTAGGCGGTTTTGTAATGCAGAGCATCCTGCGCAAGGTGCGCGAGAAGGTCGAAGTCTCCTGATCGACGCGTCCGGGAACATGCATGCAGCAGAAACAAAGCGACATCCGTTTTTCCGTCCGACGAAATTACTACACAGCGGCCAGCGCATGCGTGCAGTAAGACACTCGTTTGCGCATATCGCCCGATTACCAATATAATCTAATAAGAGTTTGTAAAAAGATGCAGCTGTGCTCGGACATGGCTACCGTGCAGTAAAATCCCTGTGCGTAAAAGCGCTAGTTCTCACTTAKTAGCGCATTTTAGATACTTAACTAACTGCAGTCTATTCTTGTGATGTCCAACTTCGGCATTTTCTTGTAACCCATCAGAAGTTGGAATGGTTTCGTGCAGTAATAATTTGACGCACTGTTATAGCGGCTTGGTTTGTACTTTTGTAATGAGTTTCCCCGTGCAGCGCCGCGGCGGAAGACGACCCGCGTGCCGCCCGCTTCTGCCAGGCTCTAAACACCTTCCTTGAATGCAGCCACATCACAATTTTTCAACGAAAACTCCAAACAATATTACTGTATACATGGGGAAGGCGCAATTGCAGTCAGTGTCAGTGGTCACAACGGTACTCCGTCCGCGCGACCACCACCACGCCGTAACATGAGGAGTGCAGCGGTGACGTCAAAGCGATCAATGGGCCTGACGTCGACACCCCCTCTCCCCACCACACCGCACAATGCAGCTGTACGTGGGGCAACCAGCTTGGGCTTGGGCTTGGCCGCTTGAGGGGCCTTAGACGCAACCGTTGCAGCGTGTACCACAGGCGAAACACTAGGTTGGAGCGCGTCTCATGCAGCGGGTAGTGCCCGTGCAGCGCCGCGTCGCGCTCGCCCGCGTAGATGCACTGCGTCTGCCGTGCAGCTAGAGCGAGCGGCGTCCGCCCAGAACATGCGGAGATTGATCGAGTTAGGGCTCTTGCCCAACGTGCAGATGGCTCTTATACTGACTGCTTTGCTGTTTAAAAATACCTTTATTTGGTTATTTATAGAAACAATGCAGGTCACTGTTAATTTTGATTTCTAATTCTTTTTATTTTTACAACATTCACCCGTGGCTGTTATTCNNNNNNNNNNNNNNNNNNNNNNNNNNNNNNNNNNNNNNNNNNNNNNNNNNNNNNNNNNNNNNNNNNNNNTGCAGTGCTAAATATACGGAAAGATAAATTGGTGAACGGTCTCCTAAAACTTGGGGACCTTATTCATAGTGCAGCGAGACGGAGCGCACGGTGGTGTGCGACACCTGCGTGGCGGGCATCGTGAACTCCACGTAAGCCTGCAGGGCGCGCACTTCCGCGTGGCGTCGCCGCCCTCGCGCCTCGCGCTGGCGCCGCGCCCCGTCGCGCTGCAGTCGGCATTCGCTTATTGACTCACTCGAGTGCCTCGTACCCCTCACTGCACTCAGCGACGTCTCGTGCAGTCCCAATCACTTGACCGTAACGAAACTTTAAATTATTTTTAAAACTTAATAGTCACTTCACAAATGCAGGTGCTGCGAGCGAACCACCGCGTTACTGTTACTGTTACTGTCGGGCCGTGCAGGTTCGAGAACGAGGAGTTCACGTGCGAGTACAAGTACGACGGCGAGCGCGCGCAGATCCACGTATGCAGGATGTCGGCCAGCAGGGTGGGCGGCAGCGGGCCCGTGCAGGTTATCAAAGGTTTTCCTTAGAAAACGCAGCCAACCCGCTAGCCGTGCAGCTGCGCGTGCGTCTGTGCGTCCAAATGGATGAGCTGCCGTGCAGATAGACCACAATAAGCTTGTGTGGGTGTTTCACGTGTACACAGAAACCTAATTCCTTTAAAATATGCAGTTACGACTTTTTTCGTTCAATCCGTGAATTGCTTTGCTTAATCGATTCCGTGCAGGTGCAATTGGATTGACTGGACCGTGCAGGTAACGGTCGGTCAGCAGAGGAGCGTCACCTAGAGCCCTGGGACGGCGAAACCGAGGCTGCTGATGCAGATATATCGATAAGAACGCTTCACGTGGTTTTATTGTTTCAGTTACAGGAGATGGTCCGCAGCGCNNNNNNNNNNNNNNNNNNNNNNNNNNNNNNNNNNNNNNNNNNNNNNNNNNNNNNNNNNNNNNNNNNNNNTGCAGCAACAGGGGCAGTGGCAAGACGGGCAGGCGCCGACGCTACTTGTGTGGCATATGCAGTTTGTACTGCAGTTCACATCACGCGAGAGGGTGCAAAGCCTCGCTGCGAACTCACGAGAACAAAATAATACAACACTGCAGGAACGGACGGTATTTGTTTCCTATGGACAGTATTGCTTTATCAGAACGAGGTAGGTATTACATGTGCAGAGGTAAGGCGCAAGAGCTCAGCGAGAACTATTATTATGTCATTGTTATTTAGCTAACTACGTAGTGCAGGTGTGTTGGAACGAAATGAGAGAAGATATCTCGGTAATGAGAAACGCAAAGTCCCATTATATTTTGCAGCGCGTAGATGCAGCGCTTGAGGCGAACCGTGTCTTCTTTGTGGAGGAGATCCGACGCGTCCGAGTGCAGGAGCTGCACGGTGCATTGGAGGCTACGGACTAATTTAAAGCAGTAACTCTTCAATCTTTGTCGATGCAGTGTGTCGGGACTCCGTATTTCTTAAAGAAACACTACGGCATTGGCTACAAAATGACTATTGTCATGCAGCGTGCACGACTTCGCGCGGGTCGTATCCGAGCTGCCGGCCGCACTGCTGGCCGACGTGCCGAGATGCAGCGCCAGCTGTATCGATCGGTTTAATTCCGCTGTTGACGCCACGCTTACTGAACACGGCCTTTTGTGCAGACGTACCTTATGAGTTGGCCCTTAGGAACGGAATTATCCTTTGCAAGTTAATGAACAGGCTGCATGCAGCGCCGCTACACGACCCTGGGCAGCACCGTGCAGCGCGGCGCACAGACACGCCACGGCCGCCGTGCGGATGGCCTCTGCTATCTTACCCGTGCAGAGCGTTGAGGGCCGCATGTTCAGTGTGAACTCTGTGGCCGCGCACAACTCCTCAAAGTGAGTGTTGCAGCGCCAGCCGCGGGCCGCCCGTGCAGCTTTGATGTCGGGAAATAACATGTTTAATATACCACAACAAGAACCTGCCGTGCAGGGTGAAATCGCCAGATTAGATTCGAGGTTCAAGGTAACAAAATGACATATTTATGGTCTGCTTTTGCAGGGCGCGCTGTTTCTTCGCCTCTGCGGGGGGCACGAGCAAATCACCGTGCAGGATTACAAAGGCATTTGCCAGAACATGCCGCGGCACCGAGACCATACGATTGTGGCCGATGTGGTGCAGTTGGAAGCGGCGGCGGAGCCCGACGAGCGCTCCAGCACCTGCCCCGTCCACCACGAGTCGTCGATGCAGATGATAATCGTCCCGTGCTGACTGATAATGAAGTTGAACACCTGACGACTCTGCCGTGCAGCTCCTGCGAGTGCTTGTGCCGGTGCTCCGCGAGCGCCGCCTCGTGCGCCGCCGCCTCCTCCTCCTGCAGCAAATTTAGTTCTTAATACTGCAGAATATCATTGGTACTGCTTCGATTTTCGAGATTTCATCTCTGCAGGATGTCGATGATACCAAGGAACAGGAGGAGACGCTCGCCGCGCGCGTTCCGAGCCGTGCAGTGTCTTCGTTTTTATGGAGGTTTTCAAGTTATTATCCCTTATTGCGTTGTTTGGAGCACCGAGCTGCAGGTTGTACGAAGACGTTGATGCGCTAGCGTGCGAGAGATGTGCGCGTACGTTTGAATGTACGCGATGCAGTTACCCGCGTCGCTTCTCCCGTGCAGCAATTATGTGGTACACGCACGGTACTCTTTGTTTGCCAATTCTATTGTGTGCCCAACAAAGGAGTGCAGGTAGACAGAACTCAATTTCAGTTCAATAGGATTCATTCAATAACAAAAAGCTCTACAAACTGATTGCAGCAGGCGCGCGGCGGGCGCCACGAGCGCCACGAGCGCGGCCAGCAGCAGGCCGTGCAGATCGCTTATAGAAGTTTTTATATGTCTGTTATAAATGTCGATATTTGTCTGATAAGAGCCCGAGTGCAGCGGCGTGCTCTCCGCGGACATGGCGGTGAAGCCCACGATGTCGCTGAAGTAGATCGTGACGGAGNNNNNNNNNNNNNNNNNNNNNNNNNNNNNNNNNNNNNNNNNNNNNNNNNNNNNNNNNNNNNNNNNNNNNTGCAGAGACCTCTGCGACCAGGCCGTGGACCCGCTGGACTTCGTGCGGACCGCCGTGCAGTCAAAGTGACCTTCGCCCGACCGTGCAGGTCCCAACGTCATCGTAGCGATATGGGAATTTTGTTTACTTCCGTGCAGGTCCATACCTACTGACCAACTTAACAAGAATATTAAGGGCTTCATCAGTTTGGAAGCTTTGATGTGCAGCTGTAAGTCCCCACGTGAATAGTGTTCCCAGGAGAGCCTGGGTCACTGCACCGTATCCCGAGATTGCAGAAGCAATTTTATAGCAAAGCAAACATTTCCCCTCTCGCTCATTCGTTAACTTAAGACAGAGACATGCAGCGCGGGCTCTTTCAGCGTCATGTTGCATATGATCTCCCCCATGTCTAAAGGTTAACATCTCGACTGCAGGTAGTCGAGATCGTCAACAGACTGAAGACGTTCAAAGTGGCCGTGCACCCTCGGATCCGTGCAGGGAATTCGATGTCGAGTACAGCACGAACAATGCCAACATCATCCATCGAGTCCTGAACACTGTGTGCAGAGCATAGCGACGTAGAGGTGCTACACGTGTCCCCGCGGCTCGCAGCTCGGAACCAAAGTCTTAGTGCAGCGGGCGCGGGCGCGGGCCCGTGCAGTTAAAAAATGAAAAATAAAACTGTCACAGTGTAAAACATTTTTAACGAAGATTTTTAAGGGTTATGCAGTTGGCACCACACCATACGGCCATTAGCGCGTGCGCTCCCAAAAAAAAACTATCTGAATAATATTTGCAGTGCAAAGAGCTTGTCCCTTGTCAAGAGCAATATAGATATTACGCTTTCTGCTCCAATGAGGACTTGCAGCTCGGGCAGGTCTCAAAGGGAGATGTGTTATAACGAGGACACGCGCCATGAATAATAAGAAACTTGCAGTGATCCGTTTCGTGATGAATTTTAAATCATCCCCTTGTCTGTGACGTCATCGCCACGGGGCCTATGCAGTGGTCTGGGCGCGTTGTACAGTGGCGGAGTTTGGCCATTGCTGCTACCACAAGCGCCACATTTCTGCAGCGCGCACAGCGGGCACGACGCGCAGCTCGCCTCGTGGCGCCGCATCTCGGCGCCGCTCTGGCACTGCAGCGAAAAAAGCATTTCAAATTAGATTGCCTCCTCTACCTAGCATCAAGGATGTCATCAAGTTGTANNNNNNNNNNNNNNNNNNNNNNNNNNNNNNNNNNNNNNNNNNNNNNNNNNNNNNNTGCAGACATATCGAACTCAACGAATGGGGGCTGAGTGCACGAGTTTTGTGACCTGAACGATATAGATTTTGCAGCAGATGCGCCTGTTGATCAGCGACGATGGCGGTCAGCGGCGCGAGGTCGGAGCAGTGTTTGCTGTGCAGTGGCGCACGCTGCGCCCGTGCAGAGGCGTTAAACGGTAAGGCACATGTGTACGTGTTCCAAGAAATATAGTAGTGTAGGGACAAGTATGCAGGTCGACGTCCTCTCACCGTGGTTTGGAAGCCGTATGTTTAGCCGTGGAAGCTATCGGTACTCAATGCAGGCTATACCTCCATCCATCCCCAAAACTTTCCGTGCAGCTCGGCCGCCCGCAGGACGCGCAGCTCGTACATGCTCGTGCCGCCGCCCTCGGACACTTCCTGTTGCAGCGGCGACAACCTCATGCACTTCCCGTGCAGCAACTGCCGTCGAACAGAAAGCCAAGTCGCTTCTACCACAGAGCGATATACCGTGCAGCACGCCCTCGCCCAGCGCCGCGCCCGCGCGGTGGTACTGCCCCACGCGCGCCGCCAGCGCCGCCNNNNNNNNNNNNNNNNNNNNNNNNNNNNNNNNNNNNNNNNNNNNNNNNNTGCAGAAATAAACACAGCATTGTGTGCGTCACGCTCGGCAGCGATTCCCGTGTGAGTGGAATCCATCCCTGCAGTGCGCGTGGGCGTCGCGCGGCGTGTCCACCGTGCGCGTGTCCCGCGGGCGCGCGGGCGACACAGTGCAGCGTGCCGCCGTGGAAGGCGGTGGGCGCCAGCAGCGTGGGCGGCACGCCGTGCAGCGCGGTGGGGTCGGCGATGCTCTTCCGTGCAGCTTCATGCCTTTCTCAGCGAGACGAGACAGCAGCAGCTCCCACAAGCGGTGCAGCTCGTCAAGCTGCAGCGCTATTTCGTGTAAGCACAATTCGCATGTCACTTGTTAAATGCTATGAACCGTGCAGGACAAGCGCGAAATGTAGCCTATACGTTAATTTATATTCAGGAGACGTGCGTTAACGGTATCACTGCAGCGCGGCGCGCACGGCGTCCTCCACCTCGGCCGTGGCCACGTTCTCCCCTTTCCACTTGTAGGTGTGCAGCGTCTGAGAGTCATAGCTCGCGCGGACTCCGCGCAGGTTACCTAAATGCGATCCTCTCGCACTCTGCAGTATGACTCTTGAGTTGTTCACATCAGCTTATTTACTTTGATGGCAAAGTTTTAAAATGTTCGCGTGCAGCTGCTGCTTCTGGCTCCAAATGGGATCAGACACTGGCCGCGACTGGGATATCGTAAGTATTTTGTGCAGAACGTCTCGGATCGTTCAATAGGTATAGCGAGGGGGGCCCGCGCAGTCCGTGCAGCTGGCGCTGCTGCTSGTGGCCACCGTGGCCGTGCAGCCTGCTGAGCCCCATGGGATCGGCGAGCCCCGTGCAGCTGCCGCAGCTGGACGACGCGCTGCCGCTGTTGCGCGTGTGCGCCGCCGCGCTGCGCGTGCCCGTGCAGTGGAAATGTTATTCTTGCGCTTTCCCAAGGCGCCGTGCAGACGACGGCAGAATCATGTGCGTGGTATGCAAGCGCAGGGAGGGCCCGNNNNNNNNNNNNNNNNNNNNNNNNNNNNNNNNNNNNNNNNNNNNNNNNNNNNNNNNNNNNNNNNNNNNNTGCAGGCGCCAGCCCGCGCCGCCGCCGCCCTCGCCCAGCTGCTCGAGGCACGCCGATATCATCGAGCCCTGCAGTGCCCGTCGTACCACAACCCGGCGTCCTTCATCATCGAGGTGTCGTGCGGCGAGTACGGCGACCTGCAGGTGAAAATAGACAACATTTAGAAGTTAGACGCGCTGCGACGCTATCGCCGCGGCGGCGGCGCTGTGCAGCGTGTCGATGCCGCGCTCGAGCAGCGCGTGCGCGGCGGCGGAGAGCGTGCTGAGCTCGGCGCGGTGCAGCTCATGCGCACGCGCCGTACACCTGCACTGGTCACCCACCGTGCAGTTGTTACACCTTTTGAAGAATTTGATGCTAAGCTTTTTGTGCTTTCRTATTTTACCAGACGATATGCAGATAGCCCGCAGTGTCCGAGCTAAGCTATTTAATATTAAAATTACTCCAGCATTATGTGTTTCTTTGCAGGGAAAACTATTAACTTTAGACCCAGAGATAAATTTGTCTTTATTACTATTTAATTTGCATAAAATGCAGTCGCTCACGGTGCAGCGCCGCCGCCCGCCGCCGCCCGCGCCCGCGCTGCGCGTGCGCCCGCCGCTGCAGCGGGCTGTCGTCCACGACGACCTTCGGGGGTGAGACTCGCGGCGGCGAGCTCGGCGGCTCGCTCTGCAGCAGCGCGCACGGGACCCGCGCGATGTGACGCTCCACGACGGGAAAGTGCAACACCAACTCGTGCTGCAGAGTATTCTAATTTTAAATGAACCAATCACTGAATCTGTATTTACATCCATTAACTCAGAGGCTCTGCAGCATTAAATTTACAAGCTCTAGAATCGTATTTAACATTACAACGCCTTACCACAGTATCATCTGTTGCAGGCAGATTGGTATTAGGTGCTGTTGCCTGTTATTTTGACCCTTTACATGTATATGTGTTTGCAATTGCAGACCACACTCGCTGAGCTGGGATTATTAATTTAAACCAAGCTCTCGTAGCAAATCCAGATAAATGTGCAGCTGCGCACATTCGCCAGCGAAGGCGTGATTATGTTGTTACCGTGCAGGGCGCGGCGGGCGAGCGGCGCGCGCTGGCCGTGCACGCGCGCACGGGCGTGCTGTCGCTGCTGGTGCAGCTGGGCGCGCTGGACGAGAGCATCCGTGCAGAACTTTTACCTCGAGTGCCTGTTCTGGTCGAGCGGTCGCCCGTGCAGCCTCGCATGCTAAGACTCGCGTACCGCTCTCGCCAGCGACCGCCTCGGCACACCATTCACCCGATGCAGCGCTAGCGTGGATTCATCTTAAGCATGCATAATAAATACGCGTCCCCGCTTGTAAAGCGCTTCGTGCAGGAACGCGGGAAGTCCTCAGAGTGCCCGTACCCTGCTTCCGTGCAGGTAATTGATATATAAAAACAATTCCAGCAATCCGTAAACTGAATTGGACCTTAAAGCTCCTGGGTGCAGCATGTCCGTCTCGCTCTAACGCGTGGCGAAAGTTCTCTCCTCTCGCTCTCGCGCCGCCGCAACGTGCAGTGCGCTGGCGCAGAGCGTAAGGCCTTACGTCTGCGCCCGCGCCGGCAGCGGCAGCGCGACGTTATGCAGGATCCGCCGCCACGTTTTTCTTTCCACCATTTCGTTTTTAATATGTGTAATTTTCCTTCCTCTTTGCAGTACGATGAAGGTGAATCAATTACTACTCTTAATCCGTGCAGCGCCGCTACCTCGCGCACCTGCTCAGCGGACAGCGCGTCACCCTCGCCGAGCACGTCACCAAGGTGCAGTAAACGTATATAGCGATGGCAAAATGACTTGTTACTGAGAGGACTCCCGTAGTAAGCACCATCGTGCAGCCGCCCGACGACTGAGCGCCGCCGCGCCCGAGTTGCTCGCGTTCTGTCCGCGTGAGAACGTTTCTGCAGGAACACCAGCTCTACGAATTTTGGGTCACCGCCGCCACGACTGCCGTGCAGCTTTGTAAAATCGATGTAGTTAAAGTTATTGACATTAGAAACCGTGCAGCCGCGCCGCCGCCTGTTCCGCTGCGCCTTCTGCCCCGAGCGCTTCGAGCGCCGCGTGCAGCTGGTGCAGTCGACGGCGGCGGGTCCGTCCGCGGGAGGATCGGGTCCAGCGGGAGGGAGCAAGCTCCCGCCCCTGCAGGCAAGTTGCAGCTCAGAGTTAATTGTTTTCATCAACAACTTTAAGTTTTTACCGCAAGCGCCGATGCAGCTTGTTGAGCTTGCGCAGCGCGACGGGCGGCGCGTCGTGCGGCGGCTCCAGGTCGAGCGCGCTGTGCAGGAATTACGAATGATTTTAACTCATTGACGGAAAGTAGGTTGTTTAATTTATTAGCGGTTCCGAGTGCAGCAGATGGTGAGCAAGCAGCGCATGTCGCCGACGGGCGGCAGCGCCGTGCAGCGCCAGGTCCATACTCGCCAGCACCCTCGGCAGGCCCTGGCGGTCAGAGAGACGGTTTCAGTAGTGCAGCAGCTGGCAGCGCGTCCACACCACGTCCGACAGGCACAGCGCCTGCTGGTACACTGCGTGCTGCTGCAGCGCGCCGCACAGCCGCAGCGCCTCCGCGCGCAGGCACGACACGCGCCGCATCAGGCCCCACACCTGCAGGGGCTCACCGCAAGCGCCATAACAACGCTGCTCGATTCAGCGAAGCAAAACCACGTCTAGACATTGCAGCGCGTCGGGCAGGCGGTGCGCGTCGTGCCAGGCGTCGGGTCGCATGACGTCATCGACGGGCGGGTGCAGTAGCACTTCCTGCCCGATACCGTTGTCCTCAGCTTGCGCTGCTGCTAAGAAGTCCGTGCAGAGCATCCTGCGCAAGGTGCGCGAGAAGGTCGAAGTCTCCTGATCGATGCGTCCGTGCAGTCACCTACTCAGCTGCCCCTGCGTATTCTTACGGCGGTCTTGCCGTGCAGCTCGAGCGGAACTGCTGCCACACGCACAACGGTACGTGCTCGTGGAGCCCTCCCCCCGGCCGGTTGCAGAGTAGGACCAAAGCCAAGAAGGTCGACACCTAAAACCATCTCTAAGCAAGCTGGTGCCGTGCAGGAGGCGCCGCGCCAGACGGTGCTGATGTGGGGCGCGGGCGGCGCGCCGCAGGACGTGCCGCCGATGCAGCCGCCAGACATCTGCCATGCGATAGCATGCGCGCGAAACTCGCCCAATGTTCCCGCGTCGACCATGCAGGATGGAGGCGGCGCGCGCGCGCTCGCCGTGCAGCGCGGCGCGGTGCGGCTCGTCCAGCGCGCCCAGCAGCGGCGGCAGCAGGCCGTGCAGCCGTGACCTGGAGAGAGGGGGAGGGGTGTTGCATCGAGCGGCCGTGCAGCGCGCCGTGGCCACCGTGCAGCAGCGTGCGGAAGCGTGGCTCCACGTAGCTCCAGGCGCCCATGTTCTTGTGCTCCTCCTGGCTCTGCAGCACGCGGCCGGCGCTGAGGCAACGCGCCGTCCAGTTGTAGTAGTCCTTGCCCGNNNNNNNNNNNNNNNNNNNNNNNNNNNNNNNNNNNNNNNNNNNNNNNNNNNTGCAGATCTTTTAGCGGTTTCACGAGCGATAAGTTTCCCCTGTCCGTGCAGCCTACCTACCAGAACACAACTACAGTTCACGAAAAAATAACTCCGTGCAGACGGTACACCAGGTGGGCTACGGTGGTCGGTGGCGACGCACCGTGCAGTGGGAAATTTGCAGGCTGTTGTTGTTGTTGAAGTTTTTAGATATACTCCAATTTAGAATGTTTATGCAGTAGTCGCTTCAATAGCGTCAGTCACCTAACTCTCTCCCTGTCCCATGCCTCATCCATTCCGAGATGCAGCATCAGTGCAGAACAACCAGATGACATTACAAGCTGGACTCCGAACTCTTCATGAAGCTGGACCTGCAGGCCGACTGACTAGTTCGTGTCGTTCGTCGGTGATGTATGGTGCGACCAGTCGGGCCCGTCCCGATGCAGGTTTGTATTTCCAGACAGCAGCGCAATTCGCAATCTAAAATTTACAATGCTCGTACCGATATAATGCAGACTTCTTAAAGTTCAGCATTGACGATGTGGAACTTGGTCGTATAACGCCCGTGCAGATCCTCCCAGTCTGTAGGATTTAGCAGCCAGGAAGATAGATCGTCCTCTGGTATCAGCGGTGGATGCAGCGTGCGCGACACGCCCGCCTGCTCCGTGCAGTAAATTGCAGTAAAAGCAACATTGATAGAAGCGATTGGATGAAATTGAACAAGTTAATGCTATCTGCAGTAATCGACTTTGTGGACAATGTCATAACACTTCGAGGTCGAAATAATATTTTGGGTCGTGGTTTTGCAGCAGCGCGGGCGGCGCCCCTATCGCCTCGAAGTGCTGCGAGCCGTCCGTGCAGGCCGCTSGACACGGGCCGCACCAACTCACTGCCTCCGTGCAGCTGTTGGTGCAAATCTCGCAAAGGGCGTAGCGACTATTGGGCTTACTGCCCTATTGACCACATTTGCAGCAGGCGCGTGCGCTGCTGCTCCACCACGGCGCGCGCGCGCACGCTGTCCGCGTCGCTGCGCGCCTGCAGTTCGCAACAGGAAAGCCTTGTTTTCTCTGCATCCTTGTGAAGGAATAAAATAAAAATAATATGCTGCAGAGAGCCCTTCTTGGAGCGGATAAAGGACGCGACCTTGCCGATGTTCGTGTTGTCCAAGGCCGCGTGCAGCGGTCACTGCCGCTGTCTCAAGCCACCTCGCCCTCCCCACCCCTCACCCCGCACCGTGCAGTCTATCAAAGAATCCTCTCCATTAGAGATCAACAGTTGTATTTTATGATCGCTCAAGTTTTGAGTGCAGAAACGCATTTGACCACGTGCAAATGACATTTTTAATGGAAAACGTTGCGTAGTTCTCACGGAGTTGCAGATCAAATAATGATCCGAAATGTGCTGATCCCTTCGATAATAGTACTGTTCCCATAACTGATTGTTGCAGACAAAATACGTGTGTACGAAATTCGGCCGTGCAGCAACACAAATGATTTATCGTTTTACATTAAACGTTCAGAAACGAAATCTACCGTTCTCGAGTTTTGCAGTATGTAGCCAGTTAACGGTTAGTGACCGTGCAGCTCCGTCATCACCAGCGCCTGCAAGTCGTGAGTTCGTGACTGAATTTTCCGTGAGTGTAAAGAATGCAGTAAACAATGTCGCCTTGTTGTGATAAAACWAGTACAAAGCCATCTAGCGCCTTCATATAGGAGATGCAGCAGCACCTCAACGTCCACACAGGATCCAAGCCGTACAAGTGTCCCATATGCTCGAAAACATTCGTGCAGTGGCCCCGACGTGGACGTTGAATGTTTGAATGTTTGGTCTTTCTCTTTTTTCATAATGAGAAGATGCAGAAAACGGCATACCGTCCGTAGTCTGCACGGAGTCTTTTGTCACGTAACTGAAGTTTGAGCTCCATGCAGAACGCCGAAAAATACGTGATTAAATAAAATGTACCTAAATTAAGTTGTAATAAAAGATGACCTTTGCAGAGGGGTCTTGGGGGATTCCTCAGCTTGCATCATTCGGAACATGTCACCGAATTCGGAACGCTCATGCAGTAGCTTCGAAGCGGATGGTTCATTTCTCTCGAACACTACACCCGTTGTCGACGGCTTTGGTGGATGCAGCACCTGGACGCGGGCGTGGGCACGCGCGTGCGCGCCGCGCGCGCCGCCGTGCTCAGCAGCATCGTGCAGTGATAATATTTTAAAMGAAAATGTACAAAGATTTTTTAATCGATCAATTAGGTTAGACTACCTATGCAGGCCGAGAGGATGGCGCGGTGCACTGGGAAAGCGGCGCCGTCATCCGCACGCACTATCGCGTCACTGCAGCGGGTGATTGCTCTCTTAAATTTCTATATAAATCGTGACTTCGCAATTTGTACACATTTGGTATTGCAGGGTCGCGGCTCATAGTAACGGTCCGCGTGGAAGGCTCCACCGTGCAGCGATGGCCAGGCGCGCCTTGGTACCGTGCAGTAGCGCATGRTGCGCGTGCGCCGTGCAGCACGTGCCAGAGGAGAGCCATGTCTATTTGTTCCACCTTGTGTTCTATCCCATGATCCTGTCAGTGCAGCGCGGCGACAGCGCTCCAGCGCTCGCGATACAGCATCCACAAATCATGAGATAACACATCATTTTGCAGCGGCCCGTGCAACCGACAGGCCACGTCTAACGAACGCTGACAATGACAAGCTCTGAAAACGCACTGCAGCAGCGAGGCGGCCAGGCGCTGCGCGTCCCGCCCGTGCAGCGTTCAATTTGGTAGCGACAGATGTGAATCCACACCCCGCTTGTCCCACTGTTCTTTCACTTACTGCAGCTCACCAAATGAAGATAATAGTCCAGCACCATATGCTTTGAGTTGGCCTTCTTGGCGGCACAAATGCAGCTTGCGCTCACGTCAGCGGGGCCGCGGCCGTCGGGGCTGAGGCCGTCGGGGCAGAGGCAGGCGCTGCAGCGGTGAGGTCGGGATGCCACAAGTCGACTATGAGTACGAGACGAGTCCCGTGCAGAACTTTTTTGTCACTCTTGGGAAATCTTCGATAGATACCCGTGCAGTTAAATTAGCAGATTTCGGACTTGCTATCGAAGTCCAAGGTGATCAACAAGCATGGTTTGGATTNNNNNNNNNNNNNNNNNNNNNNNNNNNNNNNNNNNNNNNNNNNNNNNNNNNNNNNNNNNNNNNNNNNNNTGCAGGATCAGGTGAGTTATTGATGAAGTCAGAGCTCCGATGAAGATCAATAACGCGAGGGAAACATACTGCAGCCTCACGCTTAGATAGGCTGATTCCAGCGTATTTGGCGGTAGATGGTGGCCTAGCTCTCCCTCTTGCAGGAAGTCCGGCGTGCGGAAGCCCGTGCAGCGCCAGCGACAGCCGCGTGCGCGCGTCCTTCACGAAGTGCAGCGCCACCTCCGTGCAGGAAACCGACCATGCTGAAGCACACGTGCAGCAGCACGCAGGCGAGCTTGACGAGCGGCGGCCCGTGCAGAAATTGTAGTATCAGCTATCAAGAAACATTGAAGAACAATGCCACCACTATCATATCGCATTCATGCAGCTGACCGGCCCCGCCGACCCCACGGGCTGCGGCGAGGGATTCTCGTACGTCCGCGTGCCCAACATGCAGCGCACGTGACACAGCACGCTCGTACATAAACTACCCGTCGCCCGNNNNNNNNNNNNNNNNNNNNNNNNNNNNNNNNNNNNNNNNNNNNNNNNNNNNNNNNNNNNNNNNNNNNNTGCAGAACAACAAAGTACTCAAAAGGTTTAGAATTTGTCTTATTTTCGCGTTTTCCGTAATCCAACCACTGCAGCGCTGCGGCGGCGCGGCGGACGCGCGCGATTACGCCGTGCAGGGAAATTAATACACCAGATCCTTATCCGATACAAACCGTGCAGCGTCCAAGGAGCCCGTGGAGCTGTGGCACGGCGTGGAGTGGCGCACGTCGCTCGCCACGTCGTATGCAGCCCTTAATGAAGCGAATAAATAAAAGGACGAGGCGTGATTGACTGAACATCGAATTAAGAATGTTGCAGGCGCCCAGTGTGCCGCGACAGCGCCGTCACCAGCGCCTCCTCCAGCAGCTCCACCGACGACGTCTGCAGTCACGAGAATGCCTTTTGCAAATGGATCAATCAATCCATGTACAAAGTGCAACAGAAAAAAGGCNNNNNNNNNNNNNNNNNNNNNNNNNNNNNNNNNNNNNNNNNNNNNNNNNNNNNNNNNNNNNNNNNNNNNTGCAGTCGCAGAGGAAGGGATTGTCGGTTACATCCACTTTGCTTAAAAGGTCCCAACGGGAGAGCATCCTGCAGAGTCCATGACCTGAGGTGTCCTTTCTGGATAGGTGGAATGGAGAAGAAATTCGGGCTATACAATTGCAGTGATAAAACACATCAGTCCAGAGCGAACACGATAATTTCTGTCAATAAAATAAACGCACGCGTTTGCAGCGGGGCGGCCGCCGCCGTGCAGCCAAGTCCTGAACAAATTGTATGCATTTTAAGGCAAATGGTTGTAAAATGTGTGACACTCGATGTGCAGCTTTGAGTTGAAAGTACGCAACGCGCAGGCAGCCGTGCAGGTCCAGCGTGCCGTCGCGGTCCACGATCCCGCACATACCGTGCAGCAGAGAGAAAATCATCTGTTATACGAAAAGCGTCCTAAATGCGTCGGAAGACAGGCTAATTTCGTGCAGCAACCGTGGTTTTGCGTTTCCCTTTCATTCCCTCAAAACCTGCGATTRGAGCAACCCTGTAACGTGCAGCCGCACCTGCTGGCCGCGCTGCACGCGCACTCGCCGCGCTCGCACACGCAGACGCACACGCACCTGCAGCTCGAGCGGAACTGCTGCCACACGCACAACGGTACGTGCTCGTGGAGCCCTCCCCCCGTGCAGGCGGGCGGCGCGCTGGTGGACGCGCGCGACCAGGGCGGCTGGACCGCGCTCGTGCGCGCCGCCGTGCAGCGGCGGCGCGCGCCCGTCCACGGGCCAGCCCGCGCTCACCACCACCAGCGCGCGCGCGCCCAGCNNNNNNNNNNNNNNNNNNNNNNNNNNNNNNNNNNNNNNNNNNTGCAGCACGTCGGCGTCGTCGAAGCGCTCGTCGCGCTCGAGGCGGCGCGTGCGCGTCTCCGCGATCCTGTGCAGTTAAAATAGCATATAGAAAACAATGATTAAGAAACTGTAACAAGCGTCCGCATACCACGAGAGATGCAGTAGCGCGCGGCTGTCGAGTCCCGGGGAGCCCTCCTTGCGGCGGTCGGCGGCGAGGCACTCGCGGTGCAGCCGTTGGGCGGACCGCCGTAAGTACACAAAGGCGAGGAAGGCCCTGCAGTACCCCAAGCTGCCCTGCAGCCAACTAAGCCTAGAGGTCTTCGCGGCATTTCCTGCCGTGCAGACGTCGATACCGCTGCCGGCGTCAGCGGCGGCAGTGCGGCGCGCTCCACCAGACAAGCGACCTCTGCAGCCGCGCCCGCCACACGCGCGCGTCCGCCACGAACAGCACGCTCTCCGACGCGCGCCACGCCTCCTGCAGGCGGCCATGACGCACGCCGCCACGCTGGGGCAGGTGCAGGGCGCGCAGCACCCCGCCATCACCATGCAGTCTTTTGTTTTCGAAGCCACAGACTATCCTGGTCTAGTTACGAACGAAAAATGGCCGCCGCGCATGCAGTATGCGGTTGTTAAGTACGGAAGCTTATACGCGTTCACATTACTTATTTTAAAAGGCTTTAGCATGCAGTTGCGATTCTTGGATTTGCCGATGACTCGTATGGTAAACAGTATGAGTAAGATGGGGAAATGGGTGCAGCTCGGGCTCGCTCGTCAGCAAGGGCCGCTTCGTGGGCCTCTGTCTGCGCTTCGCCGACGACTTCTGCAGCATGTTGTAGTTGCGGCAATTGGACCAGCCCTCCAGCTCCAGTGCCCACGCTCGACCCCACTCCTGCAGCTTGCCCGTGGCCAGCTTGTACACTTGGTAGCCGTGCAGCCCCATTTAAATGCATTGAATAATTTCAGACGAGACGCATACTCTCGGAGTGAGCGGAGTGGGTTGCAGCTTGCTCCTGTGCGCGTCGTGCGCGTCGGGCGCCGTGCAGGGCGTGGCCGTGCAGGCCGTCGTCACCGAGTTCCTCATCTGCTACGCCGAGGAGCTGTTCGCGCTGCAGTGCAAGGAGCAGGGCGACGCCATGCTCGAGCGCGCCTGCCTCACCGTCGAGGCCGCCGCTAAGGTGCAGCGCGCGCTCGCCGCCGACCGCGCGCCCGACCTCGAGTTCGGCGCCGTCTACAGCGCCAAGGTCATGCAGCTCCTGCGACAGTCTGTTCCCGTCGCTGATGGCGCTCGAGCACCACAAGGAGGAGTTCCAGCACTGCAGCCATTCCATTGTACAATCACACTCAAAAGGATTTTCACTTATATAAAACTCTGGTAAATCTTTGTGCAGTTCACCGTGTGCAGATGTCGGAACTGTATCGTTGATTTGCCACAGACCATTAATTTACAGACCTTGCAGCGAATAATCATTTTTACAATTGTTGAAGCAAACAAAGTAGTGGCCTGCTATTATATTATGCACATGCAGCGTGCCCTTCTCCATCTCCAGGATATAACCGTCACACTTGGAATAGCTACGGAAATAATTATAATGCAGCTGGCGGGCGACGCGTGGGCGCGCCACGTGCGCCCGCTGCTGGACGCCGTGCAGGCGCACGGAGTTGACGAGCTCGCGCACGGCGCGGCTGGCCGTGCAGCTGCTGCGGTTAATGACGGCACCATGGCAAGTTTGAGAGCACAGAGGGACACTCTCGAAAGAGATGCAGCCATTTCAAACAGCTCACTGAATCGTCGTGTGCTCGAAAACTCTCTACGACCCGTGCAGGTGCGTGCGCGTCGCCGCCACAGCGTGTAGCGTAACGCCAACTCTCGCCCCGCACACTCACCGATGCAGGCGTACGAGGACGCCGTGCCCGAGTTCGACAACATGCTGGCAGCCATGCTCAGCGACTCCGACCTGCAGCTGCTGCCGCTGGCGCGCCTGCTGCAGCGCGACCCCGCCGCCGCCGACCTCGCCGCCTACCCGATGCAGCTTTTAAAACTGAAAAAAGGAAATGCATTCTTTCGCCGCAATTAAGTTTGTCTCAGCTGACGTGTGCAGGTGAGCCGTTCGTTCCATGTGTCGGATACCTTAACGAAAGTGTCCAAAGAGAGCGGTATGACCCTGCAGCGACACGTCAGCGCGTTAGAGCGGCCGGGACACCTACCGTCACGCGCGCCGACACCAACCGACCTGCAGGCCGACTGCCGCCGGCTGCACGACCTCAACCGTGCAGTGCGCCGAAATTGCATTCTTCTGGTATGAGTGCACGGCAGCCAGCATGACACTGAAAAGGATCCTGCAGGCGCACGTGTCCGTGCACACGGGCCAGCGCGACCACGTGTGCGCGTGCGGGAAGGCCTTCCGCCTGCAGCTCGCCCACGCGCGTCAGCGGCGTGTCGCACCGTGCAGGCGCCGCGCCAACGTTTCCAGCGACGAGTTCGCGGGGCACGATGTCATCGATCCCGCTCGCATCTGCAGATAGTTCGCCAGATTTACGAGCCGTGCAGACGCTGCACCGCGCCAGCGCGCACGCCCGCGAGCTCAACCACTTCGCGGGCGGCGCGTCGCACGTGCAGATATTGACGCACGCGGGCGCGGTATTTACTGCCGATGCGCGCGTATCATGCTCCGAGGCTCCGATGCAGGAGTTACGCTACCTTGTCTCGGACAATGACAAATCGCATTAAGACCGTGCAGTCTTAATAGAAAATATATCGTAGTTATATAATGATGTAATGTTAAGAACAAATAACTTTGCAAGTGCAGCACGCAACCGGAAGCTACGCTTGCGCTCTCGAACGTGTCCGTGCAGGCGGCGCAGCGCGCGCGCGCCCCACAGCGCGTGGCGTTGCGAGCGCAGCGCCGTGCAGGTCGGCGAAGTGCGCGCGCTCGAGGTCGGCGAGGCGCTCCAGCTCGTCGTGCACGCGCGGCGCGTGCAGTTCTAGAGATTTTCTTAACGTTGTCGCATAAGATTCGTATGGTGGTTTAGCGTCCGTCTTGAGCTGCAGACGCACCTTGCACATCTCATGTTTGCCGTGCAGAGAAAAGGCCTCGAGAAACGGTTCCAGGTGCAGAAGTACATCTCGAAGCCGTGCAGCAGCGTCTTCTCTAGTTGTTTGCGCAGAGCGAGCTTGGCGGCGGCCTGTCGCTGTGCCGTGCAGCGCGTGCAGCGACACGTGCGTCATGAGCCCCTCGTGGAACTCGTTCATGCGCGACACCAGCTCCTGCAGCACGCTCAGGCTCATCCACAGCGCCTGCTGCGGGTACGCCACCACCAGCTTCACGATGATCGCCTGCAGGGTAATCGATATTTACGACAGGCGCTTATCAAATTCCGTTCACAAAATTGGATTTCGAGCATCTTGCAGGTTGTCGCGCTCCTCCACGCGCTGCTCCTCCAGCGCGGCCGCCGTGCAGCCGACACCGAAGCGTTAGTCCCGTGCAGCTCGTTCTGTTCCGCGAACAGCGACACGATGCGGGAGAARATCGGACGACACGTCAGCTTGCCGTGCAGCGACTCGCAGTGCACGCGGAACTCCGCCGTGCAGCTTGTCGATGTATCGAAACTATACAGTTCCGTGCAGATCTTCGGTCGCGCGGGGCGGCCGCAGTTCGACTCGTCGGGCTCCGTGCAGCCGCGGCGGATGTCGCTTTGGTTTTCTTTACTTTGATGTGACTGGTTTTTTTTCCGCTTTTTTTTGCAGAAATTCAATTAACATTACCTCCAGTCGCGTGCACCTTTATTTCCGTTCGGAGTCACTTAGCTCCTGCAGGCGGCCGCGCGCCTCGGCCATGGCGGCCGCCGACGGCGCGAACACGCTGTAGCGCGTCTCGTCGTGCAGAAGTGTCGCAAAGTATTTCAGGAAAGGCTCCCTCGCCACCGTGCAGTGTCGCGCGTGTGGACGGCGGTGCGCGTGAGCGGCAAGCAGGCGCCCAGCGCGCGCAGCGGACATGCAGGTGACACTGTTTGCATCTATTGTTACGTGATCGACGATGAACAACGAACACCACATTTCTGTCATGCAGATATCTAATATTCTAAACGCTCACATAAATAATTCAGGAAATGACGTGACTGCGAACACACCGATGCAGCCGCGTGTGCGCCACCTTCATGGGTTGAAGTTTGTCCTCGATGGCCTTGTTCAGCAACTCCAGCTGCAGGTGAGCGCAGATATTCGCCACCATGATACAGAACATGCTCAGTCCACCAGACGGCACGCTGCAATGCAGGGCTCCTGCGACTCCGAGCAGCTACACTGCATATTCCGTGCAGCGCACGGGCTACACGCAGCTGTGCGACTGGTGGTCGGTGGGCGTCATCCTCTACGAGATGTTGGTGCAGTAATCGCGTTACGCATTACGGTCAACACACAAAAAATAATACAGATAAACCTTGTCGCGCATCATGCAGTTATACTTCAATCAGGCTTAAAAWCCGTGCAGCGCGCTGAGCACGGCCACCGCCTTCTCGTTGACGGCGCGCGCGGCGTCGGCCACGGCGCGCCTCTGCAGTTAGCCGGCATCTCTGTGCTATACGTTTTTACGACCCTCCACCATCACGTTGCCTTTCGCCTTTTGCAGTATAAACTTAAGTGTACTAAACACATTTTTGCAATATTATAAGAAATATTTTCTGCTGACTGTANNNNNNNNNNNNNNNNNNNNNNNNNNNNNNNNNNNNTGCAGATATTAAGCCGTTAAATAGCCTACGAGTCAGCTATCTCCGTGCAGGCGGCAACATCTTCCTCACCAACGACGGGCACTGCCTCAAGCTGGGCGACTTCGGCTGCGCCGTTGCAGGCAGTTATTGGCTCTCAAACGCGTAAAACAAACAAAATCGACATCGGAACATCTGAAACGAACATGCAGGTCGTTTCATACAAATTGTATGGCGTATCTACTACTACTTTTGGGCATAGTTAACCTTAGAGTTTGCAGCCAATCAGAAATGCTTACATTTTTTAATCCGTGCAGCATATAGATTTATATACCGTTGAACCAAACGCCATTACAATTGGTATTAATATTAATACACGCGTGCAGTGCAAGCAGCGATTCTGTCCGTGCAGGCGCTGTCGGTGCGGTCCAACTTACACTCCAGGTGCTTCTCCCCCACCCAGCTGAGCTGCTGGATGCAGACCTATCCGAATCTGGGATTACAATCTATGATGTCGGATGCTGCAAAATATTCAAAGTGTCCAATGCAGCGAATGTGTCACTTCCGTGCAGTGCCCGTTCATGACACGTGTTAACGCTTTAGAAGCTATACCTCTAAATAGTATAAATAAAAGTCTGCAGCGGAGAAAGTGGCACAGCCAACGGCAAGGCCGTCTCGTCGCTCTTCGACCTTCAGCATCCATTTTGCAGCACTACAAGTATTCATATAAAATCTAATAACAATTTATACGTGGCCGTGCAGACGACGATAAACTGCAAAATCTAATTAACCACTGAGATCCAGTCGTTACCCGTGCAGCAGCAGCGTGTACGCGTCGCGCGCCTCGCGGTCCAGCGCCAGCCCCGTGCTGCGCACCGCGCCCTGCAGCAGGATGTGCACGTGCAGCATCTCCTGCGGCCGCACGCCCGCCACGGCGCTGCGCTCCCACACGTGCAGTACGGTTTCAGATGCCCCCGTGGGAGGGCGTTTTGCGAGCATCCTTCAACGGTTTTCGTAGTATTGCAGAGGCGTTAAACGGTAAGGCACATGTGTACGTGTTCCAAGAAATATAGTAGTGTAGGGACAAGTATGCAGTAGTATTGGTTTTCAACTAATAACGTTGACATAATTATACATTATACATATAATTAAATCAAAGTGCAGCGTCCGCCGACCCGCCAATATCCGCTTTGCTGCGCTTTCTACAATATTGCTTCATATTTTCTACTGCAGTATTCTTTAATTATTTTTTCTTCACAATTATCCGATACACGCGTCGCACATAAAAATGTAATTCTGCAGAAGTAACATTTAATATGCATAGCCGCCGTGCAGTATCGGCAGTACCAGTGACAACAGTATCAGCTATGCCCACTGAGCCACAGCAGAATGGTTTTGCTGCAGCGCCAGCTCGAGGTCGCGGCGGCGCGCGGCGAGGCGCGCGTGCAGGTAGCGCGACACGCCCTCGTGCAGGTCGCGGATCACTTTAACGCTCTGGACGGCGCCGAACGGTCCGAACAGCTGCCACAGCACGTTCTGCAGGGAATGCACAGCCAGCTGCTCGGTTACGGAATAAAGGAGGAATCGAAGCGAGGAACGTCAGACTTGCAGGGTGTAGTCTAAGAGTTCGCAAACATGAAGCTAGAACAGTGTTTGACGGAAAAGAGTGTGAATCTGCAGACGTTTAGATAAATATTTGCGTCGCGCATTAATCCTCGAGGGCTGAGTGAGTAAACACGAGACGTGCAGGAACACGAAGGACGGGGACACKCCGCCGCCCGCGCTGCCGCCGCCTCCTCCCGCGCTGGGGGGGTGCAGTTCGGACATATCACTTGATGGCAGTAACTTTGATCAGCTCGACGAAGGTGCCTCCGACACCATGTGCAGCGCCTGGACGCGCGCGACGCGGCGCCGTGCAGTTTTAATTAAAATCTCGCTTCAACTGCGTATATTTTCCCCTGAATCATTAAAGCCTAAGTAGGTTGCAGGAACGCGGGAAGTCCTCAGAGTGCCCGTACCCTGCTTCCGGGATTATGGAGTACTCTGGCTCACTGCAGCACAAGATGGCTTGCAATTTCGTTGCCGTGCAGTTGCCTTGATACATTCCACTTGAGCCGTGCAGAGAAACCTCTGCCGTCGCCTGTCACTGACACTTAGGTATACTGTTGCAGGATAAACTCTAATCATGCAGTAGGCCAATAGTGGATGAAAGCTCGGCTGAGGTATTGCGTAATCAGGTGATTGAACTCGGCACGTGCAGTTCTCCGTTAGAGTCAGTTAAGCTTTTCGCTCCGTCCATAATGCTGAACATCGCATCAGAACTATGCAGCGCTGGGCGGCGCGCGCGCGCCCGCTGTCGCTGTACGCCGCGTCGCTGCTGCTCGTGTACGACGTGCAGCCAGCGGTGCCGCGCCACGCCGCGCAGCGACAGCCGCCGCTCGGGCTCCACCACCAGCATGTGCTGCAGTGTTAATTTTACACGTTATTATTTATATTTTACTCGTATTTAAGAGATTATCTCACCTTTCGTATGCAGATTTGAGAGCTTGACGCTGAGTCATAATAATATGATTGCTTTAAAACCTATACTACAGGCTTGGTGCAGATGGTTAGCGCCAAAAGTTATATAATAACAGCTCTCGAGTTTTGCTCAAGTTTCTAGTGTCACATGCAGGCTACGCTGCTGGAGGCAGAGCACAACCGCGTGCGGGATAAGGCGCTGCTCGCCTTCCGCGCCATGCAGGCTTGTAGATTATTTCGCCGTGCAGATGCATTGTCAATTATCCAGACGAGAGCAGGCCACGGAGTTCCGTATAAATCTACATAAAACTATGCAGCAGCATKACGGTGTTCTCGCCCTCGTAGGTGCAGGCGGCGGTGACGAGCCCGTAGGTGAGCGGCTGCAGTCGGGGGTACGGTGGTCGTGGGCGTCTACGCCGCGCCCAGCCCGTGCAGCTAGACGACCGCTTCGTTCCCATCGCGGAGACCTGCGTGCAGGATCTCGGTGATGAAGTCTAGTTGCAGCTGACGGATAGGAAATGAGGGAAAATATGAAAATGAAGCGAAATTATCGTCGAGTGACATCAGCTGCAGATGTAACGAAATTTTAGTGTATTGTATTCAAAACAAATATAATTTACCTTTCCAAATGGCTTGCTGCAGGCGGCGCGCTGGTACCAGCTGCGCGTCACCGCCGCCAACGACGCCGTGCAGCAGCGTGCGGCGAATGGAGGGCGCGGCCGCCGTGTTGATGAAGGCGTCGCGCACCGCCGTCAGCTGCAGGTTGCCGCACGCACGGCCGCCGTGCAGTGTTGGATGCCCCAATTCCGAGTGGTTATAAATGAGTGAATTTCGTTTGAATAGCTCGCATCCTTGCAGAAGCACGCCGCCTACGCAGTCGTGGTACAGGCCTACAACAGCCGAGGTGCCGTGCAGCCGCCAGGTGACGTGGAAGTCGCCGAGCAGGCCGATGGGCTCCCCGTGCAGTCATAATTATATCTCAGTCAATTTTACTTTTTACCGTGCAGGTTGAAACCTTTATCGGACATGTGCGCGTCGATCTGCCGACCAGCGTTGCGCTCGCGGAAAACATGCAGAAAAGTAATCGGCCTTCGGCGACGTGAGATAGCCGTGAGATAGCCGTCGATAATATGCATCACGTGCAGGTAATCCCCGTTGAAGCCAGCAATCTCCCCGTGCAGCACTCGTGTCGGTAAGGCTGTATAATTTACGCTAAGCCGAGAGCAGAGGTCTAGTGAATTAAGTTGCAGCCACACCGTCAAACAAAATTACACATACTTTTAACTTACACGCTAGACCGTGCAGCGAACTACTCCACTTTGAATCTCACTGGAATATTGCATTTAAATTCTGCTACAGTTGGATTTTATGCAGCGCGACCGCGTGCTGCCCGCCTACCACCTCAACAGCAAGCACATCATGGTAACGCCCGACGGCCTGCAGTTGGCTGTAGCATCCGCGGATTCGTGTCCATCGGCAAATTGGCGAAGTGAGCAAATGAAATAAATGCAGGGGACAGATTCTAAGTCCCAATACATCTTTACCGATCTCCGCCACGCCACACACGGGGCACAACTGCAGTCTTAATATTTATGTTACTCATAAAACACGTCGCGTCACGTTCTCGTAGCGTATATTTGAAGCGTGCAGATTTAAGTCCCTGTGCATGTGAGAGCGAAGTGTGACGTCACGCAAACGATTTCGCTTGGCGACGTGCAGGCATAGACCAGGGTCTGTCAGCGAAGACGCCTGGACTACATACGTCTCCGTGCAGGCGCAACTGGCGGAGGCGCAGCAGCGCGGCGCCGAGCTGTGCGCGGAGGTGCAGCGCGCCATGCTGCAGGAACGCTGTCCACGTGCTGAGCTCAGCCTCCTGCGACAACGGATCACCATTACATTACGATTTCTGCAGGACCCGTGCGTACTGCCGCCCTCTGTCCGTGCAGCGCGCTGTCCTGTAACACTGCGTCCAGGAGTAGTCGAGGCACTCTTGCCTCCCCTGACCGAGATTGCAGCAGTTCGCGTACGCCGCGGAGCTGGCCGTGCAGCTGACGATGTTCGAGACGCTGCGGTACCTGTTGCCGCTGGGTGCCGTCACGTTCCTGTCCGAGATGCAGATTAGATAACGTTTTCATCACGACGGTACCGTGCAGCACGGGCAGGCCCAGCGGCGTCACCCACTCCACACTCTCGCCGCACACGCCGNNNNNNNNNNNNNNNNNNNNNNNNNNNNNNNNNNNNNNNNNNNNNNNNNNNNNNNNNNNNNNNNNNNNNTGCAGGCCGCTCCTCTCGCCGCGCCGCGGAGATCTCGCGAGAGCCAGTTCCGTGCAGCCGCGAGTGAGCCAGCGCCAGCTCGTCGAGCACCGTGCAGGCCGCGCTCTGGGCCTCCGCCGCCGACCAGGTCTTCGCCGACATCTACCTGCCCGCCGCCGCGCTGCAGTCTCATCGATCAATTTGAAGGATTCGCCATGGCTAGTTGAGAAGAGCCGTGCAGGATAGATGCGAGCGATTTGTAGGTCCTTCTGCTTAATGGGATTTTGATATTGTAGCGGAAATTTTGCAGTGGGATCAATCGCTGCTGTGTAGTGAATGGAATCCGAAGTGCTTGTGTAGTGACTGATAGCGTGTGCAGCCGACAGTGCTGCACGAGTTTCGTCTATTTCAGAAGTATCAGGCACCGTGCAGCTTCACGTGGACTGGGCAGGATCATATAAATCAGGTATGTTATAACAAGAATTGTGTTTTAATATGCAGAAGCAATTTTCCTTTAGACTCTATATCTACGTCGGTATGTGCGAGGGTAATTGCGAGGGAATATTGCAGTTATTGAAGCGAGCAAGCAATATTCGTTTCTCAGATTACGTAACTTAAAATAAAGTTTAACCGATGCAGCAGTTGATAAATTTGGTAAATAGGTAACAGTACGAGTCGGGTCTTCTGTTGTCTTGGCAACTGTTGCAGAAATGACTCATTAACTATTTGACCGCATTTTCATTTAAATTTAAAAATGTATTTTAAGTTGAAATGCAGTAAGTAACGCAGGCGTCTCACTCGTGTCCGAGCGAGACAGCAGTAGCGCCGCAATTACGCTTTTNNNNNNNNNNNNNNNNNNNNNNNNNNNNNNNNNNNNNNNNNNNNNNNNNNNNNNNNNNNNNNNNNNNNNTGCAGCTGAGGCGAGAAGGCGTCGCGCTTGGACTCGACGTAGACGAAGGGCGCGGGCGGCGCCAGCTGCTGCAGCTCCTCGGTCTTCATCCTGGTGACGTCGTCGGGCAGCTTCTGCAGGGGAACCACGGCCGTCTTGTGCAGCGCTGTGGACTGATGGTAGCGCCGCCGGGACGCGAAGTCCTCGTTGTCATCATTTAGCCTCTCTTGCAGGTGACGTCACCGCCCTGCCCGCCCTCCATCAACTCCAGCTCGGGCCGTGCAGTGGGGTTGCGATGATGTGATGTTATGTTGTCAGGCGAGTCGTGGTCGCCAGACGTATACAAGCTTGCAGTGGGGCACCAAAGATCCTGTCCTTCGTGGCTGTGACACTAGTTATAACTTTACGAAGAAATATATGCAGCTGCTGTCGCTGGCGGTGAAGCTGTCGCTGACGCAGCCCGACACGCTGCCGATGTGCCGCTACGTGCAGATGCTGAACTCGCCGTACCGCGGCGTGTGGGAGTGCGCGCGGCACGTGTACCGCGCCGAGGGCCTGCAGTACCCAGCCTACGGAACCATCACCGCTACACACGAGCACTCTCAACGGCGCGAAGTGTCTGAACTGCAGTTTTGTGCATCCGCGAAAGTTGAAAGGACTGTGTTGTAAAAGAAAGAAGTGATAATTAGCCAAATGCAGTGCCTGAGCTACCGACGCAGGTGGCCACATACCACTCATGTTCAGATTGTTTAGTGACATCCACTGCAGCGATGCCGACTCCCGCGCTTGCCCTGGCGATACTCCGTGCAGCTTGGTGCGGTTGTAGGCGTAGGTGGCGAGCGCCGTGCCCTCGAAGCCGTAGCGGATGTAGGACTGCAGACGCAGGTGCTGGACTGCACGTTCGACACGGGCGACGGGCCGCACGGGCTGGAGCCGTGCAGTTATAATATTTGAAAAAAACCTACCTATCGGAGATGCTATACTGTATTGTGAATTTACTGGTGATGCAGCGCACCTCTGAACAAATTCAATAAAGTTGCCGAAACTACGCTAAGGGGAATACATAATTTCTTATGCAGCCAATGTCGTAGAACTGCTTCTTAACTTTGCAGGATTCTCTTTCCCGTTCCTGTACCAGTTGAGTGCAGGTAGCGCTTCTGCCACACCAGCGCCTTGCGACAGCTCTCCAGGCGAATCCACCGACCGTGCAAGTGCAGCGTCCATTAAAAGTTGTCCTGTATTCTCGCAGAGGTAAAATGGAGATGAGCCACAAGTTTAAGCTGCAGGGTCTCTAGTGCTGGCTCGAATGCCGGGCTGGCCCTGGTGGCCGTGCAGGTGTGTTGGGATTTTATCAACTGATTGCAACTGACAGGATCGCACCCCCATTGCATCATTGAAATGCAGATCGCGGAGCACGCGAGCAAGAACGCGGAGGAGTGCTCGGGCGGCACGCGCCGCAAGCTGTCGTTGCAGCGACGACTCGGGTCACGTCTCGAACGACGCGGCGATCGATAACGATGTCGTATTCGAAAACGTGTGCAGATGTGAAGTGAATTGATAAAAGAGAAAAACTGTCTGGATTTAACATAATTCACACGTGTTATCATGCAGCTAGGTCCTGGTACCTTTATGCTAGATCCAACCGCAGCTAACGTCGGAGAACACGGACCCGAGATGCAGTATGACACGTGCCAGGGCTGCGTCAACCACGACACCGTGCAGCCGCCCGTACGTCGCCGCAGCCCCCCACGCCGCACCGCTTCGTTCCGACGTAGCCGCGAGGTTATGCAGCGCCCTACCCGATGCCGTAACATCTTCGAAATTAGCAACACCGATAATGCACTTTTTGGCCGTATGCAGAGAAACAATGTATTAACGGCAGGAGCCACCGAAGCACGTCGTGACGAGACAAAAAGTTATTTCTTGCAGGTCGATGGAGCGCGTGGAGGCCCGCGACTGCTGCACCAGCGAGCCCAGCTCCGCCGTGCAGAGGGCGATTTGCGGGCGGGAAAGTGGCGCGAGGGCTAAAGGTGGGCTGCTGCGTAGTGGGTGCGTGCAGCCCATTGAGCGCGAATACGAGGATCTTGTTAGTCAGCTGTCAAAAGACTGTTCTAGTATAACTGNNNNNNNNNNNNNNNNNNNNNNNNNNNNNNNNNNNNNNNNNNNNNNNNNNNTGCAGACACACCACTCGACGACGACCTCGACCGTGCAGCCGCACCACGCGTCGCCGCTTAGCGTCTGCGGAAAAAGCGAGCTGTGAGCGCGGTCCCGGATCCTGCAGCAGATGCGATTTATAACCGCAAATACGTACATTCGACTGTTGTGTGTGAAAAACGTTTTATCTTTGCAGTAGTGCGCGTCGCCTGCCTACCTAGACAGGTGCGCTCGCAATAAACGCTAATCCGCACTCGACGTGCAGCAGCGCGGAGTGCGCCGACCGCAGCAGCTCGGGAGGCGGCGGCGGCCGTGCAGGAGCTCGGCTTGGTACCGCTGCGCAGCCAGTACGTATGGAGACGGCATAGTGAACTCTATCTGCTGCAGTCCAATCGTGACTTCCGACAAACGGAGAAACGTCCAAAAAACATTCAAAGACACCTCGGGATGTTGCAGGTGTGCGGCGTGCGCGCGCGCGCCTGCACCTTCCTGGCGGGCGCGCTGTCGCCGTGCAGCACGGTCGCGTCGAAGGTAGCGCGCGGCGGCCAGGCGGGCTGCGGCTTGTCGAGATCGAGCGTCTGCAGCGGCTGGTAGTCCAGCAGCAGCAGKATGGTGCAGCGCACGTTCTTGTAGCCGTGCAGCGCAGCCGACAGGAAGCACTCCAGGCGCGCCAGCGGCACCGCGTCCGTGCAGCGCTGCTCGCGCTCGGCCGTGCAGGACGTGCGGCGCGCCGCCGACTACCTGGCGCTGGCGCGCACGCTGCCCGTGCAGCACGCGCCACAGGTACGCGTCGCGCAGCGGGCCCACGCGCTCCGCCGTGCAGCCCACGGTGCTGAGGCCCCCGGAAGCCACGAAAGCGATCTTTGGCGCTCCGNNNNNNNNNNNNNNNNNNNNNNNNNNNNNNNNNNNNNNNNNNNNNNNNNNNNNNNNNNNNNNNNNNNNNTGCAGAAGCATGTCATTTTGCATCAATGATCACAAATGGAAAGTAAGCGCAGCAGCACAGCTCGTAACGTGCAGGCTGGTGTAGGTGCCCGCGTCGTTGAACTCGTCGCCGTCGGTCTCGTCGTTGAGGATCGTGACGTGCAGTACTACTTCAACCAGCATGTGTTCAAGTACGAGCAGGAGGAGTACCGTGCAGCCCGAAGCGCACAGAGTGTGCGCACACAGCCATTTGATTTATAACCCGTGTGTGTTATCAATGTTGCAGCAACAGCGGAGCTGCGTTACGCCGNNNNNNNNNNNNNNNNNNNNNNNNNNNNNNNNNNNNNNNNNNNNNNNNNNNNNNNTGCAGGTAACACGACGCGCTAACACGCGGCTCGCCGTCGGGAGCTCAGGCGCGGTGCTCACGTGCGGAGTGCAGGTCGGCGAGCGTGTCGGCGGCGTGGAAGTGCGCCGTGTGCGCGCCGCCGTCCGTGCAGAACGACCTGGTCGTAATAGACCTGCTGACCCCCGTGCAGACCTTGCTCTGAATCCGAATTGGAGTTGGCGTTCTGCACAAGTGATCTCGGTGAGCATTTTATATGCAGCTSCCGGAGTCACCAGCGCTGCGCCACAACCGTGCAGGCCGAGGGCTTCCTGGACCTGGAGAGCGATGACAAGAAGTGAGTGGTCTAGAGACGTGTCGTGCTGCAGGCCAGAAGGGCACAGGAAAATGGACAGGAATCAGTGCCTTGGAGTATGGAGTGCCGTGCAGAATTGCTCAGTATTAGCCGCGGCCGACGTGAGCTGGTATCGGCGATTTAAAGCAGGCCGTCACCTGCAGGTGGTGGCGGCGCGCGTCGTCGCGCAGGCGCGCGCGCTCGGCGAGCCAGGCGTGCGCGCGCTCGTGCAGCGACTTGCGGCACGTCAGTGCCGCCCGTGCAGCTGGCCGCGGCGCTTGAAGGCGGCGCCGCACAGCGCGCAGGCGTGGCGCGCGCGCGCGTCGTGCTGCAGTATTTGCAAATATTATTGCCACATTATTGTTTATCCTTATTGGTTATTTGTGTTCAAAACTTTCTGCAGGATGGAGGCGAAGGGCGTGACGCCGATGCCGTGCAGGTTAACCACTTAAAACCGATTACGCTGTTCAAACGCTGATAAAGTATATAATTGTGTTATGAGTTGCAGACGCACCCATTGTTTTAACTTATCAAATTAGGTCGTGACCCTTACTTTTTTTGTTGCTTGTATATGCAGCGCCCCACAGCGAACTCAGGATATACTTCTTCTCAGTCTCCTTGATCGATGGGCAGTGCTCGGGTGCAGAAGTCTATGAATTTTATAGTAGTTTCATCCGTGCAGTGTCTTGACAGCGAGATATGGAGCTGAAGCTGTGCCGAAAGTTACCCGTGCAGTATTTTTAAACAGAAAGTAATTCAACCCGAGGAAAGCATTCGCATCGCTTAAAATAGCTTAAATTGCAGCACGGTGTAGTTGAGGTGCTGCGGGTCCCACAGCACGAGCACGGTGTGTCCGTGCAGCAGGCGTGCGACCTGGGGCGCGGGTACGCGGCGCTGGCGCTGTCGGGCGCGCTGCCGGCCGCGCTGCAGTAGTTAACGCTTATACTAATTAAAGTTGTATTTGTTAACGAGTTGATAATGATGCCTGTAGATATGCAGGCCGCGCTGCACTTCGTGGCCCGCCCCGTGCAGCGACAATACGTAACTCAATAGTTGAGTGCGAAACAATTGACAAACAGACACCGTTACTGAAACANNNNNNNNNNNNNNNNNNNNNNNNNNNNNNNNNNNNNNNNNNNNNNNNNNNNNNNNNNNNNNNNNNNNNTGCAGGACGATGCTGTCGCCGTGCAGGCCTAGGGGGTTTGGGGAGTATAAAATAAAGCTTCCTTGCGATTATATTAATACGTCGTGGGGGTGCAGCGTTGTCTTCAGCGCCCCCTCCACGAGGTCCGTGCAGCCGTGAAGGCGAAGCATCTCGCGGGAGTCGAGGAGCGCAAGATAAAGTCCCTGGTGGCTCTACTTGCAGATAAGCTGTGGGCAGAACGGAGTCAACTCGGTGGGGCACCTTGGGACGGTCGCGACTACGATATTGCAGAAAATAACATCACTCATAAGTATTTTATCCTCGAAAGTGGCGCGGAATGCACCCTCGGGTTTATTGCAGGCGCTGGCGCTCGCCTGCGCGAGCACTCCGCCGCAGGCCGCCGACGGCCAGCTCGACGTCGCCTTGCAGTAGGCGATGCTGGTGGTGATGTTGGCGCGCGTGGGCGCCTCGCCCGCCGNNNNNNNNNNNNNNNNNNNNNNNNNNNNNNNNNNNNNNNNNNNNNNNNNNNNNNNNNNNNNNNNNNNNNTGCAGTTAATGGACCGTATGTTGATTTGTTTCACTCAAACGTTAGTAACTTTGTTATCGTTGCCTTTTTTGCAGCGTCTTCCTTGACTTTCTTTTTTTTTTGCTTAAGTCATCTTTGAGCGCCGCGTTGTTTTGAGGTTGCAGCTTCGCTTTTTGCAAGTTACAGAACTGGTTGGCTCGTAGAGGGGAAGACCGTGCAGCAGCGCCGCCTGCGCCGCGCTGTCCGTCGTGTGCGAGGCCGCCCCCGCCGTGCCGCTCACCAGGTGCAGTGCGCGCGCGAGGGCCGCCGTGCAGCTTTATCCTCGCGATATTTATAAGAATTTAGCTACAGCACACAAACAAGTCACTCCCCTCTTTTTGCAGTGCTTTTTTAATAATGTGACCCAAAACTAGAACGTAACACGTGAATATCTAGTAGCCAAATCCANNNNNNNNNNNNNNNNNNNNNNNNNNNNNNNNNNNNNNNNNNNNNNNNNNNNNNNNNNNNNNNNNNNNNTGCAGGCACATTCTAGACGAGATGGCAATAACCTATCAGTTGAACAGTCAATGTTTACGGACTGCAATATGCAGCTCCGACGAGGAGGGCGAGGACGAGAACATGCTGTCCTTCTTGCCTATCGCGCCCGTGCAGCGACGTGAGCGGGCCCGCGCCGCGCACCACGCTCGCGTTGACCTCGGCCGTGCAGTTCATTTTGTTTTTCACTTTAATTACTTTTTAAAATATATTCAAATGATATTTCCCGTGCAGAAAAAGGAAAGAAAGGATCACGTGGAGATGTCGGTTACTCGATTATATATGGTGAAAGAGGAATTGCAGCTGACAATAGTACCGATCGCTCGCAGGCCGATCGCGATCGCGTACGAATCGAATTCTATGCCACTGCAGTAATCAGCCAAGGAATAGAGCCAGGTCCGACGGCAAAGAATACCACGAAGCTCAGCGTAGACACTGCAGCTTCAGTCAACACATCTTGATATATGATACTTGCATACCGTGCAGCTCATTAGCAATACAAATATATTGTGTTCCGTGCAGCCGCGGGCTGTCCGCTGGGAGGTCGATACAGAGACCTGCATCTTAATTCCAACTGTTCCCAGTATGCAGACGTCGTAGAAAAGTTGGCGGGTCGTCGCCAGTCGGCATTTCGTCCGTGCAGTTTTCGTGTGCAATCAAAACTCCGTCAGAACCATCCCGACTGCAAATTAAGGGCGCTTCACCAATGCAGTTGGAGTTTCCTGCTTTATTATTATATCTGGTTTTTCATCATTTTCGCTTTCCTTGTCTGTCTGTGCAGGTACACAATCTGTGTATAAATCTAAATCACTAATGGAAGCATAAATTCATCGCGCGAACGTAAATGCAGTTATATTGACTGACTCGTGAACCAAACCGTGCAGTTGCATGGTTCATGGTCGCAAATCACAGAAAAACAGATGACCGTGCAGTCGCCGGCCCGCTCGCCCTGCGCGCCGTGCAGATCTTTTTGAAATCTACAGTTTTCCAATACAAAGTTTTAGTGCATCTTTAATAGTTTTTCCATTTGCAGCGAGCTCACCTGCCCATTAGACTAGAAGTGAAGTCACCGTCAGTGAGCTGCCAAGCGCTTACTCTGCAGCGGAGTTCGGTGCCGTGCAGCGCGCGTACAGGTGGCACAGGTAGTACGCCAGCTGCTCCACCTCGTCCGACGGGATGTTGCCGTTGCAGGAGCGCGCCACGGCGCTCACGCAGGAGCGCAAGCGCCGCGGCCGCACCGTGCCCGACGGGCTCGTGCAGCGGCGGGCGCAGGCAGTGCAGGTGGTAGTGGTGGCGGCACGTGTCGCACGCCGCCATGAGGTGCTGCAGCTGTACTAAATGTTATTCTAAAAAGTTAATGAAACCCGTTCTTAATTAAATCTTTCATGGCAAATGCAGCGTGGCGGCGCTGGCGGCGGCCCAGCGCGCCCCGTCGCACACCGTGGGGTCGTAGCGCTCGATGTGCAGGCGGTGGAATCTGCAATACGCACAAAAAACATTTAAAATTAGATTTAGTATATTATACGAGCAGTGCAGGAGTACCTGTCGATGGTGATGGAGGCGGTGCAGTCGGACGTGGGGCGCTGCGGGCCGCTGTCGCTGCAGTCCTGCGCAGCCCTAACCAAATAATATAAGTATTGTCACTCCACTCTACCCATTAGCTATTGACTGCAGATGATATTGCCGCGATAGCCGTGCAGTCCACGCGCGGCGCGTCGCCCGAGCCGTGCAGCTAGCTGGCGGGCAACAACGCGATCTGTCTCTGGGCACGTGCGTTCGCTTCGGTCCCGTGCAGGCGGCGTCACAAATTGTGAAAAATCGTTATTTCTGACATAGGTCTCTCCTTAACCGNNNNNNNNNNNNNNNNNNNNNNNNNNNNNNNNNNNNNNNNNNNNNNNNNNNNNNNNNNNNNNNNNNNNNTGCAGCGACGGGCCCTTATCGCGCGCGAACACTCGCCTATCGCCCCGCGCCGAATCTCCCGTGCAGCGCCGCGTCGCGCTCGCCCGCGTAGATGCACTGCGTCTGCCGGCACAGCGTGTACACCAGGTACTGCAGACGGCGCTGGCGGCGCTGCTGGCGGCGCTGCCGTGCAGGCGCGGCGGCAGCGGCGGGTGCGGCGCGTCGGCGTCGGCGTGCGCGGGCAGCGCGTGCAGCGCGTGCAGCTGCGTCCAGGTAGTGTGCAGCGCGTGCAGGCGCGCGGCGATGTCGGCGGCGGCGAAGTGTCCGTGCAGATATAACAATTTCATTAATATTAATGTAAGTCGTTAAACAGACCCGAGTGAAGCAAACGATAATTGCAGAAATGTGTTTTACCAGGTCACTGTGGAAATTAAAAACAAACGAAATACTTTTAAAGTCACCGCATGCAGCTGACGCATGTGAGCGTGGCCGTGCAGTCCGAATTCTCGAAATAAATGTCAACGTTGCATCTAATGCCCCTTCCGTGCAGAGGAAGAAGGTCGAGATGGAGCTCGAACAGACCCGCCGTGCAGTACTATAACATCGACTTCTCCCTACAAACCCAGTTGCAACTGGCGGGGGCAGCGACACCGAGATTGCAGACATGACCCAATTTTGATTAATTATTACTCCRCCACAGTGAAACATTCCATCCCTGTACAAGGCTGCAGCTCCGACTCCCCGTCCTTCTCCTTGCGCCGTGCAGAAGCTGTCGGATATTCGCGCTAACAAGCCCGTGCAGTGGAATTKGAAACATCACTATCAGTTGAATCGATACCGTCAGTCATATTACCCTCATCGGTTGGTGCAGCCACGAGTTGATCTGCCGTCCATTGCAACGAGAGCGCTGCGCGTTGCGTTTCTCTTCCTGATCCTGCAGTATAAGCAGATTGATGCTGTGTTTTTCGGCTCAAATCCGTGCAGGCGGCGCAGCGCGCGCGCGCCCCACAGCGCGTGGCGTTGCGAGCGCAGCGCCGGCCCGCTCACGTGCAGGGGCTGTGCGCGGGCGCGTGGGAGCGCGTGCGCGCCGCGCCGTGCAGGCGCGGGGCAAAGACTGTGTGACGTCACGGCGGCTGCGCGACCGTGCAGGTATGGACGGCGATCGATCGAGCGGTTGCATTCCGAGCGTGCTGGCAGCCGTATTGATGTGCGCTGCAGGAGCTGGAGGAGCGGGCCAGCGCGCTGGACAAGACGCGCACGTCGTCCATCCAGAGCATCTCGTTGCAGCTCACGAGCAAGTCGTGCGCAAAACGGACGACGGTACACAATTTTCGTCAACAACAAGTTCATCTGCAGAACTCCGCCCTGCGCCGCGTCAAGGTGGCGCAGCAGACCGCCACGCGCCGCTTCCAGACCCTGGTGCAGCGCGGCCTCCTTCTCCGCCACCCAGGCGAGGGTCTCCTCGGCGGAGCGGTCGAACTCGTGCACTTGCAGTGACAACAATTCTCAGCTTTTATTTTTATAAATTAAATCTTTTGTTTATCGTCATACAAAGAGATGCAGCGCGCCCAGCGGCAGCACCGCGTCGCAGCTCGTCAGCCGCGACAGCTCGCGCGCGCCCGACAGCTGCAGTCGAATACGAATACGTCAGTACTGTTGTAACGTGGCCGTGCAGGGTTTATTTAAGCTTGCTGTGTAAAAATGTTTAATTATCTCCATTCTGTTCGTCCTTTTTCCATTGCAGATATTGAACCTGCTCCGACTCCAGGTTCCGCTTCCGTGCAGGACGACTCCCGGCACATGACCGTCAGTTCCTCGTCGCTGGAGTTCGAGGAGGACGGCGGCCACGTGCAGAGGCAGCTAAAGCTGCTCACGGTGGTTACGCTGGTCACGGAGCCGGATTAGGCGCCGTGCAGCTCAGCCGAGCAAAACTGAAAGCATCAAGCAAGACTTCGGCCCTTCTCTCCGTGCAGCCTGGCGGAGGGCTGATCTATGCTCCGCACCCGTGATTGCGCAGTTTACCGTGCAGAGCTGTAAGCACGATTCATGACCATAATCGGAACAAGGACTTAGCAGCTGTTGTAAATATCAGTTGCAGCTGCTTTTCTTGAATGAGCAAACGGCGATTTGTTTGTTACTATTACTGGTGGCCCTTGAGCGTGTGCAGCTGCGAAAGGTGAGTCTCTTCAAGTTTTTCTTTGTTATTAATTGTTCTCGCGGTGGAAATTAATTGCAGACCTTGACGCCCTGGGTTCAAAACCCGTGCAGCAGCGCGTGCAGGCGCGCGCCCGACAGCGCGAAGGAGCCGCCCACGATGCCGCCGCGCGCCTCCTGCAGCGTGGGCAGCAGCGGCGCGTAGAGCGGCACGCGAGCGCGCACGGCGGCCGCGCTGGCCGNNNNNNNNNNNNNNNNNNNNNNNNNNNNNNNNNNNNNNNNNNNNNNNNNNNNNNNNNNNNNNNNNNNNNTGCAGAATTTGCCAAAAATGCATTTGTTTCTTAAATTGAATTAAACTTACCTTATTCATGCCATTCCCCTGCAGCAGGGCTCCGAGCTGTGGGAGCAGCCGCAGGACGCGTGCGCGGAGCCCGTGCAGGCGAGTATAACCTTGTGAATATTAAGGATAAATGTTTTATTGCTTGCAGTATTACGTTCATTCCTGCAGGCCATACCACTGACATTTGTCATGTGCGGCAAGGTTTCGGGCGTGTTCGGCAATATTCGGCAGTTGCAGAGGAGACTACATATTATGTGTTAAGGTCCATAATTTCATTATTAAAGTGAAAGTGTTCAGTGAATGCAGTGCAGCCGCCGACATTCGCCACCACCAGCCCTAGAGATCAAGGACGACAGAATTCAGAAATACATGCAGACAACAGCGCATCGWCACAAAAACACCCACATCAATATTACAAAATATTCTCGAACAGTAAACCTGCAGTCGGCGAGCGCGCTGGACGAGCACTCCATCGCCGCCGCCATCCTGCCGCTCGCCACCGCCTACTTGCAGAAATACGCAAAACCCGAGCCCAAACAACAACACGTGTCGCTGGTGTACGTGTCGAACGAGCCCGTGCAGTCACCCTACACGATGTTTCTTATCGTTATCAAAAGGAAGGGCAACAGGGCGACACATAGTCTGATGCAGCTGGGGGTTAATTGACGCGGACCGTGCAGGCAGTCACTCGCGTTATGTACACGAAGTAATCTGCCACATCCTCGTACCTATGATCCTACTTTTTGCAGGCGCAGTGCCGCGAGCCCAACGTGACGCGCGCGCTCGCGTGCTCCGTGCAGTTCTGTATGAAGGCCTGCCCGCATATATGGCACCGTGCAGGTAGTTGGACAGCAGCTTGGACAGCGGGGCGCCGCTCTGCTGGCCGGCGCACATCGGGTTGTCATGCAGGATCTGGTGCGGCAGATCTACCCTTTCCCCGTGCAGAGGTAGCGGACGCTTTGYTGCCAGCCTTCGACACGCCTACCGTGCAGTCTCCTTCTGCGACATTAGCCAGGCTGGTCTAGTCTTCAAGATTGATAAATGAATTGTGCAAATTGCAGCTCCAGCGGCAGCAAGTTCTCCAGCCGCAGCGCCGTGCAGTCCGCGTACCTGGCGCTGGGTTCGGTGGACATGTTCGTGCCCATCATGGGCCGCGCCGTGCAGCAGAAACAAAGTGACATCCGTTTTTCCGTCCTACGAAATTACTACACAGCGGCCAGCGCATGCGTGCAGCAGGTGGGCTACTACCTGGACGAGAGCTCCAACTGGGGCCTCAGCATCGAGGAGCTGGAGCGATTGCAGCGCGGCGCGGCCCGCGAGCGCGCGCGTGGCCGCGCCCGTGCAGCGGGAAGTAGGCGGTGGAGAGCGGCGCGGGCAGCGCGGCGGGCAGCGCCAGCCCCAGCACGCCGTGCAGAGAATAAACCAATTAAGTGACCTCCGACAACGACCCAGGGTAATGGATTTAGAAAGTGTAAGGTTGCAGCTGCTGCACGAGTGCGGGGAGCCGCTGGCGCTGGCGCTCGTGGCCTACGCGCTCACCGCCGCCATGCAGGTGTATATCGGAAAAAGATGTTAGGCTTCCTTTCTCAAACAGACTTTATAAATCTATACGCATGTGCAGATATGACGGCCGATGTTATCTTTGACTAATTACATTTCATTTATAACGCTTGTAATACATTATATGCAGGCGGGCGGCTTGGTGCCGCAGCGCACGGGCGGCAGCAGCACCTCCGTCCCGCACTCGCAGCGGATGCAGTGAAAACCAATCGCCCGAACAAATCATAATTCAATACTCGCAAACTTTAAAAGTCACTTTCACATGCAGACTGGTTTGTTTTCTTTCACGTAATAAACTCAACATAAATGGGGAGGAAGGTACTAAAAAAACTTGCAGCAGTATTTAGGAAACAATGGAATTCACCGTGCAGTGTACTTGACATTACGGTCAGAAATCGAAATACCGGTCTTTTTAAACGACCGTGCAGCGCTGCGCGGGCGCGCTGGCGGCCGCCGACCCCGCGCCGTGCAGGCGCAGCTCGAGCGCGCGCAGACCGCCGTGCGCGCGCTCACCGACCTGCTCACCGACCTGCGCGTGCAGCGCGATGTACTGTCGGATGAGCCGCGCCACCTCATGCGCCTGCTCCGCCTGCAGGCGCGTCACGTGCAGTTTTGTTTATTAAAATGTACTGAAACATCTAATTTCCTTGAATTGTTAATCAAAATAGATGGTTTGCAGCGGACGTATACGCACGAGCGTAGGTTATTTGTAAACACGAGAGTCGTTTGATGTGAGTGTCGTGTGCAGCTCCTGCGAGTGCTTGTGCCGGTGCTCCGCGAGCGCCGCCTCGTGCGCCGCCGCCTCCTCCTCCTGCAGTAAAACAACAAAGTGCAAAATTCGTAACCGAAGCGGTTCCCCTTGATTCCGTGCAGCTGTCAGTACATGCGCATAAATATGGGTGCACATCGAGCCATGTGCACGCGCAGCTGACAAAAGNNNNNNNNNNNNNNNNNNNNNNNNNNNNNNNNNNNNNNNNNNNNNNNNNNNNNNNNNNNNNNNNTGCAGCCCTATACAAAGCTCATGTACTCATCCAATCGGACAACCGAACTTTAATTGCGTACATTCGGAATGCAGCTGGAAGCGCATGCGCGCGCGCCGCTCCAGCGTGCGGCGTCGCTCCGTGCAGTGTACAAATAAGGCATACAGTCTATTGTTATTTTTTAATGTAGTCCGTGCAGCAACGGCACCTCGCGCAGCACCTGTCCGCGCACCGACCGCACGCCAACCCGCCGCCGTTACTCGTGCAGTTGAACTCTCTCCAGTTTTTCTGGTTTGGATGGATGTTTGTTACTCAATCATGTCAAAACGGCTTGCAGAACATCAGTAGGAAGAGGGAAATGGACGTCTTGTGTGACCACTTAGTAATGCATCTACCGCCGATGCAGTGAGCACGGCTCTGTTATTCAAAATAGTAGMACCGCAATTTTGCCGTGCAGCTCCTTGCGCAGCGCCTCGCTGCTGCTGTCTCCCTCGGCGCGCACGCCCTGCGACAACAGCTCCTGCAGAGCAGATAAAGTTTCGTCATTAACTGCAAGCGCCGNNNNNNNNNNNNNNNNNNNNNNNNNNNNNNNNNNNNNNNNNNNNNNNNNNNNNNNNNNNNNNNNNNNNNNNNNNNNNNNNNNNNNNNNNNNNNNNNNNNNNNNNNNNNTGCAGCTTGCGCAGGAAGGGCTGCAGCAGGTCGGCGCGCGCGCGCAGGAAGCGCGCCGTGCAGGCCATCCAGCCTTAACTAGAAGAACGTCACACATACAAGATGTTCGAATACCTTTGAACGCCAATGCAGGTACTTACTGCCTTCGGAGACATATACATAAATGTGTGCGGGCTCAGTGTTGGCGGCGCGGCAGTGCAGTACGCACACCCCGAGGGGGGATTCAGCGCGTTCGGCACCGCAGACCCGTGCAGCTGCGACAGCGCTGAAGTCCAGTCCGCCCGACACGCGCACAATGCCTACCGCCAACCGCGTCTCTGCAGCGCATCCCAGGCCTGCGCGAGCGCACGCAGACGCTGCTCGATCTCGGCGACGCCTACGTTGCTCTGCAGTGGGGGTAACAGCTGTGGCGTCACGTGATAATGGGGCGTCCGGCATAGACATCTTGAAAGGTCTTGCAGTTCCGCGATAAGGAAACACCCCCGCCCCACCTTCTTTTTGGGGGTGAAAGCGCCTTAAGAGCCGTGCAGACTTTATAAATTCATTGTTATTTGTCTATCAAACACCGTGCAGTAACGTTGACTGTGATAAACGAGCTACGGAGGTAATCGCTGCATTATTTAATCACTCAAGCCGATGCAGTGGGTAAGATTAATTAAAGTTGCGGTTGAATTAATAACGTCTGAGTTTGTGCCGTGCAGAAACGCTGCTATTTAAATAAGTTGTAATCAGTTGGTGGAACATAATACGATCCGTGCAGCGGCAGCTCGAGCAGGCCGCCCGCGACGACCTGGCCGACCGCGACCGTGCAGCTCGCTCTGCAACGAGCCGATGTAGCACCGTGCAGAGAGCCGCGACGAAGGTCCGCAGAGCGGCGCGCGGTAGCAGCGAGTACGATACGACCGCTTCCATGCAGCAGCGCCACACGCAGCGCGCGGCCCGCCGNNNNNNNNNNNNNNNNNNNNNNNNNNNNNNNNNNNNNNNNNNNNNNNNNNNNNNNNNNNNNNNNNNNNNTGCAGTGAGTTGTAAGTTAGTTCCCACGCCACGCCTGAGGCGACGAGCCGTGCAGCGTGTCATTGCCCCGATGGCTATAGTGGAGATGCTGCTATACAATGTACGATAAATGCCTTAATTGCAGGAGGGGCTGGAGGCGTACGAGCGCTACGACGAGCGCGCGCACCGTGCAGTTATTTCAAACACAAATAATATTATTGTATTATCTAGACGCCTACTCAATTCAAAGGAAGCCTTTGCAGGTGCCTCTTTGGGAGCTCTTATTAAAAGAACGGTGATGTTCAAACCGAAAATCATGATATATGTTGCAGCAGCAGAACCGCCTTCAAATTTGAGCCCTAACCCTAAGCGAGCTCCACGAGGCCTACGTACTATTGCAGTACGCGCACGGCGCCACCGAGCACGGCCACTCCACGCCCGAGTGCTGCCAGCAGGACGACAACGTGCAGTTCTCCATCTCCAAGAAGCATCGGTTGGAGTAAGTCTTRTCATCGGTACCACAAACAGGATCGTTGCAGAATCCCCAAATCTAATATAACCGCAGCACCGTGCAGAGGACAACGCAAATATTGGTTCTGTAATGAAAATATTTGTTGAAATCCTCAACGGGCACTGCAATGCAGTTCACGACCAGGTAGTCCTCAAGATGACTTTTCACCTATTCAACAACTTGACGGAGCAGATGATTGCAGCTGACCTATTATTGGCCGTGCAGGCGGGCGAGCTGCTGGCGGGCGGGGCTGACGCCCGTGCAGAATTTTCTTCTCATATCTCGCCTGAAATGCTCTTAATTTAATACGTATTCCATTACACTGTAAGTGCAGCTACTAGTTACCCAACCATTGGTAATTTCCGAATGGAAAAAACTTATTATACACTATGCCATAGTGCAGAATCGCCACGTGCGCTCCAACTCGGAAACGAAAAATACTATTCTAAAGAATAAGGAGATGTCCATGCAGTACGTTCCGCACGCGCCGCCGTATCACTGGCCACACGACGATCGGTTCACTTATGAAACTCCCGTGCAGCAGCTTGAGGAGGAATTCCCACAGGTAGGTGGTGGAGCCCTCCCGGCTCTTGCGCTTGACGCCGTGCAGAACATATAAAAAGTGGCCGAATCAGCCGTGCAGCTAAACCAAGGACATATGAATCTTGCACCTCTCTGTCTAATCTATTCACGAGTATCAAAGCTCCTGCAGACTTTTTTAACTTTTCTTCTTTTCCAATTATTTCAATCTTCTTGGCTTAGWAAAGATAAACGGCTGCAGTGCGGGCTCTGTAAATTCCATTTAGCTAAATAGCTTTTGAGAGAGATAAGAATCTAGCCATACATGCAGCAGCGCGGGGTCGGCGCTGGTCGACGTCTCCAGCACGGCGAGCCACAGCTCCAGCGCGTCCTCCTGCAGTACTGGCAAAGTTACGAAGTACTCGTAGTAGTGAGCGTATCACAGGGCAGTCAGTGCGTCTCCTTGCAGTCGTAACGCGGAACATTCTACATCTGAAGTAGGCCCTCGACGTACATACAACCAATTAACCTTATGCAGCTTCATGCCGCGCCGCCGCACGCGCAGCACGTCCGAGAACACGAACCGCATGAACCTGTATCGTTGCAGCGCGCGCGCCACGCTGCCGCCGCGCAGCGCCGCGTACGAGCCGTGCAGCCTCCAGCCCACACACTGCAGATTCTATCATATCCTATTCCTAGCATATGCCGCCATGTCAATACCAAACTTTGATCTTAACTTTTGCAGTGAAAAGCAGAGGTCCAGCTCCACGTCAAGAGGCGGCACGGTGATGTCGTTGGACCGAAGCGTGTGCAGTTTAGCWATTGAGAAATAACTAAGATAACCGTGCAGGTAAAATATGACCATATGACTCACTACCCATACTTAGCAGGTCTAAAATTTTTAACGATTTCAATGCAGTGGACGCGCCGCGTTCGCGAGATCTCGCCCTCCCGCCTGTCCCATAGACACGGAGCGAGGCACTTGCAGTCACCTACGCCAGCACCTCAGGACAAGCGACTCCAGCCGCAACCGCAATATGCGCGAGGTCCGCTGCAGGCGCTCCCAGGCGGTCCAGCGCGCGTAGAAGCCGCGCTGCGCGTGGTGCAGCGAGTCGGCCAGCTGCAGTTCTCATATATTGCGAAAATATAAGTTGAAACATAACGGTAGCAAAATTCAAAAAACGCTTCTCTGCAGCTGTGCGATCTATTATAGCGTTGGACAGCGCTTGCAGTGCTCTCACGGTTGCTGGAGTTACTGTNNNNNNNNNNNNNNNNNNNNNNNTGCAGCGCGGTCGGAAAATTTTTAACAATTTTCCTTTGCATATCGACCGATATATCACGGTTTTCGTTGTGCAGCGTCTGCACGGAGCGCAGGTCGCGGCCGAGGTCGTCGGTGGCGAGCGCCTGCTCCTTCTCGGCGTGCAGTTGCTGACTGACTGGTTCACTCACCTCTCAAACCGTGCAGAGAGAACAGCAAACAACCGCCGCTGCTTATCCATTGTGAAACCAACCATGTCCATGGATTGTTTTGCAGGATCCGAACGAAACGCCATTACCGTGCAGGAGCTGGAGTACGGCCCGTCGGTGGACTGGTGGGCGCTGGGAGTGCTGCTGTACGAGATGCTGGNNNNNNNNNNNNNNNNNNNNNNNNNNNNNNNNNNNNNNNNNNNNNNNNNNNNNNNNNNNNNTGCAGGCCGCGCAGCTGCACTACCAGCCCGAGGAGGCGCAGCTGCGCGCCGAGTGGGCGCGCCTCGTGGTGCAGGCCCTCGCCGCACGCGCAGAACGGCGTGCCCGTGCAGACATGAAATTGGTTCAAAAATTAATAAGCAATTTAAACCGNNNNNNNNNNNNNNNNNNNNNNNNNNNNNNNNNNNNNNNNNNNNNNNNNNNNNNNNNNNNNNNNNNNNNTGCAGCGTTTTGCCATCGCTCTTTACATTTCATTCAGGTAAATAAATTCAATGTAACATTTGTTTATTCTGCAGAGACGACGTCGCCAAGTACACCTGCGAGTGCGCCGAAGGTTTCGACGGAGAATTGTGAGTGGCGTGCAGTGGATCGTGGTGCGGCTGCTGGGCACCATCCCCGCGCCGCTGCTGTTCGGCTTCCTCATCGACCTGCAGACATGTGAAACCGCAGCTGTTAAGAGCGAAATCTTCTCAGCATTAAGTCACGTATCGCTTGTATTGCAGGAGGATATTAAAAATCCATTCATCACAGTTAGAGCAAAAAATAAGAATTCAGATTCACACTCGATGCAGCTTCGATTAACAGAATTGCTTTTTGTACTTCAGCTATTATTGCTGCGTTAATAGGTTAAGAAAATGCAGTGAGATTTCCAATTTGATTGTCGATTAAACGCAACCCGTGCAGCCAATGGTTAGTACGATGATCTATACATAGCTAATAAATACTCGCTATCGACAATTGTGCCAACTGCAGTAAGTTTGCGGTATTTTATGGAGTKTCATAGAATTTCTCTGTGTAAACTGTGATAATTGGATCTTGCAGCTGGTGGCCGACCTGGCGCCCTCCGCCCAGCCCTACTTCCGGCACCGCTCCTTCTTCCACACTCTGCAGCTACCGATCCATTCCCGAAGGCTAGACTTCTGCGTGTGCTTCCGTGCAGCGCTTGCGTGAGCTAAAGCTGAGTCGTTAATTAAATGTTCACAATTCTTAGTGGCCACGTGAGCTGCAGCTGTGCGCCGACGTGCAGCGCCTCGCCGAGCAGCTCGCCGACCTCAGCCAGCGCGGCTTCGGCCTGCAGCTCCAGCACTCCACACCCTTCTCCGTCACCGACATCCTGTCGCCTATCGAGGAATACCGCAAGTTGCAGACGACGGGTCATTGACCGTCAACACCACTAACGACCCGTGCAGGAGTGGGCGTGTTCGTACGCCGTGGTGCGCGTGCTGTGCGAGTGGGCGGTGTGCGGCGCGCGCTTGCAGTCGCGCGGGCACGAGGTGGGCGTGACGACGCGGCGCGTGCGGCGCTGCGGCTGGCTCGACCTCGTGCAGGCATAACGTTTCAATACAAGCATCGCTTTGCGATGAACATTTCAAACGAATAGAAACCTTATCATGCAGAAGTTGGATTATATCTAGTCTTTTGGATCTTCTCCGTGCAGCATCCATACACGCTTTGATCTGAGAATGTATCCAGAGAGTGGAACGCTCCTTCATAGAGGCTAGTGCAGTGCAGTATCGGGCTTGCAGCGAGAGACTGCGGTGCTGGCCCATTCATTGCCATAAGGTCGATACTGCAGCATGTTGAGCGGCTCGTTGATGGTGACGGGCATGGAGATCTGGCTGAGGTCCTTGCCGATGTTCTGCAGTGGTCGACCGACGACATCCAGCTCATCAACGCCGAGCACTCCGACAACGAGGAGCTGGAGGACGTGCAGTACCTCCACTGGCGAGGRTACTGCCATTTAGACTTGCAGCCCGATAACATTGTAATGGCTTCAGTGCAGAAAAACCGGTAGAGCTTGCATGCAATACACCGTGCAGTATAACTTTAACATGTCGGCATAATAAACTTACAATTTATGAATATATCTTGAACAGTTTTCGATGCAGCGCGGGCAGCAGGAGCACGTGCGGCACGAGCGCCAGCAGCGCCAGCGCCGCGCCGTGCACGCGGTGCAGTACATCGTTCAACGGCCGATATATACGGTCAAAGTCCGTGCAGCAAGGCATCGACGTGCGCGTCCAGCGTGCGCCAGGCGCGCGTGCGGCGCAGTGCGCGGTCCAGCTGCAGCCTGTCCAAGGAAAATCAACCACCAACAATTCCACGGTGTGGAAAGTTCCAAAAGTTCCAAAGTTGCAGTGTAACATCGCTGGAGGGAAGTAGGGAGAGGTAAACCTGGCAAGTATAAATGGGTGGTGTTTTATGCAGGTCGGGTGAGGATAGCACTGGTGCACCTCCACGGGCCCTCTTCCCGCCTCTCCCGAAATCCAAATGCAGCGAGAATCCGAATTTTGTCACAAATATTGAATTACCATGACATCCTCAAATTGCTGTCCGCGTCTGCAGCGCCTGAAGAGGGAGCACCCCGTCGCCAACCAGTCGTGCCTGCTGCTGCTGGCGCTCGCCAACCTGCAGCGAGTGGGGGGCGTAGTATCTTCGCAGGTGGAAGGCGCTCCTCCAATTTCGCGATTCGGGCATTTGCAGCGACGCGACTGACGCACAGAATGCAAGTATCCGCCGATTTTGGCATTTTAGTTTGCCCCGAGATTGCAGGAGTGTTTCGATATCCCCGCTGCTTCTGGATTCCACTACAGGCTTTACGGTTTCGAGAGATCGCTGCAGCCAGCCGTGAGTTACGGTTATGGCGCCGCTCTTCCGCCGCCCCCGTGCAGATATAGTAGCTTTTATGTCACTCGTAATAAAGGCTATTTTATCTTTTGTAGCGCTATAACGTGTTGCAGTAATACGAAACACGTGTGCGAGTTGTCGGTTCTGCGATTCTCGCTGATAGTAACGGTTCTGTGGTGCAGCCGCTCTGCCTCGCGCAGGGCGACTCGTGGTACCGCGAGGTGCTGGATCTGCGCAAGCGCGCCGTGCAGTGCTGCGGCGCCGAGAGCACGCTAGACTGGCAGCAGGCGGGCTGGGCGCAGGCGCAGGGCGCCCTGCAGCTGACGGAACTCCCATTTACTGCTGTCCGTGCAGAACATGGGCAACACGTGCTACATGAACGCGGCGCTGCAGGCGCTCAGCAACACGCAGCCGCTCATGCAGCGCGTGGTCGGAGCAGCGCGCCTGCATGCGCTCACGCGAACCGTCCGTGCAGCGGCGTCCCGGGAGAGAACAACATCGGCTATTAGACACAGGGCATTCGAAACGCACGCGTACACTGCAGTGGGCGCGCAAGCCGCGAGTCGCAACCCGTGCAGTAGTATCAGTGTGTGAATCTTATTTCTCACTAAAGTGTTTATTATTATGGCTCGTATTACTACTTGCAGAACACTATCTAGAAGATTTGCTCCGTGCAGCAGTTCCGCCACGCGCGCTCCTCCATACTCGTCGCCACCGACGTCGCCGCGCGCGGCCTCGGTATGCAGTACTTCCATAATATATATTTTTATTTTCTGCGATAATGACGCTATTGTTTTGTTATAAATGAGCTGCAGGAACCTCAATATACAGCCCGAGAATGAATTATAGCAAGCAGGTTTTGCTTTCCACTTCACACATTGCAGCTGCCGCGCGCGTCGCGGCTCAAGGCGCACCGCACGCTGCGGGACCACGAGGGCTTCCTGCTGCTGCAGCATTATTTTTTTATGATATAGGGAGGTGGACAAGCAAATGAGACACCTGATGATGAGTGGTCACTGCAGGGCGCAGGGCTGTAGACTTTGCACTCGAGTGGACCGCGATATTAACAACAAACCTATCATCACTTGCAGCGCACGGCGCGCGGCGCTCGCCTCCTGCTGGGCGCCTACGCCGGCTGCGCCGTGCTCACGTGCATGCAGGCGCTGACGTCGGTGGCGCACTGCCACCACTGCGCGCTGGTGATCTGGGGGCTGGCGCCGCAGGTGCAGTATAAACTTAAGTGTACTAAACACATTTTTGCAATATTATAAGAAATATTTTCTGCTGACTGTATGCAGTTGTTTAACTTCTGCGAAATATAAATGCCACTGAAAAGAACCGTGCAGCCCGTGCGCGTACACGCCGCCCATCTGCCGCAACCACGAGCGTTACCACCCGCCCACTCGGGCCTGCAGACATATGACTACAGAGTTCAGGTTCTGTCTCTCCCATAAGTCAACGGTTTGGAATGTTTCCTGATGCAGGGAGCCGGGGTTGAGTTGCGTCTTGTCGATGATCTTGATAGCGACCTCCTTGCCGTGCAGACTCGGCGCGGACTGCGGACGGTCGCCGAGCGCGTGCAGTTTCTCCCGCAGAGAAAACAAACATTGCAGCGCAACGCCATTTGGAATCACATGCCGTGCAGCGCGGTCAAGTTCGGTAATTCAGAGGCAGCGGCCCGCGACTGTGTCTATAACGACCGTGCAGTATTCTGTATTGCCAAGTTCCGTGCAGTAGTGATGATAGTATAAACTATGTGTTTGTTCGATGCTGTTATTATAATTAAGAACTTCATACGTGCAGTGGAGCGCGGCGGCGCAGCGCTACACCGTGGCCACGCCCGCGCACCAGCCCGCCGCCAACGCGCTGCAGCGCAAACATTGGTACGATTAGTACGTCAGCACGGTGCAGCACGAGTACTCGAACTCCCCAGTGATGCAGCGGTWTATGATATCGCATTTTGTCCAGTCAATTCTACTATCCTATTATCAGCAAGTGGCAACGTTGCAGCTGGCTTGACAGTTTCCGTTTTAGTGTTTTCTTTTAGAATACGGTTCACCGCCGATTTCGAAATTGCAGCTGGTGGAACGGCACGGCACGCGGCGGGCCATGCCCTGGCTGCACCAGCTGCTGCGGCACGACCTGCAGTGAAGCAACAAAAGTGAAAATCCATTTTATTGTGCACATAAATACACAATAAAAGTTCAAAATATGCAGGTTTGTCTTGATCTGCTGGCGAACCCTGATCGGGTGTAGATTGTTGATCGGAAGGTAATTTCTTTGCAGTTCGGCGTCGTCGACTTTTAATTATATATTCTTCAGCTCTGTGCTATTATAACGTCTAAATTATTGCAGCCTTCGAGGGTGGAAGCCCGTGCAGGCTTCGGATGGCTGGACCGAAATAAACGCTGGATCGATACAACTCGCTTCCGAATGTAAACTTTTGCAGTGCATATGTAATTCCTAAGCACTCCTTTTACCCTCAAGAATTCTAGGAACTTGGATCGTAGTCCTGCAGACCCAAGACATAACATCTCATACGGTGGTGATCATTTACCATCAAATGATGACCACTTATAATGTGCAGCGCTCGGGGAGAGTGAAAGTATTGCGGCGGGCCGACGCTTAGAAGCCTGCGCCCTCGATCCCCGTGCAGCTCCGACAGCCAGTCCAGCAGCAGGCCGCAGCCCAGGCCGCGTCGGGACAGCACGTGCTGTGCGTGCAGAGGAAGTGTTGGGCAACATGTTCCGTGCAGCATTTGCGTTTAAGAAAATTAGATTGTTAACTGATGTGGATACAGTTTGCCGTGCAGCGTATTTGATTTAATTAGATTTAGACGATTTAAGCCGTGCAGTCATAGGATAGGTTAATGAGTTAGGAGATAAGTCAAAGAGTGTTATAATTGCAGGCCAAAACCGTGCAGTTGGAAACACTTAAAGTGACTCATACATGATTTTTACTTGCTGTATTCTAGTTTAGTTACGAAGTGCAGATCTCCACGGGATGTGGTATCCCGTGCAGCAACCTGGCGCTTCCGTGACGCTAAACAAATTTGAGATGTATAAGATCCATCAACCGACTCCTGTGCAGCACGCCGCGCTGCGGGCGCAGGTACGGCCCGTCCGCGCGCACAGGTAATCCCACCAGCGCACCCTGCAGGGACCTCATACCGCAGAGGTGCTGTACGCCGAAGTCGCGCACCTGCGAGCACCAGCGGAGGAAATGCAGATAAGAATTTCCATGTCCATTGGTCAAAAGTGTTATTATATAAACGATATATTTGATATAATTTTGCAGWAGCGAGATTCAATTTCAGGAGAGGGGGTTTCTCTTGACCACAATTTTCTTTTAAAGGCGACATTGCAGATGCAGTGAGATTTGAATTTCAATTCGGTTGATTTGAGACGATGTATTGTTTGCTGCTATCTTATGCAGAACTTTGCAATGCAAATGAAGTCTCGAATAGCATAAAAACAAATCGTCTTCTAAACAGTATGTATGCAGCTCCTAAAGTAGCCGTTAGTACCGTGCAGTCTTATGACTGTTGAAATGTAATTCAATTAACGCATCATTGTTCTATCGAGAGTTCCGTAAATCTGCAGCTCCTCGTTCCAGTCGCGCGTCTGTCCCGGGATGTGCTCCTCGTAGCCCAGCTTCGAGGAGAACTGCAGTGATGTCTGCGTATAATCATTGAGAATATCGATATTTTGCAGACCATACACCTGTCCGCCGTGTTGCAGGTCGCAAACGAAGCGGTACACATAGCGTTTGCCGTGCAGGAGGGCGACCCCGACTCGCTCGAGCGCACGGCCGTGCAGGCGATCAACCCCGATGCCCTTAGGAGTATACGTTTCAGCTTGCACTCGAAATTATTCCGTGCAGCTGACTGACCTCGACCCGAACCTGCCGGTGTACGTGATGGTGACGGCGGCGGGCGGCGGCCGAGTGCAGAAATGCAACAGCGAGCCGTGCAGATTTTACAAATGTATAAATGTTTCACTGGAATCCGTGAAAACTTTTCTTAAAGCTACGTTCACATGCAGTAGCCTTATTCTCCACTGTGCTCCGCGTTCCAGAGGAGAAGCCGTTCAAGTGTGCGCAGTGCGGTGCAGTAAATGCTTATCATTACAATGCATGGTAGTATGAAGGAAATACAACTGGACACGACCGCGTATGTGCAGACAAAGCTGAGAGTAATGGTGATCGAGTCAGTGAATGAAATTAGAATTATTGATTCCACGCAGATGCAGTGCGCGGACCGCGAGCTGTTGCCGTGCAGGTGCGTACCCGCCCGCACTCGGTCGATACGAGATCATTACTTGAATCGAAAGCTTAACCGATATTGCAGTGTGACCTTTCCCGCAATGTTTTCAGGTCGAGGTTAAAGGTAGCCTATCCGTGCAGTTCAAGGAATGTGCGAAGTTTTACCTTTTGGAAAAAAACAAACTTTAGTGTTAAATGGAAAACGTGCAGCCTGCGCGCTGCCAAACCCTGCTTCAAGCACTGGCGTCGCCCGTGCAGTGGCCAGGTCGTAAATTTGATTATTTCATTYCGATGTTTCCGTGCAGTAGCGGGGCAACCCCATGAAAATTCGAAATGCGTTATTGTATTGGATGCGAAGAGCGTTGTAAGTGCAGCACCGCGAAACTTAGCGGACCGACTGGGAAGATGATAGTATACTTTAACGGATCGTCGATAGTATGCAGCGCTTGCAGACATCGCAGCCGTGCAGGCACGCGCGCCCGTGGTAGTACGAGAACAGGCGGTCGTAGTCGCGCGGCAGCGCCAGCAGGCTGTGCAGCGCCACAAGATCATCGAGGAGCGCAAGGAGTACATCGAGCGGCTCAACACCGTGCGCGAGGAGGNNNNNNNNNNNNNNNNNNNNNNNNNNNNNNNNNNNNNNNNNNNNNNNNNNNNNNNNNNNNNNNNNNNNNTGCAGCCAGTGCGTGACGAGCGCGGCGACGGCGGTGGCGAGCACGCCGTGCAGCCAGCACGGGCACCAGCACGAGTCGCACGCCAGCGGCCGTGCAGCCGCAAAACGTACTAATAGGTACATTTTATGTAAAGGAAGAAACAATGAGTAGTGTGGAGTTGTTGCAGACCCTTCGAGTTAGAAGGCATTTCAAAACAAAGAAATACAAATGGAGTCTTTGCCCTCCGAGTATGCAGCGCTTGCGTGAGCTAAAGCTGAGTCGTTAATTAAATGTTCACAATTCTTAGAGGCCACGTGAGCNNNNNNNNNNNNNNNNNNNNNNNNNNNNNNNNTGCAGTAGGGTGATGATGATTATGATGATACATTTATTATCCAATATACTTACTTTATTTTCCAGAAGTTGCAGCGCGCGGCCCCCAAACAAACCGCGCACTGTTGACCTCTGTCACTCACGCAAATACAGCTGTCGCTGCAGGATGTGCGCAGCGCAACTCGCGGCCGCGGCGTGGCCGCAGCYCGCGAGCGCGCACGGGCTCACGTGCAGCGCTCTGCGCGCATAACCACTTCCTAGCGGAGCCTGCCGTGCAGACGGGCGCCCAGTGGATCAGCGCTATCGCCGTGCACCCTGCCGGAGACAACTTACTCGTCGCATTGCAGCAACGTGCGCAGCTTGGCGATGCTGGCAGACAGGTCGGCTGCCTCCTCGTACTGCGGCTCCGAGTGCAGTGTTTTTAGTAATCACTTTAGATTCGAAACTCCAGTGGAATTCTCATTTATCGTCCCCAACACGTGCAGTCGATGCAGCCAATGGCTATGAACAGTTACAACGCCATCAACGTTCCACCTCTTGGTAAGATTTTGCAGTTTCCGTAGTACTTGATTCTTCAAATTTCGTTAACACTTCTGATTTCGTTGTATCTATGTTAATTGCAGTCATTGTTGCAATTTAACGAGCACAAGTTCCAATAAGTAACGTTGTCGCTGCCACACATCGGCTTGCAGACCGCAGAAAACTGCTCTGACAGCACAGAGACAGTAGACTGGATCAGGTGGCGCTCCCCGAGATTGCAGTGCATGTCGACGCGCACGCGCCCGTACTCGCTGTTGACGGGCTGCCAGCGGTACGAGTACAGCCTGCAGCGAACGCGCCCTCACACGGACGTCAACCCAGACCAGACCCTCATTCATTGTCTGAAGGCCCTCCTGCAGTGGCCGACTCTGGCCGCCGCCGGCCGACCTGCCCCGCGCCGTGCAGACGAAACCGTTAAAGCTCGTGCAGTCGTGCCAAATCTCTTCATTAATCTGGTCGGCCGTGCAGAGCGTCGCCCGCCACGCCCTCGCCGCCGACGACGCCGACCCGCCCGCAGCCCGCCTCGCCCTCGTGCAGGTAGAAGCGCGCCAGCTCCATGCGCCGCACCGACTCGCGCGCCAGCCGCACCAGGATGCGCCACTGCAGTAGCGCACTGCGTACGGAGACGGAGCTATCGCCACCGNNNNNNNNNNNNNNNNNNNNNNNNNNNNNNNNNNNNNNNNNNNNNNNNNNNNNNNNNNNNNTGCAGCAGCTCCGCGTGCGCGTCCCACAGGCGCACGGTGGCGGCCTGGCCGTGCAGAATTAAATTATGACCATTTTTATCCCTCGGCCGTGCAGAGGTTGGAGAAAGCGGCCAACGTGTTCAGACGCAAGAAGGGCGATAACCGTGCAGCATGCAATGAGCCCGTAGCGTTGTCGTATTGTATTAGTGTGCTCAAAGCTAAGCATTGAGACAATGCAGCTGAAGGCTGGAGTATATCGTGCGAGGTTTCCTCATCTTCTTGCCTTTTCCGTTCACCCGAGATTGCAGCGGTTGCTGGTATATAAAAAGTTGCGAAGGTCAGTTGCCGAGCGCTGGTGCGGCTGTGTCGTCGTGCAGCTTGCGCGTCTGCGGCGCGGTAGTCGGCGACCCGACCGAAGTCGACGCTGTCCCGTGCAGCGACTTCCACGCGCGGAGACCGTTGTTGCCGTGCAGAACCTACTTAAGGCGAAATTTCACAAATAGTTTCGACAWAATTTATAATTCACTTTACATAACATGCAGGTGTCCCGCAAGTTCAAGGACACGGTGGTGCGGCCCATCCTGAAGCGCCATTTCGGTCGCGACGTGCAGCAGCGAGAGCTCTACACGCCGGGAAATCTCCGTGCAGCAGAGCGGCGCGGTGTGGCAGCGCGCAGCGCCGTGCAGATGGTGTCGGCGTTCGAGCGCGCGAGCGGGCGGCGCGTGGCGCTGCGCGTGTCGGCGCGGCGCGTGCAGAGTGGCCCGCTAGCGTGATAGAATTTGGATCTCCTCCAAATGCTGCTATATTTTCTCGAACCCATGCAGCTGCGGCTGCTGTGCTGCTTCGCGGCAGGCGCGCTCATGGCGTCGTGGACGTGGACGCCGAGATTGCAGTGTCTTGTGGTGGTGCATGCGTCAACACATGTCCACCTCCACGTGCTGCTGCTGTACCACTACCTGCAGCCGCGCGCCGCGCTGCGCGTGGCCGCCGTGCAGGGCGCCGCCACGCCCGTGTACGAGGCGGGCAGCCGCACGCCGCACTACGGCTCCAGCACGCCGATGCAGCGCGCGCTCCGCCGCCGCGCCGCTCGCGTACAGCAGCGCCGCGCGCCGCGCCGCCGCCTCCGCCTGCAGCTGGAGCGCCTATCGCTGGGCTACCGCGCGGGCGAGCCGGCGCTGCGGGACCTCACCTGCACCGTGCAGGACAAGGCGCGGCACAACGAGCCCAACTACGCCGTGCTCGAGAAGCTGCGCAACGAGATGCGCATGCAGTCGCATCCCAGGGGACCGCGTCGTTTCGCCAGCCGTAACCAATGCTATATTTTCACGTGACGTTTGCAGGAGCTGGAGCGCTTCAGCTCGCTGCGCGGCCAGCTCGTGCCGTACGGCGGCTGCGCGCGCGCGCTGCAGTTCAAGACGGAACCGATTGAATACGGTCCTCTCTTTCCATCGTAAAATATATGAAAGGGATGGANNNNNNNNNNNNNNNNNNNNNNNNNNNNNNNNNNNNNNNNNNNNNNNNNNNNNNNNNNNNNNNNNNNNNTGCAGCCGCTTGCCGGCGCGCGTATATTAGAAGTAAATTAATGCATCACTGATAAGATAGTGTTGCGTCTGCAGGCTGGAGTGCGTGTACAAGACGTGGTCGGGSCACGCGGCGGCCGTGATGTGCGCCGCGCGGGAGTGCAGTTCGTTCCAGTACTTGCTGCACTGGTCGTCCAAGGTCACTGCATGATGTTGCAACGAACCTCTTTGCAGCGCTACGCCGCGCAGTGCCGCCGCCAGGGCGTCTGCGTGGACTGGCGCCGTGCAGACGGAGCCACTGGAGGAGATGAGGCCCAGAGGCTCGTGCCCGTGCAGTAGGAAGTGCGTGCCCCGCCGCCCGCCACCCACTCGCCGTGCAGCAGGCGATAGCGGCGGGCGAGACGGCGGCCGCGCCCGCGCACAACCCGTTCCTGCACATGCACCTGCAGCGACACAGCTAACCGTATCCTGTGTAAAAGCGTCTGCCAGAATTGATATGTTTGCATTTCTTAGTGCAGATTTTTCCGTTTTCGTTTTCTTAACATCTTGCTGGCTCTCCCCGTCAGTCTGATCCTTCTTCGATGCAGCCCGCCCGACGTCATGGTGACGCGCGACTTGCTCACGCGCGTCGACTCCTTGGAGCCGTTGCCCNNNNNNNNNNNNNNNNNNNNNNNNNNNNNNNNNNNNNNNNNNNNNNNNNNNNNNNNNNNNNNNNNNNNNTGCAGATCCCGGGCTGCATGTTCAGCTCGGTGCTACAGGAACACGCATGCTGGCTTGTGCAGTTGCTGGTGCAGCCTCTGCCTAACGCCCTCCCGACGAGGCCTCCGCTAACGGCGCTCCGTCCCGCAGGCGCGCTGTTGCAGCCAAACACCAATACTTAGTATTTTTGAGTTCCGTGCAGAAAGACCGTCTATCATCAAAGGGCTAACGCTCTTAAGAGCTCTTAACCAGTTAATACCGTGCAGTATCCAGATCAATTTACATAATATTAGCTTCGGACTCCTTCATTACACTTATTAATATTTACGCTGCAGCATCGCCAGAGCAAGGCCGTGGCCGTCACGTGCATGGACTTCCCGCACGCCGACGTCAACAACTTGCAGGGATTGATATAGCGGTGCTAATTGAAAGAGTACTGCTTTATCGGACATTGAAGCCGAGAATGACTGCAGAACGTCCGTCTCATAACGCCTCATTACAGCTTCTCCGTGCAGGTTATGTCCCACTATACTTACACATTTCGTAAGTAAGACTGTGTCACCAACTTCGTGGCTTGTGTGCAGGAGACCAGGTTGCTGCCACATGATTTATCCTACCTAGGTACCATCGACGACGGGTTTGCATATATGCAGYACTTGTGGATGCAGCTTTAGGTGCTGCTGCCGTGCAGGCCGCGCTCGCCCGCGCGCGCCGCCTGCGCCTCGCCGAGCGCGCGCACACCGCTGAGGTCAGCCTGCAGAAAAATCTAATCGGCACCTAGACGGGACTTCCGTCTTCCAAGCCAAAGAACATCGTCCTTCAGGTGCAGCTTCTTTATTAGCTGCAATCTTTTTTTCAACGCTTTGATACACAGGAGGTCGGCAACATTCATCTGCAGTGATATTTCAAGGGCCCGAGAGAGGCAGTCAGGCCGTGCAGATAGTTCACTCGCACGCGGTAGGCGTCGAGAGAGTCGTCTAAGAGTGGCATTAGTATCGTAATGTGCAGTCACGCGGCGTTGACGCGCGTCGCAACATGGTTGCGTGGGTGTAGATCGTTCGGTGATAAACTATGCAGTACGTTCCGCACGCGCCGCTGTATCACTGGCCACACGACGACCGTGCAGCGCGACTCGCTGCGCCCACCGTGCAGAGCCCGTTATGCCGAGCTAGGTCGCACTATCACTGACAATATGCTGTGCTCCGTGCAGGCCACATTACGATAGCGCCTGTATGGACGAATACTGTGAAGAGGATATGACTAGTGTTTACCGATGCAGACGCTGGCGGGGCACACGTGCAACGTCAGCGCCGCCGCCTTCCACCCGCACGCGCAGCTGCCGATGCAGTGGCTGCGGCGCGAGCAGGAGGCGGCGGGCGCCGAGCAGCTGTTCCGCGACGCCACGGGCACGCTGCAGCAGCGCAAGGCGCGCGCGGAGGCGGCGGAGCGGCAGCAGGCGCTGGCGCTCGAGCGCATGCAGCTGCAGTTCGTGACGGGCACCTCTCGCGTGCCCATGAACGGGTTCAAGGAGCTGTACGGCTCCAACGGGCTGCAGCGTGTTGGACTGGTAAGAGGCTGAGTGCTGAGTCTTGGACTCCAAAGAGGTCTGCGTCAGGGGTTGCAGCACAACACGCTCCTAGACGAATTCATATTTTGGACGTTCAAATACGAGTTTCCACAAAACGTCGTGCAGATATTGAATCTGTCTTTATTTTACAAGAGAGCAATCCGTGCAGCCACCAGTCTTGGGGCCAAGCACGTGCAGTGCGCGGACCGCGAGCTGTTGCCGGCGCACCACACGCTGTCAGTATTCCCGCGGCGGCGCGCGCTGCAGGTACTTCTCCGTCGACAGCTCCACCGCGTCATCTGCGCGCGCCGGCCGSGTTAATAGAATCCACTGCAGAAGCTCTCGACCGACACAATAGAGGGAGGCCTTCCCGTGCGCACCTCGAGGGCGCGCAACAGCATGCAGCGCGCCGGCCTGCGCGCGCTCAACCTGTCGCTCGACTCGCTGCGCGCGGCGCGCTTCGAGAGCATGCAGTAATTAACTGGTTCTTGTGTAAAACTAGAGAGTTTTATCTTAATTTTATTGGAGAACTATGTATTGCAGTCAAACATAACACGTATTGTTTGATTCCGCCGATAAATACTTTCATAGTAACCAAGAATTTCCTTGCAGCTGCCCCTCGGTCTTGCGCTTGTCCTCGTTGATGTGCGACATGACCTCGCGCAGGCCGTGCAGCCAAACTTGACCCAGGAGATGACATCGGGCGAGCTAAAATTCGCCCTAGCAGTGGAAACAGTACTGCAGCTGCGCGCGCGCCGCCAGCACGCCGCCGCCGTGCAGCACGAGGAGGCGGAGTCGGAGCGCGCGAGGCTGCACGCTTCTCCGCCGGCCGCGCCCGTGCAGAAGAAGCTGAAGTTGTACAACAGCATCATGGAGAAGAAATACGACGAGGAGCTCATCCACAGCATGCAGCATGCGAGTTGACGGGCAACGGTTGATATATCGACGCGGCCGGCCCAGCGATTTGCGGATTGAATGCAGAAATTTTAACTTTTTAAATTATTGCTGTAATTTGTTTTTTAAGTCATTCGTACGCCGAAAGATGTGCAGATAATTTTRAGGTTATCAATCCCGTTAGGAAGTTTTGGTTTATTCGCTTTCGTTTTGCAAAAGTTGCAGCGCTACAAGCTGTGCGCTGCTGGGCGCTTCACTACTCGCAGCACGATAGATCATTCTTGCACCGTGCAGGGATCTCTTCGAGAACAGCTGGGAGTTCAACAATGCCAGAAACGAGGACTCCCTATACAACGATTGCAGAAACGGCGGAACTTGCCGAGATCGCGTCGACGGCTACCACTGCAACTGTCCAACGGGCTGGGGCTGCAGACATTTGGGCTTTTCAAAAATCGTTTTCTAAGTTTAATCGTGTGTTTTTATTGAACTTTTTTGCTGCAGCATTAGCTGGTTCACGCTTCGTTGGCTCCTAATAATGATGCCTCAAATTGCCGAGGATAGGAATTGCAGCCGCAGGCCGCTGATGGACAGGAAGGTGAAGGCGTTGTGCAGCGCAGACACGGGCACCGCGCACTGCAGCCGTATGAGCAAATGAACCGATAAAAATAACAATTTAGTCTTTATTTCACGCCATACACGCGTTTGCAGGACGCGTCGCGCGCGCTGAGCTGGGGCGCGCGCGGCCGCCTGGCGCGCGACGTGGCGGCCGGCGTGCAGTATCACTCAAATCTCCCTATCTCATTAGAATAGCGCTCCCGTGCAGACGACCTTGCGAGTCAGTGCCCTCTGCGCGGAGTCGATCATGCGGCGTTATGTAAGACGCAAACTGCAGGAAGTAGTTGAAGGACACCTTGTCGTTGTAGAACACCAGCACGTCCTCGCCCGCGTTCACCATCTGCAGAAACAACACTTCAACAGCACCATGACTTGATTCATCGAACGACTCGATCAAACGTAAACATTTATGCAGTGATAAAGAGAGGTGTGTTGCTCGGTCGTTTCTGTAAAAATTAAATGTTTAATGAAAGTTTCTGTGCAGATTTTTAACATATGACATTCATACAATGATTTAACTTCTTGCAATCTCGCACTTGTGAAAAATATGCAGCGAAGATCCGCAGCCCGACCACACCAGCGCAGCCGTGCAGAATAAGATATGAATTCAAAAGAAGTCGACAAATTATTCATATTATTGAAAACCTAAAACAACTATGCAGACTTCGTACTCTTGCCTCACATTCTTCACACAATCTGCATGTCGAAGATATTCATCTTGGTAGTTGCAGGACGAAACTTCGCGTACACTTTAAAAATATTGAATTGAGCAATATTCCAGTGCGCGCATTATTATGCAGCACTATCCGCCGTTTGAGGAATTCAAACAAAAAGCATTGTTACGGTAGCGTCGAGTGATTTAGTTGCAGGTGGTTTGATGTCGGGCTGGTGCGCGTGTGCGTGATGCTGGTGCACGGCCCAGGGGTCGACCGATGCAGGGGAAATTTCATTTGCTTTGAATATGAAAATAAATGAATACATAAAAATGTTGATCCTGTGCCATGCAGCCGACGGGACGGCGGCGGGTCGGCGGCGCCTAACGACATAAGTTGAGCAGCGGAGCGCTCCTCGTGCAGCATGTGCCGCAGCAGGCGCGCCATGGACTGCTGCGCGCTGGAGCGAGCGCGCAGGATGTACACCTGCAGTTAATCATTCCCCTGGTTACTCCAGGGTGGGAGCGGGCGCCGTGCAGCGCGCCTTGGCCGAGGACCAGGGCCACGTCGCGTACGAACAGACGGACTACAAGACGGATGACATGCAGAATCGTAACAGCCAATCGAATTGCGCTGTGACTAGGATAGCGTGACCCGAACGCAATCCGATTCTGCAGAAACTTTATATATTTTTATTATTCACGAATGAACTACTTACGTAAATGTTATAATCTAAAGAACTGCAGGTCAGTTTTAATTACTCTATGCCGTGCAGAGGCAATTGCCAAAGCAAATGGTGTATCTAAAATCCTAGTTGCGGAAAGTGATGCATTCAAGGGTGCAGCAGTAGTAAGTTGTATAGCTTGGCCATTTGAGTACCCAAGCAGTGCACTGTGGTCTGTTGGGAATGCAGCAGCACGGGCCCGCGCCGCAGCGCCGAGTTGGCGGCCGCCAGCGCCGCCGCCGCCGTGCAGATCCCGCCGCAGAACCTCAGCCCCAACAGAAAGGTAGCGGCGCCGTGCAGAGGCGGATGCCCCCGCCCCGCGCGCCCCGCTCCCCGCTCACTCACCACACCTGCTGTGTATTTATGCAGCCGCCTGCCCGACCCCGGCGACTGCTCGCTGCTCGCCAACTACACCGTGCAGGTATTGTCGCTGAGACGTGGCTTAAGAGATGCGGTGGCGGCGTTACCTGGACTAGAATCTCTCTTGCAGGTCAGTTTTAAGACGAACAAGATCAAAACGATCTAAGTCGTCCCGTGCAGGCCATGCAGGAGTGTGGTATTAGGGGCCGTGCAGCCGACCTTCGTCAAACTGACAGATTAACGCATATCACTGTTATGCAACACGGACTCAACGGACCTGCAGCATGGAGGCGAACATGCGCATATCGTGGTAGGAGAGACGCAGGTTCAAGGTGCCCATGGCGATCTGCAGATAATATAATTAAAATCCTATAAGAGCCGCACTCCTAGCCATCTCCCCTCTTCACGTGCTTAATTGCAGCGCGCCCAGCAGCCCCACCCAGATCTCCTCGAACTGCTTCTTCGTCGACCAGCCGATGAGGTTGTGCAGTACCTGAGATATGTTTTTGCTACTGCGAGTCTAGGACTTTTTCGCAATTCTTAGTGTAAGGATTTGCAGTCAGTCCGCCAGTGTTAGCGGCCTCGTTGACTACAGTCGTGTCAACCACTCCGTGCAGAAATAATGGGATAATTAAGGTGGAGCCAGTATAGGCTTGAGACGGGTTCAATGACCGTGCAGCAAGTGTCTTCTTACTACTTAATAAAACGATAATAAATATTTAATAAAACGATGGTTTCGCTTTTGCAGCTGCGTGCCATACGCTTCACATTAATGCTACGCGTACAGGGCGGCTCAGCCGCACCGCCGCGCCTGCAGGCGCGGAAGCGCACGTACGGTGTGTGCTGCTCACCGCGGTACGTGCTCGCGCCGTGCAGGTTCAAAAAGTGCCCTATACATCGGGCGTTTTTTATGTGGCCGCTAAGACGGACTCTGTCAAAGTGCAGACGTGCGTGAAACCGTAACCGCACCGTGCAGTCTCCAAACAATGCCTCGGCTTGCTGAACTAGGATTCAAAGTTTGTTAACACTTCGTACATCGCTGCAGCGGTTTTTGCCACATCGCCCCAACCGCCGTCGGGCTCTTGKCGCTCGAGCAGCCACTTCCTTGCTGCAGTAACACCGTCTCAGCCACACGCACAGCCTTTAAACCGTGCAGCGCCAGCGGGTAGCTGTCCGCCTTGTGGCCGAGCTCGTCCTTCGCGAACGACACGCTGCCCGTCTGCAGACGGAACCAGCACCGTGCAGAGCTTGTAATAAATTATGAATTAAGCTTTTAGGAAAAACCGTGCAGATAGCTTTGTATATATGAATATAAACATGTATAATTTACTACTTAGCCGTGCAGTTTCCGCCTGAATTTCACAAAAATTGTGTTATTTTAAAAATATTAATACATAGGTTACATACATTGCAGAGCCAGCGCCTCGCCTCGAACACGACGAGCGTGACCTGGTCCTCTATGCGCAGGACCTTGTTGGTGCAGATCATCAAGTCGTCCCGCGCGTCGCGCTCGGCGTCCCGCGACCGCGCGCTGCGCCACCTCACGCTGCAGTTGCGCAAGTTCTGCCAAGTAAGCATTCTAAAAGGTGAAGTTTGATATGAAGTATGAACTGAAGTGCAGGAAAGTCGTGCCAGTTACTGTTATTGCGAACATGTCCTTCACTTGGGAAGTGGCAATCATAAGGTGCAGATAACGCAGTCAGGAGCCAGACAGTCAACGTCCCGATGCACTCCCAGTCCCCCTCTCCCGCGCCTGCAGCGGCAGCGATTAATTATGCATACAGCCCACGAGCCCGACGCGGAGCGACGCCTGTCCGTCTGTCTGCAGCTGTTCGGCGACTGCGAGCTGGCCGTCATGGCGGCGTCGCGCGAGGAGTACGACGCGCACGCCATGCAGCAGACGTCGGCAAAGTTTGTATGTACCGTCCCACGTGTCAACCCCGTGATCAGACCAATAATGTTGCAGCACCATTTTCTGCGCATTCGTCGACATCTGTGAATAAATAGTATTCATCAATTATCTTGTTGTTTGCAGGTTGTCACAAAATGGCGTTGTAAGATGGCGTCCATGATTGTTGACCGTGCAGCCATTTCGATATTATCAGAAGCGATCCGTGCAGCGCTGTTCTGTGAGAACACACTTCGCATCCGTGCAGCGTTAACAACAGTTAATAAGGCGCATAAGTTATACTCAAGAGTTTGGCTGTCTTCACCTTCTGTTGCAGCGCGTGTCATCAGCCTCGTCCCGTTCTCGGTGAGCAGCAGGATTGTACCATCGGGCGCCGCGTATGCAGCTGCGCGTGCTGCGCCCACGTRCGGCGCTGCGGCGGCGCCGTGCAGAGGAAGGCCTTACGAGCACCGTGCAGAAGCAGAGAATACCGCCCACGTTACACGATATTATCCTAGACTACGTAAGTGAGACGTAACCTATGCAGTTCGCGGCGCTGGAGGACGGCGCCATGTTCCTCACCGTGCGCCTGGAGCACGTGGCCGCGCTCGTGCAGCGCTGTAATTGTGAAATGTTAGTTCCGTGCAGCTTGCCCAGAGCCATTTTTCTGTTTGTATGGACCCAATGCATTGGCTGTCCCCCTAATACTTTGTGCAGCGCGTGGTGGCGGGCTACGCCGAGCTGGAGCGCCGCYTGCGTCTGCCGCCCACGCCCTCGCCGCTGCAGCGATAGCAGCGCCCATGCGGCCGGTGGCGCCGCATCGAAACTCGCGACAAAACAGTCGTGCGCTTGCAGCACGAGGAGGCGGAGTCGGAGCGCGCGAGGCTGCACGCTTCTCCGCCGTGCAGGTCACCATGCAGAACGGGACCCTGCACGCCCTCGAGGAGGAGTTGGTGCGAGCCAAAGAGAGATTGCAGTTTATTTTGCTTGCGAATACAAAGGCTCAATCACCCTTCAAACCGATACAGTTCAATGTGGTATTGCAGACGCAGAGCCAACTCCTGAGTATAAGCCAGTAAAGCTGGTCCCTCAGGAGTCTTGAGCTGATCGTGCAGGTCGGTGCACGTTTGAGTAACCGATCCGACGGACGCCCGCCGTCGGATCTATTTCGGGAAAATATGCAGACGGTCAGTCGATCGCCGCGTGTCCGCCTCGCTTCAGTCGAATCGGTCGAATTAACCGAACGCTTGCAGTACTAATAAAAAAGGCTTAATATATGTAAAATGTACAAATAAGTAATTATTGTACAGATCATAATGCAGTTAATTTGGTATTGGTTTTTGTAACAATCCGACTCCGCCAGATGGTTGTTGCGTTGCCGNNNNNNNNNNNNNNNNNNNNNNNNNNNNNNNNNNNNNNNNNNNNNNNNNNNNNNNNNNNNNNNNNNNNNTGCAGTGTTATGTAATGTAATGTTTGGCTTCAGCCGATGACATTTCTCAGCTAGACTCTTGTTAGGCGATGCAGTATAAATTATGCTGGGTGGTGTTTCTGTCGGCGCCAACCTAGTGGCACATCATGACGTCACCGATGCAGGGCGGGCGCGCGCGCCGTGCAGCTCCAGCACGCGCACGCAGTGGTCGCGCGAACCGTGCAGCTGTATTTTGTAATTTCCCGGCAAATATTGAGTTATAGAAGGAACACATTCGTGGTCAATTGGTTGCAGGAACAGCAGCGCCACGCTGCGGTGCGACAGCACGTTGTTGAAGTCGGACACGAGCGGCCAGTAGTGCAGGCGCACGCGCGCGGCGCGCTCGAGGCGCTCCCGTGCAGTCCAACTATGAGAGCCCAATTACGGGTGGTCCTAGACAGGAAGTATATGCATTCCTCTTCCTTGTGCAGTTTCCTTGAAAACTATTATCATTATAGAATACTTTACATGGAAAAATAGCGCGAAAATTGCGGTTGCAGCAGCCACGTGACTAACGCGGTCCTTTATTTTGAAAACAATGGGCTGGTAAAATTGGCATTAACATGCAGTAATGAGCGCTTTCGATCGCAAAGAGTACTCGTAAGCGTGCATGCTGTTAGCTTACCGTGCAGCCGAGCGTGCTAATATCTCCCGTGCAGAGGATGCAAGCGGTTTCACAAGTGCATAACAATGAACGTACCGATTTCCTTTCGCACGTAATGCTGCAGCAAGAAATTCGGTCATGAGAAATGTCCGTGCAGGGCGAGGTGGTGCATGCCCGAGCGGTGCAGCGCGGTGACGGCGCCGTGCGCGAGGCCGTGGTTGNNNNNNNNNNNNNNNNNNNNNNNNNNTGCAGCTGGCGCTCGCCATGTCGCGCGAGGAGGCGGAGCGCGAGGAGCGGCGCCGTGCAGTTAAATTTGTTCACTCAACGTTCMAACCGTGCAGCAACCTAGCCAACTCCCCATCCTGTGCCTCAACTGCACATTTCATATCAGAAAGTAATGCATCTTGCAGCCCTACCTGCTGGCGTGCGTGCTGCCGTGCAGCAGGTGCTTGTTGGTGGGCAGGCGCGCGCACAGGTCGCGCACCAGCGCCGTGCGCGCGCCCGAGTGCAGAGCGAGCGCGTGAGGATAGTGCCTCTGAGGACTCGATCCACCGAAGAAGACCGTGCAGAGGGCGCGCCGCGGGTGCCGTGCAGAACGATTCACACAAGAMTCCCGTGCAGTATCCAGATCAATTTACATAATATTAGCTTCGGAGTCCTTCATTACACTTATTAATATTTACGCTGCAGCGCGCAGGCGCCGTCGGGGCGCGCGCGCACGCGCACGGCGGCCGTGCAGAACAGGTGCTTCAAACTTACCGTGCAGTAGCTCGACTCGTATGAACTGAGAGTTCAAACCGTGCAGCGACTGTAAGTAGTCCGCCGCTGAGCTGAACTCCGTGCAGTGCAGCKTGCAGCCTGCCTCGATTTATGGCTTGGCCTCACGCCGTGCAGGACGCCGAGCACCGCACGCGCGCGCTCGTGGCCGACGCGCAGGCGCAGGCGCAGGTACGTGCCCTGCAGTACAATAAATAATCAAAWTTAATAACATGATATCGGGGACCCGTGCAGGCACGCGCGCCCGTGGTAGTACGAGAACAGGCGGTCGTAGTCGCGCGGCAGCGCCAGCAGGCTGTGCAGCGCGGCGCGCTCGACCCCGCCGACCGCCTGCTGGCGCTCGTGCTGCGCCGCCTCGTCGCGCTCGTGCAGCACATGCCGCTGTCGCCGCTCGCGCGCACGCCCTCCCCCTCCCCGCAGCCCGCGCCCGCCTCGCTGCAGCAGCGCGTAGAGGAAGGGGCGGTCGGCGACGAAGCGCGGCGCGGGCGGGCGCGCGCAGCGCAGCTGCAGCGCGGGGTCGTAGTACTTGAGCCGTGCAGATAAAAAGGCAAAAACGTTCAAATTTGATACCGTGCAGCAGCTAACAAAAATCCGGAAACTCAGCTGACTTTGATATCCGTGCAGAGCGGCGCGCAGTTCGACGTGTCGCGCGTGCGCAGCGAGCTGCGCGCCGCGCTGCCCGCGCTCATGCAGACTTCATGGATGGTCTTGGCGATTTGCGCCTTGCGGTTCGCAACGCGCTCGTTGTAGTACTTATTGCAGCACTGTATATGCTTGGCCAAGGACCACTTACTATTCCTGGTGGCGCAGCTGGATTAGCCTTTACTGCAGATGTTTATAATTCAAAGTGGTTTGGATATCCTTATTTCGATTTTCTAAAAGATAAAAATGAAACTGCAGGCCGCGCCGCAGCTGCTATCCGTGCCCATCGCGCTGCCGTGCAGCAAGGAGAAGCCGCATTACGACCAGATATTCCAGAGCCTCAACCCTTGCGACGGGAAAGTCACCTGCAGATAAAACGAGCCAGACAGTATTGTCCGAGATAAACGACACATTCGTCCCCTTTTCAGTTAATTGTGCAGTACTTTAACTTTGGCACCCTGTATGCCGTGCAGCAGCAGGAGTCCGAGGACGAGGAGGCGGAGGACTAAAGACCAGCCGCCGTGCAGCCGCATCGCCTGCATGGGCTTCACCGTGCAGCGACCGCGGACCGCACGTTGATGCGATTGCTATTCTTCACGGGAGCCGCAAATGTTTGAAATGGTGCAGCCGCGCGCCGTGSTGCTGTTCCACAGCGACGTGGCGGCCGTGCGCCAGCTGGAGCGCCACGAGTTGCAGAACACAGAATTGCATGATAGTCTTTACTAAACAAAGAATATATCAGGATGACCATGATTGTTGCTGCAGAAAGCATAATAATGTTAAATAAATAAATATTGGACAACATCACATACATTACTCTGATCCCAATTGCAGTTATCATTATTTAGCAACCAGCCACTTGTGGCTCCTTGTTCAAGACAATTTGGCGAATGCGGCGTGCAGAAATATCTTCACACTCCGCACTCGCAGTGCGAGTGCGGATCCTCGACAATTACCATCACTCAATTGCAGGTGCTCCCTGTCCTCCGACGTTGGGCAAGATCCGCCCCAACGCTCCGTGCAGTATCGGTGTAAGTGCATCCAACTTCGCCTGGCGTAGCCGCCGTCGCGACCTCAGCCGATCAATATGCAGAACCAATCGCCGCTAACAGTGTCATCAGTGAAGGCATCTTCTTCAAGCAGTAGTAACAAGGATATGCAGGACAAGTGGTAAATCTTTTATCCAACGATGTGAACCGNNNNNNNNNNNNNNNNNNNNNNNNNNNNNNNNNNNNNNNNNNNNNNNNNNNNNNNNNNNNNNNNNNNNNTGCAGGAATGGGAAAGTGACATGACCGTGCAGAAATAGGGCTCCCGGCTCATTCTCGCAATAAGCACCGAAACAAACATACGGCTGCGCGCGAGCCTGCAGTGTGACGCGGCAGTGCAGCGGCAGCACGCCGTGCAGGTGTTCATGACGCAGGCGGCGAACGTGTTCGTGGCGAGCGCGAGCCCGTGCAGCCCGTACACCGGCCCGCGCACGCCGTGCAGCGGAAGTCGTTCGCGGTCAGACTGCGAGCCCACCGTGCAGAGCGTGTCGGCCGGCGCCAGCAGCATCCTCGCCGCCTCCAGCACCAGCCTCGAGCTGCCCGCCGTGCAGCCACACCTTCACTGCGGATATACATATAGGTACATAGAAATCGTGTCTCTGTTACTAGTTTGTCTGCAGGTAGAGCACGCGGCGCTGCTCCCACAGCGCGTGCAGCGCGGCGCGGTCGCGGTGCAGCGTGTCCTGCAGTTCGCTGAAGTTTAAAAAACAAAGAATACTTGAACGCTTCCACTGCATTACTTGTGTTCTAATCTGCAGATCCGCATGATAGCGGCGTCKCGACTGGAGGCGTGGCTGCACTCGGGCAAGCTGTGGCGCGCGGTGCAGCGGGTCCCACTCGGCCAGCATCGCGCTCAGCAGCGGCTCGACGATGTTGCCGCCGATGGTGCCGTGCAGAGAACGTAGACACGATGTAAACCCGTCAACGTCCCTGAGTAGACTGAGCATCGGAGTCGCCGCTTGCAGATATTGAATCTATTTTCTTTTAACAAAAGAGAGCAGTCCGTGCAGGTGGTGGGGTGCCGCGTGGTGGTGTGCCGCGACGCCGCCGCCGTGCAGCTGCCATTGAAACTGAAAACGAGGCGTAAGAGTTCAACGGGCCTGACCTTCGCAACGCGTCCGCTGCAGCGGAGGCTGCTTGTCCAATCTGTGCATGTCCTGGTAGGGCGCGTAGTGCGGAATCCCGTGCAGCTGTGCGAGGACGTGGGCGTGGTGGGCGACGCGGCGGAGTCCCCGTGCAGCGAATGAACGCTATTATAGGACCGTGCAGCCACGTCGGTGGGTACAACATTTATTAGCTACAATCCAGATTAGATTAGCGTTGCATCCCTCTATGCAGCGCGAACTGCTGCACGGCGCGCAGCTCCGCCTCCGTGTCGTTGGCGTGCCGTGCAGCACGTCGCGCAGCTTCTTCATGCTCTTGCGCGCGGGGACCATCACCACCGCCTGGAAGTTCACCTGCAGGAAGCAGACGCTGCATTGTGATATATAAATCTAAGATTAGCACAAATCAGCTGCCGTGCAGCAGCCGCGTCAACAGATCCAGGCAGCCGTGCAGCCGGCGCCTCAGCGCGGCCGCGGCGCTGTGCTCGGGCGGCGCCGTCACGCTGCTGGACGAGCCCTGCAGCTCACGTTTCCTGTTCCTATTGGCCGAGCTCAAACCAGTGACGATATTCTCTTGAAAATTTCAGTGCAGCGTGCGCGAGCGGTAGTGCGCGGCCGCCAGGCGCAGGCCCGCCGCCAGCGCCTGCATCGCCTGCTGCAGCACGACGACTTCACCTACGAGTGAGTGCCCGCGGCGCCTCCCATTGCGAGTGGTATGCGTGTACTGCAGCTGCTCGCCGCGCAGTTCCGGTCCTTCATCACGCGCCCCGACTACCTCAAGCCCTTCCTGCAGCTGCAGCGTGAGTCCAAACTTGACCTCTAACGGTTCACTCTCGTTGGCTACCGTGCAGGTGTTCCTTACATGGCCAACAGCTATATAGTTATACAGCTCTTCGGGACACGTTCGACAAAATCTGCAGGGTAAAAACAGCATTATGAATAGAGAGATGACGAGAACGGTGGTGGCGCTGGTGGTGGTGGTAGTGCAGTCACCAAAAAATGGCAGTATTCGTACAAAAAGCACGGGCGACAGTAGTATTTGAACGGTCGTCCTGCAGCGTGGGAGGGCTCGTCGCAGGGAGGGGCCGGCAGCCGCAGCGCGGCGGAGGCCTACCGTGCAGCCGCACCACCGCGCTTCTACTATACCACATTCCTACAATAATGCCGTGCAGAAGGAGAAGGAGATGAGACGGAACATGAGGAAGGAGGCGAGAGTGGTCGAAMGGATGAATCAGATGCAGAATATATTAACGTTGGCTTACCCTATCACTACGTTGCCAACCATGGAAACTTGGGTTCTATAACTGCAGCAAAACATGCCAGCTAAAAGACCAACGATGCAGTTGCCTGTCGCTTTAATATAAAAGTAGCGGTTGCAGACGGCCGAGCGGACGGCGGTTCATTAGCGCGCAGGCGCGGGCCGAGCTCGCTTGATATATTATATGCAGAAGTGAATGAACAAAGGAGAGTTTTGTATAACCGAGATACAAACGCAGTTCATAGCGCACCGAGTGCAGCACCATCTGAATGAAGGCATCGGGGGACACGCGACAGCTCTTCATGAATCCCTTGCCGTAGGCGTGCAGACGTCGGCGAGCCTGCCCGAGACGCCGTGCAGGCGCTGCTGGAGGCGCGCGGCCTGCCGCCGCACCTGCTGGGCGCGCTCGGCCCGCGCATGCAGCTGCAGAAGGACTCCTTGCGGACGCTCTGGGACCGCGACTGGATCCCCAACGTCAGTACGACCTCCGTCGTGCAGCGCCGCCTCGTGGAGCGGGAGGACGCGCTCGCCGTGCAGTCACTTATTTGGTCGAGCCAACTTAATTTGCTACCATACAAATATTTTCCATTATAAATGTATGTGCAGCCGTTCTGCCGTATTGCAGATAAATCAAGCGTAAATCTATACCCGATAAAAGTCTCTTTACACTTGCAGCGGTGCACAGGTCGTCGCTAGGACCTCCTCACACTCTTCGCCATATTCGAAACGCAGACATAACTGCAGGAGCTGCTCTCGGCGCACGAGGCGAGGGACAGGAACCTCGCTGAAGATATGTGTTCCCGTGCAGCAGCAGCTGGACGAGCTGCGCTGCGAGTTCTCGGTGCTGCGCGTGGAGCAGAACGGCGCCACGCTGCAGTAGTTCGCATCGTACTGCTTGGGTGCGATGATCCAGTCCCAGCCGAACTCTTCGAAGTTGACGGTGCAGTCCTTACATATTTAAATTTAAGCCGCATGCCGACGGTCCAAGTTCCTCGCAGCGCTGTGGTGGATGCAGCACGTTGGGCGAACAGTAGTCGTGACGGAACAGCAAGATACGGTCCGAGAGCCGATTAAGACCATGCAGCACTTTCGTCGTCGAAATCTTTAACGGCACTCCATTTTGTTAGAGAATTCTCCTCATTTATTCTTGCAGTTGTCAAGAGTGGTTGCGCCACGCATTCTTTCTGCCGTGCAGACCGAGGACACGCGCCACCATTCCTTCGACGAGCGGTCTTGCGAGTTTGACTTCAAAGATTTCGTGCAGCTCGGTTGCAAGTAGGAATTTCATTAACCATCGCTTTGTACTGCGGTTCACGCAATATTTTCTCTGCAGGCCGTGTTGCCGATGATCGCCTATTTTCGTCTAGCAGGCGAACATACGCTAGTCGAAATTCTTCTGCAGAGGGTGGGAGCTCTCCATTTTCTACAAGTATTTCGAGGACGTCATCCATAATCTGACTATCCTCTGCAGGGAAGTCAGTCCTACCACCATCGGTAGCAAGGCGGATATCCGTGCAGCTGGAGTCGTGTTACCGCGCCGTGGCGAGCCTGACGGGCGGCGCCGAGCCCGTGCAGCACCTTCCTGTTACCGCCGACGGTACCGCCGCTGCTGGTTGGCTCGGTGCCGTGCAGCATGTCGAGAATCCGTGCAGCCTCCCGCGAATAGTACTGATCATAGGAGCTTCGCAGCCGTGCAGCGCCTGGTGCTAGCCGCCCCGAGCCGTGCAGGATGGCGTACCCCGCGCCGCGCGCCGTCACCTTCACCGTGCCCCACGCCTCCGTGCAGCGCCGCCTCGCGCTCCGCCGCCGTCGCGGAGAACGCGCTGCGGGGGGAGGGCACGCGTCAGTGATGCAGGGGCTCGTCAGCGACCGACAGGCCGTCTGAGCCGCCGTGCAGGAAGTCCTCCAGCTCGGCGCCCTCCAGCCGCAGGCGGCGCCGCACGGTGAGCTCCAGCGTGCGGTGCAGCATGTTAGATGGCAGCGTTATGATCTTGTTGCCGCCTACGGTGTTAGCGGATACTAGCTTTACGTGCAGTACTCGTCCAGGCAGGAGAACATCTGGTGAATTTCATTCATATAATTTGTTTTCTTATTTTAAATGCAGCGCGTGTCGGTGCGCGTGGCGAACTACGCGCGCTCCACCCTGCCGCCGCAGCGGTGCGCCGCGCTGCAGACCTAACAGTCCATGGATCAAATACCATTAAAACGAGTAATCCCGTGCAGATTCTTTGAGAAGTATCGCCGTGCAGCAATGATGGCGGTGAGTCAGACGTAGATTCTGATTCGCATGGACTTGTATTGACTTCCCCTGACTGCAGCAGGCGCGGCGCGTGCTGCGCGCTGGGCCCGTGCAGCAGGTTATAAAGAAGACCGCGGAGTGTAAGCGCTTAGCGTTCAAAGACCGTGGTGAACTCTCTTTGCAGGCTTGCGATACTTCCGCGATCTCGCTCGATTAGTTACAGTCACTGCATTATATCAATATCAGCATGCAGGCACAGCGACGTCTTGTTGGACGGGTCCTGGAGCGCTTGCAGCAGGACGGGGACGATCGCTGCGTGCAGGTAAGTTACGACGGCCGTGGAAGCACGCACCACGCACACATGCGCTCGCGCACGCACACCACGCTGCAGTCACCGCTCGCTTGCCACTTGGGCCACTGTCGTATATCGATTAGGTTGTGTAGGTAAATTTTGATGCAGTTTAGTTCCAGCTATTTTCGCCATTGAAGATTTCTTCACGTCGATAACGAACTGTATCAGCCACTGCAGTGATTTTGCTCACTGATCCGTTATAATTCTAAAGTGAAGTCATGTGACACGCTAAAGCCTATGCTGCAGCAGCGTCCGTTCGCAGCGCAGCCGCGGTCGGGCTGGAGAGTGGGTAGCGCGGTCGCCCTGTGGATGCAGGTCGCGCGCCAGGCGCCGCATGTCGTCGTGCAGGCGCGCCGCGTGGCGCTCCAGAAGCGCCGCGTGCAGGCACTTCATATTCGCCTACGCAGCTTCGGCTTTTTAGTCGCCGTGCAGCTGATAAAGGTTTGTTGCTGTGCATGTTCTCCCTATGTGACGAAAGGCCGTGCAGCACGTGCGCGCACACGTCGGCCTGTGACACGAGCACGGGGAAGTGCGCCGTGCAGCACACAGTCATAAAAAATAAAGCGGAAACGACACATAGCTGCATTGCGGTAGGGGAAAAAGGAATGCAGACTGCAATAACAACGCATATCAATACATTGGGATGGTATGATGTCTACGTGAAAGATGAATGCGTGCAGGAGCACAAGCGCGCGCGGCACGGCCTCGGGCGCATCCACAAGTGCGCCTACTGCGAGTACAGCTTGCAGCAGTGTCGACGCGCCGTGCAGCAGTAACTCTGCTCCCGCGGCGGTGGTGACGCGCACGACATGCTTGCGCTTCGTATAGTCGTCTTGCAGCTGGTACGGCGAACGACATGGCTTGAACCATTGTGATACTTAAAATCCATGCAATAAGGACCGTTGCAGCGCCTGCCGCACTTCGCGGTACACGGAGCCCAGGAAGCCCAGCGGCACCGACAGCTGGAACACCTGCAGCCCACATCATCCATGTTCGGCTACCGAACCCATACCACATGAGTTGCATCATCTCAAACAATAATGCAGAAAATGGCAAGAATCCGAAAATATTTGCTATGTTGCTCATATTTTTGTTCTGTGCCGTGCAGCGATCACCCCACTTCGCCAATTGTAATTGAAAGGAAATTGTACGCATATTATGCGTATGCCATTTGCAGCAGGCGCCGCACCAGCCCCGTGCCGTGCTCGCTCCACAGCACGCTGTCTACGCGCACACACTCGTGCAGAAAWCGAGATTCGTGATCGTCCTAGAGATCAATAGTATTTCAGATCACATGGTTGATTACAGATTGCAGAAAAGTCAACGCATCGCGAGAGCTTACTCAAATGAACTTGCACTCGACGATATTTGTTAACGTATGCAGCAGCACGCGGCGCCGCCCGCGCAGCACTACGCGTGGACGCTGTGGAGCGCGCGCGTGCCGCTCGNNNNNNNNNNNNNNNNNNNNNNNNNNNNNNNNNNNNNNNNNNNNNNNNNNNNNNNNNNNNNNNNNNNNNTGCAGTGTAATTGTCGAGCACGCTGCCGTGCAGTAATATTTAATTATTGCCGAGCACAAAAATAACTATAAATAATCATATTTCTATACGAATGCATTGCAGCTGTTCTCTGTGAATGCAAAGTTGGAGGATCGTTGATCTCTGCGGTGGTCTGCGGGGCCTCCCGTGCAGCTCTGACGTCAAGAGAGGAGCTCCGTGCAGCATGGGCCACATGAAGTCGTCGGCCGTCCCGCGCGCCAGCAGGTAGCGCACGCACACGGCGCCCTGCAGTGACTTACGTAATTCCAATTACAAACTTCATTGGTGAAGTCAGGTTGTACAGCCATCGTTCTATTGCAGCCGTCGCTCGCGCACACGCGTCTCGTGGACGAGGACAGCGTGCACTCTATGCCGTGCAGCGAACGTGAACCTTCGAGGATCACTACCACAAGGCCTTCCTCAGATACCATCTTTATCAAACGTTGCAGAATATTTTATATGAATCTTGAGACCGTGCAGTTGACTGAACCGACCGTGCAGCAGCGTGGGCTTGCGCGGCAGCTCCGAGCACACCGAGTCGTAGTCCGACGACGACGAGTCCGAGTGCAGTCTCGTATAATTAAACGGTTAGCAGATTTAGATAAGGGATGAAAAACTCTTTAAAGCAATCTAATGCAGGTGGTGGCGGTGGTGGTGCGGCAGGCGCTTGCTGATGGCGGCCACGGAGTCGTCCTCGCTGTCCTGCAGCGCCAGCGCCCGCAGCGCGCACGCGGCCGTGCAGCGAAGATATCAGCTGAAGGAAGATCCCGTTTATCCTGTCTCCAATAGCAGCCTCGTCCCACTCGTGCAGACCAGTTTCGGTAACGAGCCATCTGTTTTTGGCTACGCGAACACTAATCGTGACCGTGCAGCACGGCTGAGATTTTATCTTAAATTAATTACGGTTGGTGTTTAAAGTAAACGCTATTAAGATCGTGCAGAAGATGGCGGAGGAGGTGGAGATTTATAAAAAGAACCCCTCGGAGCTGGATCTGAAGTACGACATGCAGCGCCTTGGCCAGCAGTCGCGCGCCGTGCAGGGTTGCGGGCGAGTTGTCTTTATGCGACAAATCACGCCCGTGCAGCACGGCACGCACGCGCACGCCGCCGCCACCGTGCAGTCGCACAGAGCGCAGGTCTTGAAGCCGTGCAGCGCCCGCCCGCGCGCTACCTCACGCCGCAGCAGGCCTACCCGCCCGTGCAGTGGCTGACGGCTATTATACACTTCCTAGGATCTCCGTGCAGTGCTCTCGCGAATGTAAACTAACAGCCGACGAGTGGTTAATGTAGAAGCTTAGCCCCGCTGAAATGCAGCAACCTAGCCAACTCCCCATCCTGTGCCTCAACTGCACATTTCATATCAGAAAGTAATGCATCTTGCAGCGGCGGGCGCCTCGCCCCCGCGAGACATGAAGGCGTGATGAACCGCGGCCGTGCAGCAGCAGCCGCAGCAGCTGCCGCTAAGTGAGGAAAATCTGCTTCAGTTACTTCAACAACCGAGATTGCAGTCAGCTTTACTCAGTTAATTACTTTAAAACGTCTAAAGTCCGTGCAGGAGTGCAACAATAGTGTATTGTGATGCACCGTGCAGAGCTGGTCAGTACTCTCAACTGTTGCGGCGGAGTCTGCGCTTGCATCGCTTGAGAGCTCAGCATTGCAGTTCAAGCAGCAATACTCAATATTTTTGTGTTCCGTGCAGGACCAGCACCGCAGCTACGCCGGCGCGTGGCACTGCGTCACCGAGACCTGGAGGTACGAACGCGTGCAGTGCGATCCTTCGGCCGAGGCCCCACTACGCGCATCTGAGGCTCACTCCTTGGTGCGGCCCCGCCTGCAGCACGAGAGCTTTCACGAACTCGACCGTGCAGCGTAAGCGTAAGGTAGGCTGGTATAAGGTAGAGAAAAGGCTGAGTTGACAACGGGATAGTAGTCTGCAGCTGGTGTCGGCGGCGCGGCAGGCGCAGGCGCAAGCGCGCGCGGACGCCGTGCAGCGCCTCTGTTGCCACCGCCAATGCTCGGCGGTATGCCGCCGCCAATGCCGCCAGCTGTAGCCATTGCAGTGACAACAATTCTCAGCTTTTATTTTTATAAATTAAATCTTTTGTTTATCGTCATACAAAGAGATGCAGAGGCACGCCCTGCGCTGTCTCAAGCGAACAGGAGCGGAGATGGACGAAGATATACCGTGCAGGTCGGGCGCCAGCTGGCCGTTGACGTACCACGCGCGCGCCGTGCAGCACGGGCGCGCTGTACACCTCGGCGCTGCGCTTCGGCTGCTTCTTCCCGCGCCGCCGTGCAGGCCGTTGCACGAGCCGTCCTGGTGCACCGGGAACCCGCACTCGTACTCTGCGCCCGAAACGCGATGCAGTGCACTAAATCTTTTTTTTTTAGCCCGTGCAGCAGCGCGTGCAGCGTGCCGCCCGCCACGTACTCCGTCACCAGGTGCAGGCGCCGTGCAGTAGAAGGGTCTACGACGCAATTGGTTTGTAAGGCAACGGGTCGGCCGTGCAGCAAGCACGCGCCGCCCACCGCCGCGTACACGCGCTCGCCAGACCCGCTCCACGGGACCTGCCGCTGCAGCGAAGCCCTGCGGGTACTGCCCAGGATGAGACTCCGTCTGGTGAGTTGGCACGGGCATCCCGGTTGCAGCCAGCGCGCCGCCGCGTCGCCGCGCCCCGCGCACGCGCACAGCGCGCCGCTGCGAGCACGCCAATGCAGGCATAAAGGACGTTACATCTTAGTGCACTGGCCATGTAAGGGATGATTAACATTTCTAACAGTGTGCAGCAGGAAGTCCACCAGCAGCGCCGCGCCCGCGTACAGCGCGAAGGCGCGCACGGCCGTGCAGCGCTGGCAGGCGGTAGCGACGGAGCCAGAGCGCTCACAGAACCGAGGAATGCGTGGAAAGCGGCTGCAGCGCGGCCTGGCGCTGCTGGCGCTCACGGGCGTGGAGGACCGCCTGGCCGAGCGCGTGCCGCAGATGCAGCACGGAGAATGTCTTGCCCGGGATTCGTAGGGACGGCTCGCACTGAACAACAGTGCCGATTTTATGCAGCCAGCCGTGAGTTACGGTTATGGCGCCGCTCTTCCGCCGCCCCCGGCCTCCAATATCCGTGCAGATCGTAATGGAATACTGCGGCGCGGGTTCCGTGTCAGACATAATGCGACTGAGGAAGAAGACGCTGCAGACAGTCTGCAGGGGAGCCCGCTAACCGTGCAGTTTGCGCTCGAGCTTCTGCTGGCGACGGCGCCGCATCACCGCCTCGGGGTTGCTGATGCTGCGCTGCAGGCCGTCCAGCAGGCACAGCACGTCGTCGAAGGAGAGCGGCGCGCGCGCGGCGCAGGCGGCCGTGTGCAGCAGATCCCACAGCAGCGTGTTCCCGTGCAGTCGGTTCGGATGAAGGATTGATTGTGCATGCATCGCCAGCTCCACGTTCTTCACCCCCAGATGCTGCAGTGTATGTGCCCGCCCTCTTCGCGTCGCAACTCTCCCCGTGCAGGTTAATAAAATAATTGTGTCATATCGACAAAATTGTGTTGCACCTGCGGCGGTATATTTAATATTGCAGAACTGGCGCAGCGCGCTGGGCGAGCCGCCGCGCGGGCTGCCGTGCAGTAGACGCGGGACCGCACAGCGCATTCGCCATACGTTCCACTACTCCGGGAGAGCGCTTCCTGCCTGCAGCAAGGTGCTGGCCGGCTCCGCGCCGCAGGGCATCCTCGACGACGTGCAGATGGTGAGCGGGACGTGCAGCACCAGCTTGACCTTGAATTCCTTTCTCACCGTGCAGCAAGAGCGGCCGCTTAGTCCAGACCGACCGAAAATAAATCGGGGCACTCAGACGGAACCATTCTTGCAGCTGGTAGGCGGGCTCCGCACGCGACACGTACTGCATGAGGTCGCCCACCGTGTGCGAATGGTTGTGCAGTAATGCATACAAAGTGTGTTATTGTCCTCCATTAATAATTTAACTATGTTTTTTTCCATTGTGATGCAGCTACGGCGTAGATGTGAGTGCCTACATAAGTTGTAGCAAGACCGTGCAGGGCGCGGCGGGCGAGCGGCGCGCGCTGGCCGTGCACGCGCGCACGGGCGTGCTGTCGCTGCTGGTGCAGCCACGCAGTCCTCGGGCCTGCGCATATCAAGGTGGCTCGTTCGAGCTGGAATTTATTCAATTTATGCAGGCTTATGAGTCGGCTCCGAGGGCGGGGCGCGGGTTAGCGCTGGTTCCCTCGGGGTCCGCCACTGTGCAGCACGACACGCCGCGCGTGCACCGCCTGTCCGCGCTCATGATGTGCGCCGACGCGGCCGAGCTGCTGCAGGCGGACAGCGGGTGAACTGTCACGCAGCCGTGCAGTCGTGCTGCGCGTCGCGCCGGCATGGTACCGTGCAGCATGGTATTTTCGCAGAAGGAACGCATCTCCGACCAGCACGCCTCGCTACCGAGCATAGACTTGTGCAGTTCTACGTGTCCGAGCGGAGCTTCCTGGAGAAGTTCGCGATCAACGGCGCCGTGCAGAAGTTCGTAGTGTAGGATTCAAAGTTTGACAACGCACACAATGCCAAACATCCTCAAACATGTCTGCAGAATTACCGCTATTCGTTACCGTGCAGCTGCTTGAATCCTTCATGGACTTGCACCTGGGTTTGTTCTATGTTGTAATCTATTCTGTCCAAATGCAGGCGAAGTTCGTGGCGGACGGGCTGGTGGACACGCTGCGGCGCTGCGGCGCGGGCGGCGTGCAGTTGCAGCGCACTGACCGGCCGTGGTGAGCACCAGCAGGCAGGCGCGGCGCGTCGGGTGGCAGGCGAAGGCTGCAGGTAAAAATCAATAAGTATTATAATATTAGTTTTTGCCACATGCTACCTTACACTATTCTCTCATTGCAGCCAAAAAACATCTCGGACGGTGTATAGGTCGGCAATATGTTCGAAACTTACTACTTTTAACGATTGCAGCTCCGTCAGGCGCTCCAGGCGCCGCAGGACCGTGCAGGGGACTGTTGCTAAGCGAGGTTTTTCAGATTGAGTGATTTTTTAACAACCCCAACGCTGGGATANNNNNNNNNNNNNNNNNNNNNNNNNNNNNNNNNNNNNNNNNNNNNNNNNNNNNNNNNNNNNNNNNNNNNTGCAGCGGCTCGTAGCGCGGCACGGCGCAGCGCACGCAGCGCACGCCCGCCCGCACCACGCGCGCGCCCTGCAGCTCAAGGTCTCGGTCTCCCCCATGCCGTGCAGATATTCCCATGATACAATCCACGACAGTTCCACCGTGCAGTTATACTGGCTCACCATTCAACCCGTGCAGTTGACTTGTAGTATAAGCGGGCTCCGTGCAGACACAGCGGGTGGTAGTAGAGCAGCTCGTGGCGCACGGAGTTCCGCAGATGCCACTCCTCCTTGTGCAGCCTTTCGAACCCAATGGTGCGTTACAGCATGTATGTCGAGAGTCGCCACTGACGCGACCCCAGTTGCAGTAGTTGACGACCCCGTTAGGCTTGTCCGCGCCCATCGTGTCGGCTGTGCGAAGTGGACTGAGCGTGCAGCTGAGCGAACAGCTGACACTTGTCGGTCCACACGTGCAGCTCCTGAACGAGTTCCGTGCAGGAGGGCGACCCCGACTCGCTCGAGCGCACGGCCGGCGCCATCCGCGGCCGCGCCAACCGTGCAGCGAAGTCGTCTTGCGAGCCGTCTGCGCTAACCGTGCAGAGTTGGCCAGTCTATTGGGGAACAAGCGGAAGGCTGAGCTGTCAAATTAGCAACGGGTTCCGTGTGCAGACGATTACACTCTACGTATCTCTGAAGCTTTTCCGTGCAGAAATAAATAAGTTTGTTTACGGATACATATACATAGCTCAATCTTTCGTGCATTGCGAATGTGCTGCAGGGCGCGGCGGGGGGCTCCGTGCAGCAGCGTGTGCACGAACACCAGGTCCACGCACGCCCACGGCTGCTCCACGTTGGAGGCCGAGCACTGCAGAAATAACTATTAATTTAATGAGAACAATTAATTAGTTTCTCATCACGGTAGTATGATACGACACTGCAGTGCGCGTTTAATCCTACCCAGTTCGTCTCCGCGAAAATTTAAATTCACGAGTCCCAATCTCTCTTGCAGCAGCACCTCGTGCCTCTCGCCGCCCGCCTCCCACACCAGCGGCCCGCTCGCGCCGTCCCACTTTTGCAGTAAACTTAATGGCACGTGAAATTTGTATCCCTTTAAAGTACATAGCTACGTAATGGTGCTACGTTGCAGACATTAGGTGAATGCGGGGGGGATATCCGAGCCGCGACTCTACGTCTTATGTCCCGTCCTGCTGTGCAGGCACTGGAAGGGCCGGCCCTGCACTGTAAGCACACCGACAGTCAGTGCCGCGCCCGCGCCGCCGTGCAGGTCAATTTGCGGCTCGCGCGTTACCTAGCGCCGTGCAGCTTCTTATATTTGAGTTAAAATATATCTAGGATACTATTTATCTGTCAATTTCATCATCATCAGTGCAGCCATATAAGCTACCCGCTAGATAAACGAGACAGTTGTTAGTATACAGGGCTATTAAGCTAGCTTTGCAGCGCGAGCGCGTGCTGGCGCTGCTCATGGACGAGCGCGACGCCGCCGAGATGCCGCTCGTCGTCGTGCAGCGGCGAGAAGGCACTCCGCCTGGGCTCCGACACGTGACTCTCCTGAGATCCGATTATAGATTCGTGCAGTCATTAGATGATATATAAGTGTACACAGTATATTTTAGACGTCTAACCGTGCAGCGTGGACTCGTGCGGGTGCAGTCGGTCGCGGCGCAGCGAGAACTCTCGGAAAGTCAGAGCCACGTGCAGACGCACCCGCCAGATGTGCTCGCATCTCGCGCATACCAACAATAAGCCATGTAAATTGTTTACGTGCAGTTATAAAAATACCTAATTATAGCCATATTTCAGTCAGTACGGTTTTATCCAGTGATCRGTTTATTGCAGTAGAGGCACGCCTTGGGCTTGTCGTCGTGCGTCTCCTTGTGCCACAGCAGCTTGGCGCGCGAGTTGCAGACTTTTTTAACTTTTCTTCTTTTCCAATTATTTCAATCTTCTTGGCTTAGAAAAGATAAACGGCTGCAGCTGCATCTCGATGGCGTAGGAGTGCAGCAGGTTCCCGCCGAACACGAGCGAGTCGCAGGGCGTGTGCAGCAATATAAAGAGCCATTTCTGTTGAACATGAAAATAAAAATCTGTGTTTCAAGGAACTATATCGTGCAGTACCATGACGTATGACGGACAGAGAGACCARTGGAAGGTAAGTGTCCGTGCAGATTCTCTTCTAGAACTTTTGTAATTCGGAGGATCCTTCTCTTGTGGGAACGTTGGTATGTTGTTNNNNNNNNNNNNNNNNNNNNNNNNNNNNNNNNNNNNNNNNNNNNNNNNNNNNNNNNNNNNNNNNNNNNNTGCAGCAGGTCGCGCGCGGCGGCCGCCACGTGGTGCGCGGAGAGGCCGTGCGCGTGCAGCAGCTGCGCGTGCAGCAATTACGGCAAAACAAATGAAAGCTAACGAAATTCACCTCCGAGAGAGCGACGAACGGGACAGTGCAGCGCTGCGACTTCCACTACACGCCGCCGCAGCGCGACTTCGACCGCAGCAGGGTTTGCGGTAAGCTGCAGAGCGTACAAACAAGTGTTTCCGGTCATACGATAATATCCGTGCAGCTGCTATTATTGTACACTAGATCCGAGCAACGCCGGCAGCGTAGTCCAAATTGACTTTACAGGGTGCAGTGCAAGCAGCGATTCTGTCCGGTTCKACAGACACCCGNNNNNNNNNNNNNNNNNNNNNNNNNNNNNNNNNNNNNNNNNNNNNNNNNNNNNNNNNNNNNNNNNNNNNTGCAGTGAATCTCTATCCGTTAATTCAAATCTCTTGAATTCCGAAACTCCTAGCTTTGATTTAATTTAGTGCAGCAGCGCCATCACCTTCTCCACGGGCGTCAGCGGGCGGCGGTCGAGCACCTCGTCGGCCGACAGGTGCAGCGCCGCGCTGGGCGGCTCCACGCTGCACAGGAACACGGCCTCCGTGCAGAGTTAATGATAGGCCGAAAATTTCTATCTAGGCTAGATTTTATGCGCTCCATCGAATTGTCCCCTGCAGCGGAACTTATCTATCCACTGCTGCTAGCCAGCTGCTAGCCGTGATTCATAATAGTGCGATAGCCTGCAGCAAAGTTATTAGATAAGTTATTGGAGGAATCACAATGTAACTTGGTATTCCAAAGCTCGTTCCGTGCAGCTCCAGGGCCAGCTCTGCCACCTATGCTCGACCGCAAGGAACCTCCTGCTCAGCCAGCCGAGATTGCAGCTGACGCAATCCTCATTGACCCCCACCCCGTGCAGTATGGCGTGATCGCGCCAGGCGTGGTGTAAGGCGTGCTCGATGCGCTTAACGCGCCACAACTGCTGCAGGCGCTCGTTGGTCCACACCAGCACGTCGCGCGACACCAGCTCGGCGGCGCGCCGTGCAGGTAGCCGTCGAGCAGGCCGTGCAGCGCACGACCCAGACTGAATCGATACTGCAACTGGTTATSGCGCTGACTTCCGTGCAGGCGGCGATGGCGGGGCTGGTGGCGGCGGGCGCGCGCAGCAGCCCCGCGCCGTGCAGCGATCGATCTGATATGCGCGCGCGCATGAATGCATTCGCGGTGTGACGGCTTCCCCATATGGCCTGCAGGCGCTCACATGCGTGTGCAGAACTACAATGTTATAGTAAGCTTAGTAAACTACGTAAAATGAGCTGCAGGCGGCGCAGCAGCGGCACGCCGTTGCGGCTGTGGCGCTTGAGCGTCCAGTAGGCGAGCAGGCGCTGCAGTTCGGGCGCGCCGCGCTGGCCGCGCCGCACTCGCGCACCGTGCTGCTCACCAACACGGCCAACATGCAGCGCGAGCTCGAGGAGCGCCGCGCGCGCCGCGACAAGGCCGCCGACACGGCCGCGCGCCGTGCAGACTGCTCACTGCATTGTATCACGACTCATGATCGACTGTAATCGGCCATCGCAAAACTATTAGATGCAGTACTTAATCAATGTACTCATTACCCAATTAGTACGTTCAGTTACTTATTTTAAAAACGATTTCTTGCAGCGCTATTGGTGCCTTTGTGAACAGAAAATCTAAATTTGTCTTTATTACTAACGAAATGTTGTCGTGCAGATAGCTTGCTCTTGGACCGTTTCCAGTCAACGGCAGATGTCGTACCTACGGAAACAGCCGATCTTGCAGGTTCGAGAACGAGGAGTTCACGTGCGAGTACAAGTACGACGGCGAGCGCGCGCAGATCCACGTGTGCAGGGCAAGGACGACGACCGACCGTGCAGACTGGATTTGAACCCAAGACCGCGGAGGCTAATGAGTTACTATTAGGGATTCCTTTAGAAAAACTGCAGCGGGAAGAACTCCACCACCGTCACGTTCACGCCGTTCGAGACCTGCGACGAGCGAAGGTTTGCTTGCAGCCCATGCACGCCGAGCCCGACCTGCGCCAGGAGCAGCTCAACAAGGCCAGCATGCTCGCCTCGCTGCAGGTCCTCGCTGTCGGGGATGGGCACCGGCGCGGACGCCTCCGTGCAGCGGCACCAGCTCGTACACTCGCAGCTCAGGCCCTTCACCTGCAAGGTGGGACCCGCTCGCTTGCTGCAGAGCCGATTTACAGCAACGGCCATAAATATGGCATCGTCCCGTGCAGATGAAGTTGATATTCGGATTAATTGCTTGTTACCATCCCGTGCAGCCAACAAGGCTTCACCGTGCAGTCCGTACTTCCGAAGACTACTCAAGGCTAACCCGTGTCAGCATCCGATAGTTATACTGCGAGATTGCAGCTAAGCCAAGGCAATTTTAGCTCTGACAGAGTTAATAGCCTAGATAGTAGCCGTGCAGGCCGAGGCGCGTGTGGAGGATGCGCGCCGCGATGGCCACGTTGTTGAAGAAGCAGAAGCCCATCTGCAGGTGGTGGCGGTGCTGTCGGCGCGCAGCCCGCGCGCGCGCACGGCGCTGCCGTGCAGGTGCAGGCGGTGCGCGCCAGCGACGCGGGCGAGTACACGTGCGTGGTGACGTCGGCGGGCGGCATGCAGCATAAGCGCGTGTGGCGTATGCACAAAGTACGACACATTGCCTTTGGGAGCCGACTGCAAACATTGCAGGCCGGCGCCGCGGGGCCTCTCCACGGGCTTCGGCGGCATTACGAGGTCTGGGTTACCGTGTAGTTGCAGCTCCGACGCGGATGTCGTCTTGTACTGTGCGCGTGAGAGCAACCAACACAAAGATACAACATTATGCAGCTACCGGGACTCCTGTCATATCATCACGCCGTATGCACAGCGGCGATCGACCGTGCAGCAACTTGGTCGAGAAGAAACCCGCTCGGCTGCGAGTCGGCGTGGGCGTTGCGGACGCATGCGCATGCAGCGACTAAAAGAAATATAAGTAAACTGAATCAAAACTTTGAGTTTATTTAAAAGCAGTTAAAAGATGCAGTTCGTCTTCAGTTTCTTGATTTAATATTTCATTTTAAATGCGAACTATTCGGCAACGGCTCCCCTGCAGTAAGGCGATAGTTGTACTCGACTGTATTACGTCATAATTACTTCGTAGGCCGTGCAGTACATGCTGGCCGTSGGCTTCGTGCCGCAGCTGTGTCTGCAATACCCCTGGAGCGGCAACGACCTGCAGGGCGAACTGAGCACCCGTGCAGCTTGAAGTTGAATTATCAACTACAGATAACAAAATCGTACAATTAGAACAAGAATTTGAAAAACTGCAGATGAACCCATCCTTTTAATACTAGACAACCATGCTAGTCACATTTCTCTTTCCRTCTACGAATATGCAGCAGGCGCACTTGCAGGCCGTGCAGGACCTACGGGTGGGAATACGATGCCGTGTGGTTACCAGCTATGTTGATCAATCTGCAATACTTGTGCAGTCACACGACCACCTCGCCGGCTCACCGACTGGACTGCATTCAGAGAACATCTGGAGGAGAACACTGCAGGATCGCCACCTCGTTCTTCAGCTGCGCCTCCTGCTTCGTCGGGAACCGCAGCTTGTCGATGACCTGCAGTCCAAGATACAGCTTTGCTGAATAACGTATGTTTGGAACGGTCGACAGCGCTGGGCGCTGGGCGTGCAGTATTCGAGATCACGTTGGCAATTCTGCATGAATAAGGACCAACTCTATGGACTACGGGCTGTGCTGCAGACACGCTTCAGTTATTTTTATTTTGCAGCTTGGAACCAGCGAACTCGATACCGTGCAGTGGTGGAAGCCGCCGCCCACGTTTATCGCCCAGCCTCGCTCCAGCGCTAGCTTACCGTGCAGTTATAAGAGAAAGACCTTGTGTAACTATGAAATTGTTTACGTTTCTCCTGTTGTTACCGTGCAGGCGGCCCACTTCGCCCTCCTCGGAGGAGGACTCCTCGGCCGCCGCACTGCCGCCCGCAGCCGCCNNNNNNNNNNNNNNNNNNNNNNNNNNNNNNNNNNNNNNNNNNNNNNNNNNNNNNNNNNNNNNNNNNNNNTGCAGGCGCGTCTATCAACACTTGGCATAAACAAAGGCATCCAAGAGCCGTGCAGCTGCTGCTGCGACATGCAGCTGAGATGAGAGGAACTGTGAACTAAAAGCACTAGACTGTGCGGGTGCAGGTTTTCCGCAATATACAGAATAAAAACTACGGCGATGGGTATATAATTTTGAAATTACACCCTCTGCAGGCCGGCACATCGGCACTAGTGTAGAACGTTCGCTGCACGCGATCAGACGGCCGTGCAGGTACTCGTTGAGCGTGGTGTATAGATGCCTTATATCCGTACGGCCCGACGACGTCGAGGCTCCATGCAGTATCCAGATCAATTTACATAATATTAGCTTCGGAGTCCTTCATTACACTTATTAATATTTACGCTGCAGCTCCGCGTCATCGTATCATACACCGTGCAGCTCGTGCTGGAGAACGTGGGCGCGCTGCGCCTCAAGGTGGCCGAGGCGGCGCTGGAGCGCGCGCTGCAGGCCGCAGCCCCGCGCCCGCGCCGCCGCGCCGCGACCCGCGCACCACGCTCAGCGTGGGCCGCGCTGCAGTCCTTTCCTGCGAAACCCGTGCAGATCGATGTCGTACGTGACGTCATACCCGACCAGCCTGCGCCAGCTGGACCTCAGCCACAACGAGTGCAGAYTTCAGCGGACTCGACGCCGCTCTTCGGCTTATAGACACAGGCAAATCGCTCGACTGTATTAATGCAGCCACTGGTGCGGTGTAAGCAGCGGCGAGATAGGGTGCAGGGTATGCTACTGAATGGATGCCGAGTGCAGGCGATCGCTGTTTCTACATTGGATTGGGGGCGAAACCGGCCGTCCCAAAAATGACTTACGAACCTGCAGTACGAAAAGAATCCGTTGGCTACGATTTGTTTACGCCAGAGCCCGTGCAGCAAAAATATACCACACGTAAGATTAAATCTTTTCCTCTTCCCAGACAAATTCTTGTTACAGCTATGCAGCAGCGCGGCGCGGGCGGGGACGCGGTGGAGGTGGGGCGGCTCGGCCCGTCCGACTACTTCGGGGTGCAGTCGGTGCGTATCCCATAGTGCCGTGCAGAGAAACTTTTGAAAGAAGGTGAGTTTTTGTTAATTGACAGGCCTCGCAGTGTTTGTGATTGTATTGCAGCACACGTACCCGTCGAACGGTACGTACCGCGACCTCCGTGCAGCCTCTCTGGTCGTAGTTGCAAATCCATCTTGCTTTAGGGCCCTTACTCCCGTGCAGCGACACCTGCTGCATGTCCTGCGGAACCACCGTGCAGGCGCTCGCCTCGCTCGACGACTGCCTGCGCCGTGCAGKACGTGCACCGCGTGGAACTCCAGCTGCGGGCCCTCGTGCACGCAGCCGCTGAACAGGTTGCCCTGCAGCCGCCCGCCGTGCTCGGGATGAGTGGGCGCGTGGGCACCGCACGCGCACCTGCGGGAGCAGAGATGCAGGCTGCTTTCGATCGACTCACGGAAAAATATATTCATCGGCTTTCATCCTCTGATGAAGAAATAGTGCAGGAATCGAGTAAACAAGTGATTAATATTGCGACTAAAAATAGACCGAAATCAATATCGCGAGGTTTGCAGACGATCTTTGGTCGACACTGACCGCTCTCCCCCTCCAGGCAACCCACCGTGCAGAAACAAACGTGTGTGAATTCGCGAACGCTCCGTGCAGTTTCTTGGCGGTGTTYTGCGAGAAGGCGAAGCTGGCGCTGGCCTGCGCCGCCTCCACGGCGTGCTGCAGAATACAAAACAACAGACGCTCTGACGTCACTCGGCAATCAACTGCTGCTGGATTCGATCACAAATGCAGCAGGTCCACGTGATCCCATGCGAATTTTAACGTGTCCTCCGNNNNNNNNNNNNNNNNNNNNNNNNNNNNNNNNNNNNNNNNNNNNNNNNNNNNNNNNNNNNNNNNNNNNNTGCAGCAACAGTTGCAGCAGAGGAGCCAGCACGCCCGTCTCGCCGCCCGCGCACAGGCGATACAGCGCGTGCAGGCAAATTACATATCTACGAATTATCATGTTTTGTTTTGAATATTTTATTTGCAGTTCTTTTTTTTGCAGCCGAATATTAGCCTCGCAGCGGATGTTCTATTCATACAATGTGTGTCACTTGCTAACGTTATAGTGCAGGTTTAGATCTCGAAGGCTAAATGCATAAATTCCGTTCGGAAGAAGTGAACAGTTCAGGTACTAATGCAGCAGCCGCTTGACGAACGCCGCCACGCGCGCCACGTTGGTGTCCTGCCGCAGCGACTTGTAGATGTGCAGAAAATTGTCGTTTCCCAAAATTAAATTCTTTGTACGGACGGCATCGTCCATATGAATGGCAAATTGCAGTTTGTACGACGAGTAAATATTTTATATTTTGTTTGTTTTTGTTAAACTTATTTTGAAAATAGGTTGCAGCAACAAAAAAGCTGGTAAATTAGTTTGGGTCGTTTGTCAAATACTAGCAATCCGAGCCGTGTTCTGCAGCACCTGCATCGCCGACACCTCGCCAGGAAGTACCGTGCAGATCGGCCGCSGTCCCGTGCAGCTTCGCGTCGAAGAACTTGAACTCCGTGCAGTAAGTCCTGCTTTTCGATATAAGTGTGAGGCGATGTTTCCAAAAAACCTGAAAACAAAGAAAAGTGCAGTCCGACAGTACGGGCACTCGGACACTTTATACATTTTATCAAATCATTCAATCAGATAGGCCCTTGCAGACTGTTTACCTGACATTAGTGTGACTTTATCATTTGTCCAATTTTAGGCTTGTACGGAGCGGCCTGCAGCGGCGTGGCGCGGCAGCACAGCACGGCGGAGCAGCGGCGCGCCAGCGACAGGAAGGGCGCCACGTGCAGCGGCACGCAGCGAGTGTCGTTGTCGCAGCGCATCGCCGTGCAGGCACTGCGCGCAGCCCGCGCTCTGCGCCGACACGGCCAGGCCTGCGGGAGCGGGCGGCGAGTGTTGCAGGAAGCTGCTGAGGACCTTGGTGTTCCTCATGAAGAGCACGTACTGGCGGTGCAGGAACACCCACTGCAGCGTCACCGGACAAGAGGTGAATTTCAAATAGCCATCCGTGCAGCAGCTCCGCCAATGAATGGCCACCGTGCAGTGGCGTCGTCGTTCCTGAGCCTGTACAGCGGCGCCATGAGCAGCCCCGCCACGTCGGTGACGAGTGCAGTTGGCCGCGTGGGCGCCGCCCGAGGAGGCGCTGTGGCGCGCGTTGGCGGCGCTCGCCCGCCTCGTGCAGATGCGCTGTGAGTAAGCGCCGTGCAGTGACATTAAAACGTAAAACAATCGGAATGGATTTAATTCACATCGGGCTAGTTTCAAGAGCAACTGCAGATGCTCTGCGCCGTCAACCTCTGCTCCTGCGCGCTGTCCGCCGCCGCGCTGCTGCACCGCGCGCTGCAGTCGTTGGACATTTGTTACACGTGAAGGGCTGTGTTACTGCTAGTCTGCTATACAACATACATACTGCAGAGAATTCAGTGTAAGTTCTAGCCGTGCAGCTAGACGTATGAGTGCTTGTAAAGCATCCCGGTGTCTCGAAGGCAGATCGCCGAGGAGTGGTCGTGCAGAGCATCCCCGTGTGGCTCGGCGGCCTGCTCAACCCCGAGGCCTAYATCACGGCCACGCGCCAGTTGCAGCGGTGCTCGCACGGCCGGTCTTCTCGACACTCGTCGACGTCGGCGCAGGCGCGTCCGTGCAGGCAAACTGAAGGAGGCTCTAACTAGTTTATAATCTGCCATCATCGCAGTCACGAACGGTAGCGCTGCAGATCGAATGGTCCCCGTGCAGGAGGGCGCAGCGGGTGCCGTCGGGGCGGGTGCGGTAGTAGGAGCCGTGCAGCTGCCAGCAGCACAGCTTGTGCTATAGATACGTGAGATGACGTAGTACTGCTACTGGAACTTGATGCAGAGAGGCGAGTATCTGCGCCTCGACGGCGGCGACCCAGGCGTCCCGCTCGGCGGCGCACGCGGCCTGCAGCCCGCCGCGCTCGCCGCCACCTGCTTCCAGCTCGACGCGCCCGAGGTGCGGCCCGCCACGACACTGCAGGCCTTGCTTGAACAACCCTCGCAGCAGCTTCTTGCACAGACGGCACACTGTCGGCCGNNNNNNNNNNNNNNNNNNNNNNNNNNNNNNNNNNNNNNNNNNNNNNNNNNNNNNNNNNNNNNNNNNNNNTGCAGGCGGCGCAGCGCGCGCGCCCCACAGCGCGTGGCGTTGCGAGCGCAGCGCCGTGCAGCTGCACCGGAAGACTTTAATAAACAAATAATTACTGTTGACAAGTTAGAGCCTCCGTGCAGTTGCAATCACGTGTTGAATTAATAAAATGTTATTGGATTTTTCTGTCAATAAATTCTTAGTAACTGCAGCTCGCCTTCCTCGAGCACAACGTGCTCAACGTGCTCTGCGACTGGCTGGCGCCCATGCCCAACCTGCAGGCATCGTGCGCGGCGGGCACCGTGCAGACCTGGAAGAGCGCGAGCGCGGCGAAGAGCGCCAGCAGCAGCAGCGCGGGGTAGACGCGGCGCGTGCAGACGCAGCGCATTCCGTGCAGCAGCGCCGCGCGGACAATCTCTATGCGGACTCTTATTGAATCATGACTTGTATTAGAATTTATTTGCAGTTCGGGTCGTTCGACGAGATCCGCGAGGTCGGCTACCGTGCAGCCGACGGAACTCGCGCACTTAAATCGTCTTATCGATACTTTCTGTCCTCCAAACGTCATACGGATGCAGCGTCGCAGGCGCTCAGCCCCGTGCAGATCCAGCAAACCTCGCAAGTGCATCACCCCCTTAACACACACTCAAATATTCACCGTCACCGGTTGCAGAATACCAATAGGGCCAACGAATTGCCCGCAGTCGATACCAAAAACAGAGCAAGGAGCACAATCTTGCAGAAATGATACGCTCGCTTATCCTATTTTATATCGTTTAGCCTAACGCATATTTGGCAGAATTTATTGCAGCCGCACCTCACCAGTCTCGCCAGTCAGTACCACATTCGTGATCTCGCCGTGTTCGCTAGCGCTGTGCAGTAACATTCATTACTGTTCGACACGCCACGTCCTTATTTAAACAAACGTTTAATCAAATAACTTTTGCAGATTCGTTTTGCATTTACGTACACAAATAGTTTTTATAATATAATCTTGCCGTGCAGATGCTGAGGTCTTAGGTTTAAGCCCCGTGCAGTTGAAAATTAAACGAGAGAAAAGTCAATTGATGCTTGAATGGAATGTACAAAGTAACCGCTTCATGCAGACTCGCTGAGGAMGCTTGTGTTAATAGTCGAGGTGGAGGAACCACGCTACGACTAAACGGTGAATGCAGTGCAATTTCAGTTTCTTCGACTGCAAAGTTATCTTTGCCCGGGAGTTGTCCGTGCAGCTTGAKTATAATATAGAGATAAAGGTATCGGTCGACCGTGCAGACTAGGAAAAAGTAAAAAACGTTGACAGACTCGTTCTGTCGCCGTTCTAATCGCGCCCCCACGCTGCAGAGTGCTGATGAAGTGTGGAACTGGGACGCAAATACCGTGCAGCACCAATGAAATTTACATTGACAGCGTTCTTTAACAACTATTTTCTTGGTGTTGTATCCTCTTCTGCAGGAACGTCAGTCGCTGATGGTGGGCGGCGTGCGCGAGCGCGGGCAGCAGCCGCGCCGTGCAGGAACTCGCCTTCCTTGTGCTGTACTGTTTTAATGATGAACTCATCATCGTTTGTGAGATAAAAATGCAGGCGGCGCAGCACCAGCGACATCAGCGCCGTCGTGTTGTGCGCGCGCTCCTGCACCTCCATGTCCTGCAGATGCTGACATGGCGCGTGGTGGAAGGAGTCGTGAAACAGAAGGACATCGTGCTTCGAAGGATCATGCAGCTGCGACGGGGCCTCGTCTACACTTTTCTGGTGAGCCGTGCAGAATTCATAATGATTTCGGAAGTTTATCGTCCGCAGCTCACACGAGCTTATACCGTGCAGGCGGGCGGCTTGGTGCCGCAGCGCACGGGCGGCAGCAGCACCTCCGTCCCGCACTCGCAGCGGATGCAGCTCGCTCTGCAACGAGCCGATGTAGCGCCGTGCAGCATATATCTGAGCAGCGAATTGCTTCGGCACACAATAATTACATCAGCGGCCACAGCACCGTCGTGCAGCACAAGCTGCACGCGCTGCACGCGCGCGCCGCAGGTGAGCGGGGGGAGGGCCACGCGGCGCCGCTGCAGATGCTGTGCGCCGTCAACCTCTGCTCCTGCGCGCTCTCCGCCGCCGCGCTGCTGCACCGCGCGCTGCAGTGGTGGCTCGAGAGGAGCTGGAGCTGATGCTCGCTCACCCGTGCAGCGAGAGTTATGTATCGCAATTAGCGCCGGCATTTGGCGCGGCACCGTGCAGCCGCCGTGGGCGGACGAGCTGGAGGACGCCGTGCAGGGCCTAGTTTTTGCTGCATTAGATTGAGGGAGTTAATGTTACTTTGATATTGCATCGAATGACATGCAGCGAAGTCCATAGTGCGACATATATTGGAACCGTGCAGCGCGACCAGTGGCGCGCTGGCAATGCACCGNNNNNNNNNNNNNNNNNNNNNNNNNNNNNNNNNNNNNNNNNNNNNNNNNNNNNNNNNNNNTGCAGTGGCAGCGCCTGTACGCCGAGTACGCGGACCAGCTCAGCCACGTGGCCGGCGCCGTGCTCAACGTGCAGCGGCTCGCACTTATCCAACACTGAGAGCTCGTGTCATTATCACTCACCGTACTTAAAYCGAAATTGCAGCGCGGGGAAGTTCTTGTTGTTGAAGTAGTCTATGATGTCCCGTGCAGTCGCTCCATGGACCAACAAATAACAAAACGATCGTGGAAATTAATAACCCAACGAAACTTCGACTGCAGCTGGTGCAGGCGGCGCAGCGCGTGCGACAGCAGCGGCAGCAGGTCGGGCAGTGCGGGCGCCGCCTGCAGTCATTCGCGAACGCTTACCAATTTTAAAACGTTTTCCAGTTGTTATTAATACTAACATAACCTATGCAGTATTCACATATCCACTTTCATTCGTATAACTCGGTTCACGTTCATTTTATTATTAAAATGCATGTGCAGGCCGTGGTGGCGTAGGAGGACACGGTGAAGGCGGCGACGTACGCGAGCTGCTGCGCGGGGTCGCTGCAGGCCGGTCCGCGTCAAGTTCAGCTTTTCTACCGTCGGTGCCGTGCAGGCCGCGCAGGTCCAGCAGGCGCAGGCGCGTGGCGGCGCGCACCAGCCGCGCCAGCGCGTCGTCGTGCAGCAGGATTTATATTCCAAATCTTAACAACTTGGGTTTGTGCTTGTGATGGTTGGTACATTCCTGCTGCAGCACGCTGTCCTCGGGCCCGTACAGCGTGCCCAGCCCCACCTGCCGCTTCACCTGGAACTCGCTCTGCAGTTGCCAAGCTCCTTGTATTTGCGAATAGCTGTCCGTGCAGAATTTCGTAATTCTCAAGTTCAAAAGCAAGCCGACTGTAGTGCCAATCGAAGTCCTTGAAAATTTGCAGCGTCGTTCGTGCCGGCGCTAGGGCTGCTGGGCATCGCGGGCGCGGGCTGCGACCGCGTGGCCGTTGCAGTCTGTTACTATTATTGCTTTTGTTTCGCAAAACAAAAAGTAATTCACTGAGCAGACGTTGCTGCTGCAGGTCGATGCGCACGGCGTGCCGCGCCAGCGCCGCGTCGTGCGACAGCGCGCCGCCCGTGCAGGTCCCACAGCGCCTGGTAGCGCAGCCACTCGTCCACGTACTCGCGCACCTGCGAGATCTTCTGCTGCAGCCAGTCGGACAGGTCGTAGTGCCAGTGGCGCGAGTGCGCGCGGCGGGCGGAGTCGCGCTCGCGGTGCAGCGGTGCCCTATCGACATACTTTGCGAGTTAAATCATCCGATTTTACTTGCTCAGAAACATCGTATGCAGAGCTCCCGGGCACGCTCCTCCGTTAAGGACGACAAGGACGGACACCTGGTGTACTGGCCCGAGATGCAGCAGCTGACGGCGGAGCGCGCGGCGCAGCTGGGCTCGGCGCACGAGGTGCAGCGCTTCCACCGAGTGCAGCAGCTCGCGGTACGCGCGCAGCGCCACGTTCAGGCGCCGCGCCCACACCGTGCAGACTACTCCGAACACGAGCATGTGATAATAAATTACGGATATATCTCGACTCCATTCTCATTACGTGCAGGGCGCCGCGCCGCCGCCCGAGCACGAGCCCTCCGCCGCCGNNNNNNNNNNNNNNNNNNNNNNNNNNNNNNNNNNNNNNNNNNNNNNNNNNNNNNNNNNNNNNNNNNNNNTGCAGCCGCAGTCCCTGGACAACTCGCCGTCGAGCGCGCCGCAGATAGACGAGAAGGACGTCCTATTCCTGCAGCTCGCTCAGGTCCAGGTCCATAGCCGTGCTGTGGCCAGGGCTGTGCGGCGGGTGGCGGCGTTTTTGCAGACGCGCCGCGTCCGCGATGAGCATGCGCAGTCGCGCCGAGGCCGTGAGTCCGCCCCGCAGCCGCTGCAGATAACACTGATGTATCCCCCGTTATGTCCCGTGCAGCGCGTCCCCGTCGCGCCGCGCCGCCGCCAGCAGCGCGCGCATCGCCGTCACGTGGCGCGACGTCTGCAGCGAAACGTTTACACAATACGAAGCGTGGCTCTACAGAGTACAGATAAGAACTTTTTTATAACCGTGCAGCCGTCATTTCAATCATTAAGAATTCGGCGGCGGGCTCAAAGCGGTGATTGATGCAGCGTTTACCTGCAGATACAAAACAATGAATTGAAAAGCGTTAGAGCTGTCTTCCCGTGTGTCACGAGGGATATTTCATNNNNNNNNNNNNNNNNNNNNNNNNNNNNNNNNNNNNNNNNNNNNNNNNNNNNNNNNNNNNNNNNNNNNNNNNNNNNNNNNNNNNNNNNNNNNNNNNNNNNNNNNNNNNNNNNNNNNNNNNNNNNNNNNNNNNNNNNNNTGCAGCAACGAGCTGCCCATCGTGTCGGCCGACTCGGCGCTGCTGCTGCGCCGCCCCGTGCCGCGCTCCTGCAGGTCGCGCTGCTGGGCCTCTTCACCGAGCTCATCTACAGGTACGGCGCCGTGCAGGGGTTAGCCGTGTAATAGCACTGATAACATCGCTGATAGCATCGCACTTACCGTGCAGATAAATTGTTATGTTCTCGCGAAACAGAAATATAAAGGTAGTCCCGTGCAGGGACGGCTCCGACGAGACGCTGATGGCCTGCGCCGTGCAGGAGCAGCCGCCGCTGCGCAGGAGGAAGCTCGAGCATCTCGTGAGTCTGCGCTCCGTGCAGGCCGACCACCCTGCACAACGCGCACATACAGGCCGCCAGCCGACTCAAGCGGAGGAGGCCCTTCTGCAGCTGCATGATCTTGGAGCAGCGCCACATGGGTAGCGTGGCCTTGATGGGCCCCGCTTCGGATGCGTGCAGGCGGGCGATCGTCGCGAGGATGCGATTTGAACCGTGCAGTGTTTCTTATTGTTTGTTTATAAATCCCGCACACGGGGGATGTTGAGTGTTAAATGGTTCTGGATGCAGCCGCAGCAGGACGAGAAGCGCGGCCGTGCAGCTCCAGCGGCAGCAAGTTCTCCAGCCGCAGCGCCGGCACCAGCGTCAGCGTGTGGCCGGCCAGCTGCAGTAAATCGATCGTCGCACGCATTTCGCTGTCATCGCAATCGCATGCGCACGCCTCATCCGTGCAGCTCTCCGTGCGTCTGCTGCTGCTCGCTAAGGTGCGTCCCGTGCAGCGTCACCAGGCAGCGCCACCGTGCAGGTAGCTACGACATGCCGTTACCCACCCTTGAAGTTCTAACATTGATACTGTACTGGTGCCGAGATGCAGTCAAAGTCAATGCCGTTCATTGTACAACTTCGACAATGATGTTTATCTTTATCACACCTCTGGTTGCAGAAAAGTCAACGATAATATAAGTGAGGTAGGATAAATAGTCTTCTCCTAGAAATGTATGAGTCGTTGCAGTCCGTGAAGAAGATCACGTCGCGGTACAACGGCTGCGGCATCCGCTCCGCCAGCTTCCGCGGGATGCAGCGAAATTTAGCCTGGCGTGTTCATTCGGCGAGAGATACCGTGCAGGAGGAACAGCGTCGCGTGCAGGTTTACTTGCACGAGACCACYATGGAGCGACTTGCCAAGACCTTGCAGCGCAAATTAAAATGATTACCGTGCAGCGCCGTGTGCACACAGCTTTAGGTTGAATAGATATAATTGGTCGGCGATACACGAACMATAAAGTGCAGAGTCTGTAACCGCCGCTTTATGCGCTCGGACCACCTCGCGAAGCACGTCAAGAGGCACGCGAAGTGCAGCGGCACATAGCGGAGCAGAGCGGGCATCCGTGCAGCGGACGCGCACGTGGGGCGCGGCGCGCAGGTGCCGCCGACCTCGCGCTATCTCGTCTCGCCGTTTGCAGCTATTTATTTATTTAGAACAATGAAAACAAAAGTCGCGAAACGGAGTCAAGGCCCACGGTCGGTTGCAGCGCGCTGTACGCCCACTCCGCCTGCGGCACACACCCGAGCGTTATCGTGGCACGTGCACACGGATGCAGCTTTCCACTATATTTTCTCATCCTATCCGTGCAGATGTAGTTTATGTAACAGCGGGCTCTTGGACCGTGCAGATATAGTTTGATGCACAGCACAGCTACCACGGCTTAGTCCTCGGCAGAGTTATATAAATAGAATTGCAGCACGACGGAGCCATGGACGTTGATGAAGTACTCCTTGCCGCTGTCCTTGGCGCCGAACGGCAGCTGCAGCGGCGTGAGGCCGCTCGCGTTGCGCAGGCGCGTGGGCGCCGTGACGTCACGCCCGCGCCGCGCCTGCAGCTGTACGAGCGGCGCGGGCTCCAGCACGCCCACTGACTCGCTCGACAGCGCGCTGCCCGTGCAGCTCCACCGAGTCCTCGAAGATCTGGCTGTCGGTGCGCGACAGCCGCCGTGCAGATCAGCCCAACAGACGGGACTACAGGGCTACTAATCAATAATGTGACAGTTTGAAAAGAACGCCTGCAGGGATAGTGCTTCCCAAAATTTTGTCAGCTTTTCCGTGCAGCCTCCGCCCGCCGCGCCCGCTGCGCCCGCCACGCCCGCCGCGCCGTGCAGCTGGCGGACTCGGAGTGCACGGACAGCAGCAGCGACAGCGAGCTCGACCTGCACGACTACTGGATGCAGTGTATTCATACATATTCATATCTATAAATTCTCAAAGCAAAAGAGATAAAAGTAGTTTTACAGCTGCAGGGGTTGCGAGTAACCCTGATAGTGGTTGTTCGCAACCTGGCCCGAGTAATGACTTAGCCTAGACTGCAGCGCGACAGCGCCTCGGGCTGCCGTGCAGATAAATATGACAAGGGACGTACGACGCAAACGAATCCAGTGTTATGCTAAGTATGTCTCGAGATTGCAGATTTGCTCTCACTGCAATTGTAATGTTTGACAAGATGCGCTCGGGCGGACCCGTGTTGCATCGGTGCAGCCCGTCCAGCCACGCCGCCTGCTGCGCCAGCCACGCGCGCAGCTCGCCCGACTCGTGCCACGCCTGCAGTGCCTTTTCGCCAAAGCCTATTTCTAGTCGCTAACTAAGGTGTAAACTGCATTGCATTGATTTATGCAGCGCGCAGGCGCCGTCGGGGCGCGCGCGCACGCGCACGGCGGCCGGCCGCGCCGACGAGTCGCGGTGCAGTAATGCGGGCGAAATATTAATCGATCAAAGTAATCCTGCGAGAAGAACGAGTCTCATTCCCGCCTGCAGCTCGATGAAGCGCGCCGCCTCGAGCAGCGTGTCGAGGAGGCTCATATCGAGAGCGCGGCACGGCTGCAGGCGCTGCGCGTCCCCCTCCAGCGCCTGCGCGCGGCGCATCTCCGCCACCAGCACCGTGCAGCCTTGACACGGTCACAGTGACGTGCCGTCGGTAGCTCCGCAGTGAAAATAAGGTCGATGTCTGATGCAGATGGCTATTATTCCCAAATACAACGTTTCAATCCGCTATTTCCTCAGCAGTCGCAGGTGAGATTTGCAGGCACAAGGAACATCTGAGCTCCCAAGAGCGGTTGTGACTGCTCTGGCTAGCAGATTAAGTGGCATGCAGGACTCGCGCGAAGGTACCACATCTTTWCTCACCGTGCAGATATTGAATCTGTTTTTACTTTAAAAGTCTTTTCATGGTCATTGAGCTAGAGACTATCCCCGAGTGCAGAGTACAGTTCCAGACATGTTCTATAAAATAGAAAGCCACGTAGCTTCATACCGCAAGTGACGGTTGCAGTGCGCGGTGGTGGCGGGCGGCGGCGGCGGCGGCGCGCTGGCGGCGGCCGTGCAGAATTGCTCGCGATTCGATCAAGCGCCCGTGCAGCTGAAGCTAGAGTCACTTCACTCCTAACCAATGTAGAAGCATTGAAGGCTGCTGTTAAACCAAGTGCAGCCTCGGGAAGGCGTCGATGCCTGCGCTGTGCAAGCAGCACTTTGTGCTCTTCACAGGAGGCTTCTGCAGCGCCACGAGCGTGGGCCCGCAGCGCTCGTCGCGGTAGCGCAGCAGCGCGCGCGTCACGCCGCGGTGCAGCCGCGCCGCGACCCGCACGGGCCCACGCTGGCGCTGTTCGTGGCGTCGCTGCCGCCCGTGCAGTTCTACCAACCTTTACACCATAATCCTCCACCGTGCGGGAGACGAACGAATAAAAAAATAAGGTTGCAGCAGCACGGGCGCGGGCGCGGCGCCGTGCAGAGATGCGAGAAACGTCACTACTGAAATGAAACCGTGCAGCTCGCTCAGCTCGATTTTGTACCTGTAATCGCACAGCAGATTTTCAGTAGGCTCGGATTAGTGCTGCAGGTCCGTGCCGCCCGCGAGCGCCGCCTCCACGTCCTCGGACCACAGGATCTGCACGGCCAGCACCTGCAGGTACTTCTCCGTCGACAGCTCCACCGCGTCATCTGCGCGCGCCGTGCAGTCGGAGCTGGGCGACTACGAGGAGACGGAGAACGGCACCGTGCAGCGACACAGCTAACCGTATCCTGTGTAAAAGCGTCTGCCAGAATTGATATGTTTGCATTTCTTAGTGCAGCTGGACGACGCCTTCGTGCTGAGCCGCGCCGGCCGCCTGCCCGCCAGCGGCGCCGTCGCCGCGGTGCAGACATTCCTGAGCCGGACACCGGACCCGGCTCAAGAATGCAGACCAGACGAGTGTGCTGATGGCTTGCAGCGTGCCGCCGAACACGGCCGTGACGATGGAGGCGGCGGGGCGCTCCGCCGTGCAGTGCGCTGGCGCAGAGCGTAAGGCCTTACGTCTGCGCCCGCGCCGGCAGCGGCAGCGCGACGTTATGCAGATATTTTTACTTCCTCCGTCTCCTACATAATATGTCTTATATAAAGTATGAATCACATAATTCGTGCAGCATCTTCCGAACGGATCGCTCGAGTTCGCTGTCACTCGCCGTGCAGTCCTAGAAAGTCGGTATGGTTATTTAAAGCATGGGGTGAATCAATTCCATCATTCTGTGGCCAGTGCAGAGCACGTAGACAGACGATGAGCACGCTAACTCAGAACCGTGCAGGAAATGTTCGTAGAGAATAAAGATTAACAGAGCAAAAGTTTATTCTCAGTCGAGGGATGTGGGATGCAGGAGGCGGACGTGTTCCCGGAGGACTGCATGCACTTCCTGGAGAGCATCCCGGCGGCGTCGCTGGTGCAGCGTGGGCTGAATTTTGCTGTTGTCGAGTTGGAATTCGGTGCTGCGGGTGAGCTCGGAGTTCATGTGCAGTGGGTTCAGTCGAATCGGCGTTCAAACTTCCCAAAACCAAGAAGACAATGGCCACTGAATGGATTGCAGTGATTTATATCATTTCCAACTTAAATGTAGTTGCAAGTTCGAGAGTTCTGTACTGAGATCGATATGCAGATGAAAGAGTGTTGTAATGCATCAGTTCACTTTTAACGTTTATATCCCACCCGTGCAGCTGCGGCTGAAAGACGGATAGCAAATAAAATGGCTCTTCTAATTGGAACAGATTTACTGTGTTGTGCAGCGGGAAGAACTCCACCACCGTCACGTTCACGCCGTTCGAGACCTGCGACGAGCGAAGGTTTGCTTGCAGGCCCCACTTATCCATCGGCGTTTATTAGGTCGATCAGGAAATCGCGAAGTTAATACCGTGCAGGCCATGCTGAGCGACGAGGCGGTGCGGCCCAGCGAGCTGTGGCGGCTGGTGGCGCTGTACGCGCTGCAGCATGCCATTTCGTCTCAAGATGCGGTTAGCGGCGCGGGGGGAGGGCCGCCCGTGCAGGGCGAGTACATGGGCCGCGCGGGCGTGCCGTACTGCGAGCGCGACTACCAGCGCCTCTACGGCGTGCAGCCCGACATCGTGCAGGTCGTCAACCCCCTGCTGGACGGCGGCGCCGTGCAGTTCATCTCGTTTTTGTGACTTTGAGTACCGTGCAGTCAACTGTACATGCATCGGATTATTTATACCGTGCAGATTTCCTTACGAAATTATTCACCTCCGAATACGAAATAAATTTTAATCACAGAATAAGCTTAGTTGCAGACGCCATCCAGGGCAGGGCGGCGGTGGCACTCGGAGTCCGTGCAGCTGGCGGGCGACGCGTGGGCGCGCCACGTGCGCCCGCTGCTGGACGCCGGCCTGCTCTGCGGCGTGCAGGCGCTGCCCGCCCCCCGCAACGACTACGAGATAGTGGTGCCCGAGCACGAGGCGGAGTCGGGCGTGCAGCTTCAGTCTCTCTGCGGGATACGGACTGCCGTGAGCGAGCACGCGCGACTAGCGCAGCCGAGATTGCAGCGTTGGAATTATGTTACAAATTTTGGCTACGGTATTACACCGCGACTATGCACCGACGTTATACTGCAGCGAGACCGACGCCTTCTTCTGAACACGATTGTCGGCTATGCCGCCGAACTTTAGGTTCACCGACTGCAGAATTGAAAGTGTGTAAATACTCTATGTCATATTAATTCGACACTCTTTAGTTTGATTAGGTCAGTGCAGATAACATCTTTCGATCAAGTGTATTGAAGTTAAAGTCAAACACCGTGCAGCTGGGCGCGCTGGCCGACCGCATCGAGGGCGCGTGCTTCGACGTGCTGCGCGAGGGCCGCGTGCTGCAGTCAGACCGTGCCGAATTACACCTACTTACGTCGTGAATTGATTGTTTCGTCTTTGTGTGGCGGTTGCAGCATGGCTTGGAACTCACACGGGTAGTACGCGCGGTAACGAGGCACCTCCATGCCGCTGGACGTCTGCAGCGAAACGGATGGAGACTTCGAAGTGAAATACGCGGAAACTATTCACCAGCAGATCAATTCGAACTGCAGGCGCGCGCACTCCTCGCGCAGCGCGTCGGCCGCCTCCTCGAGCTGGCGCTTCTTGTTCTCGGCCTGCAGTTGCATGAATTAATAAAAAGAGATTTAATACCGAACGATATTTACCGTGCAGCGTATACAAATCTTTGCTGCGAGGCTTTGCTTCAGCTTGTAAAGTCGTTAGGTGTACACGATGATGCAGTGGGAAGAGGAAAACCACGTCCCCGTGCAGTCGTTTCAACTTCGCCCGTATATTGGCAACTTTGTTTATTGATCGATATTTGTCATTGAAATATTGCAGATTGCGGTTCGTCTCGCACTCGGCCGCGCGCCAAACTTAAGAAAACCAGTCAGTCGATCGGGCCTGCAGCTTGCAGATGGTTTGAGAGTCTTCCTGCACAGATGRATTAAACGTTTCTAAAACTTTTTTGTCTNNNNNNNNNNNNNNNNNNNNNNNNNNNNNNNNNNNNNNNNNNNNNNNNNNNNTGCAGCTGGCCGCCGTCTACGCCGTGCAGCTCCACGCTCACCACCATCGCTACCCTAAAGGTGACAACGTGCAGCTTGCTGACCTGCGTCTCGACGAAGCTGCGCGGCCGCGGCGAGTGGCCCGCCTCGCTGTTTCTGTGCAGCTTGGGAGCAGTTGAATTCGGTTCTTAAGGTGTGATATTTACATTTACGTTAATTTTTATTATTTGCAGCGGCGATATGTAGTACTTCGACTTGGTCGTCCGCTTCGGAAGCGACTTCTTGACGACTTTGCCCTGCAGCTCGTATAATTCAATAGTGGCAACTGATTTCCAACTCCCTATCTGGAGCTTCGGAACCGCCCGATGCAGCGGCAGCAGGCACGCGCGCCGCAGCTCGTACGACGCCCGCCGTGCAGATCTGTAATAGAATTGAGAGGAGGGAGGGGGCGACGGGAGGCGGATCAAGTGCAATTTTCCAGCTGCAGCCGCACCCGAACTTCCGTGCAGCTCGGCATTCGGCCGTGTGCACGTGGTGATCGAGCGAGGAGGAGGCGCGTGAGAGTCGAGCACGTGCAGCAGCGGCGAGCGCGCGAGCGCCAGGATGTTGGGCGTGAGCGCGGCGCGCGCCTCGGGCGTGAGCTGCAGATCGTGGATAGTTTGGCCAAGTGCCCCGCAGGCTATTGGCCCGTCAGCCGCACATACGACGAGGTGCAGCCCAAGATAACAATTTACCAGTTGAACCTGCCTATTACTGCACCGTGCAGCGTTAACTACTGATCTACAATCTGATATATCAAGGTCAGGCCGTGCAGCGCAATCGCGGCGTGATACAGCGCTGGCCCCCCGTGCAGTGTAATTTAGGTCTATTAGATAAACAAACAGCTTCATTTAGTTTTTGACTTTATGTAATTAAAGTGCAGGCGCGCCGACTCGGCCGCCGCCCACGCCCACTGCTGCTCCTCCGTCGGCAGGAACTCCGARCTCTGCAGCTGTGTGATACATCTGATTCGGCAGAAATCCTCGCTCGTAATGTCTCGGAATAACCGACTGCGGTGCAGATGAAATTGTGACCACTCCATACGAAGCCTCTTATTATTCCTACCAGCCAGCGTATGCGGTGCCTGCAGATAAACCCCAACAGCGGCGTGTGCAACGAGGAGCACCTCAACTACTTCAAGTTCATCGGCAGAGTGCAGTATTTCATCTCTTGAATAAATGAACTCTCTCCGACATCGCTAATGTCAAGGTCACTGTAAAGGTTGCAGTCATTATAGCATGGTCAGCTGTCGCTCTCCCAAGCTTTTTGCAGTACACCCTCGCAACCCTCGATGCAGTAATGTCCATTGTTCGAGCGGCCGTACTGTCGCGGGTTCTGTACAATTTTGCGGTCCATTTGCGTGCAGGCCGTGGTCCTCACTTGCCTGTACCTCTCCTACTCTTACATGGGTAACGAGATTTCCTACCCCCTGCAGACGCTGGAGACAAGCGGCGGCAGCCTGGCGAGCCTCGGCGGGCTAGAGCGCGCGGAGCGCTGCGNNNNNNNNNNNNNNNNNNNNNNNNNNNNNNNNNNNNNNNNNNNNNNTGCAGGTCTAGTAATATTGCATAATTGTATATTATTTGTATGCAAACGCCGCCGTCAATTTCCAATAAATGCAGGCGATACAGTCGCAGCCGCTCGGCGCGCGCGCCATACACGACGAGCTGGCGCGACTGCTCGACCTGCAGCGCGGCGAGGTCGGTGTTGTCGCACAGCACGGCGCCCAGCGACGAGCGCCGCAGCTCCGCCAGCTGCAGGCGGTCGGAGTCGCGGATGGCGTCGAGCACGAGCTGCACGTCGGCGGTGAGCGCGCGCACGCGGTGCAGCGCTCCGTGCGCCCGCAGCGCGTCACGGCCTTCGACCTGCCGTGCAGCATGTTATTGCCAGCGGTGCAATAATAATGTTTAAACAAACTTATGAGAAAAAAACGACATAAATGCAGCTGCACCGCTTCCATGTCCAAATAAACTAACATTATCAGAATTTCCACCAAATGCGGCAATATTTGCAGGCGGGCGCCATCCGCCAGGCGCAGGTGTCGTTCTCGGCGCGCATCCCGTCCGCCTTCCCGCTGGTGCAGCGTCGCGTTGAGTACTTGACACCACACCGTGCAGCTTAGAATCGTACCCTATTGTTGACGTCAGCCGTGCAGTACCAAACCTATGCGCATAAGTTACGGCGAAAGATATGAAAGGTCAAGGTATTGTTCATTTTGTTGCAGGACCTACATTTTATCACGACACAAGATCAAGAAGCAAAGAACTTGTAATCAAGATGAAAATACGTGCAGTTGCAAAATGTCTAGCAAATTCAACACAGCGAATCTGCTATTTCTATTTTATTCATACAAAACTTGCAGCTCTCGCCGCGCCCCGAACATGAGCCGCAGTCGCGACACCCCGCCCGAGCTGCGGAACACACGGTGCAGGTCATACGGCACGAACTCAGCATGGATGGTACACTAGACTTCAATTTTCCCCAGCAAAACACCGTGCAGCTTGCGGCCGGAGTGCTTGGCGAGGTAGAACTTGGCGAAGTGGTCCTGGTGGCGCGTCAGCTCGTGCAGGAACTAAACGAATTAGCTCGCGATTGCAGTGACGTACAGATTTATAACTCCACGCCCGTATTTATGCAGGTCTCGCGCGGGGTCGAGTCGCAGTGCGAGCGCAGCCGTGCCCCGCGGAGCGTCGCGCTCGCCCTGCAGCAGTAAGATGTGATTTTCTACATTTTATTTTGCAAAGTACCCCCTATAATACCGTCTAAGGTGGNNNNNNNNNNNNNNNNNNNNNNNNNNNNNNNNNNNNNNNNNNNNNNNNNNNNNNNNNNNTGCAGTAATGAATGTTAAAATTGCCTGCCTTGTGTTTCTAGTGGCTAGCGAATAAGGCCACAATATCCATGCAGTAAAAGCGGATTTGGAATGCGAGTTCCCACCGAAAGTTGAGAAAGACTTCACCCATGTAAGACGTGCAGCTGCGCCATCTGCCCGTCTACCGCGCGCCAAGGGACAAGGTGACGTCGCGCGGAGCTCGGCCTCTGCAGTAATAATTCGCGGAAATGGGAAGGGAGGGTGGAATCAATCCACTCACGCCGTGCAGTACCGCGCCACGCCCTTCGCGCGCGCCGACGGCTCGCAGGCGCGCCGCGTGCGCCCCTACATCGTGCAGTGCAAATATTTTGATAGTTTATAAAAGACGAATTCCCCGTGCAGTCACTGTTCTCATATACAATTTCCATTACGCCGTGCAGCGCATGCACCTGCGCGTGCGCTGCGAGGCGCCCGTCATCGTGTTCCCGTGCAGCGCGGATGTGCAAATCATGTTTCGACACCGCGCTCTACTTACTCTTTTTCCAATGCTGAGAAATTGCAGTATTCTGCCAAAAACTGTTTTCCTGTCAGTCTTCTCCGAGCCGACTTTCAGGGTCCCTGTTCGGTGCAGCCCCAGGCCCTCGYTGCAGCCGTGCAGGCGTGGTCTCTTCTTCTGTTGTACTGACAATTTCCGTTGTCCAAACATCTTCATCAATAGTAGTTGCAGTCTCTATATAGCAGAGCCCGTTAGGCTCCGAACTGCTGAGCAGTAGAATATCAGCCGCGACGAATGCAGCAGCACGGGCGCGGGCGCGGCACCGTGCAGCACTCTTTATTTCCGTGTAGAAATCTTGGCGTTTATCTTCATTTGGCAAAATTTGAGCATTTGATGCAGTCTCAATCTGAATCTTGATTTGTTATGAAAATGTGCAAATAATTTTATATAATCCATATACAAATGCAGCAGCAGYTGTGCGGGGTTCTGGTGACGCCGTGCAGGTTCATAATAGCGGACAAGTCGGTGGGCGCGGGCGGCTGGCGCGCGGTGTGGACGGAGGTGACGTGCAGCACTATGTCCTTCAGACTTTACCAATAAATTTCCCTTGAATAACTATTAAACTTATATCATTGCTGCAGCTGCCTCTGCGTCATTGATTTTAGTAGATTGTTTCCGTGCAGCACGAAGGCGGCGCCGTGCGACAGCAGCGCGTCGCGCTCCATCTCSCCGAGGCGCACGCCGCCGTGCAGTTTCTATTCCGTTGAATTTTCAATCATTCAATGGTTGTCAAATAATCCATTCATTCGTATGTCTTGCAGGTATGGAAGAAGCAATGGTGATGAAAGGAAAAGTTAGCGATGATAAAAAAGTTATGAAATAAAGTGCAGTTATTGAAAATGCGCTCGGTATTTATTGCATCGATCTGAGTAAGCTCCCGTGCTAACTTACAGGTGCAGACAGATTGGTAGAATAGGAACAACGGTGATATGCGATCCAAAATGTCGTTGTATCGACTTTTATTGCAGGGAACGGAATCTCGGAGTCTGTCGTCACTGCTTATGAAATTTGTGATATTCAGTTCGGAGACCGTGCAGTCCACGCGCGACGCGTCGCCCGAGCCGTGCAGTACGCCGCCCACGGCGCCCACGCCGCCTACGGAGCCCACGCCACCCACTCCGCCGCCGGGGAAGTGCAGCCATACAAGCCAGATAAACACCTGCGATCAACTGGATCTTAACCGTGCAGACCTGGAGAAGTTGGGTTGGAATCTTGGTTCAGACCAATAAAAAGTAATTGGGTATTTCTCTTCTGCAGTGACGTGCGCGCAGTGGGAGTGGGCGTGCGCGTCGGGCGGGCTGTGCGTGTCGCGCACGCTGGCTGCAGTTTTAATAGTCGGTGAAGTTTAACAAATTGCCATAATTATAAGTAGGTATTATTTTAGCGATTATGCAGACTTAAATTGCTGTGATAAAGTGAATGAGTGGGCAGTACGGGATAAAAAAARTCGTAGAACTTTTGCAGTAGGCAAATCTCGGAACTTGCTTACTATTTGAAGAGTTGTTTTGCGTAATGCCATATCCTAAAGTGCAGGTCGTGCGCGTCCACGTCGGGGATGGCGCGCAGGACGCCTATTACGCCCGTGCAGCGCGGCGGCCACGCGGCCCAGGTAGCGCACGTTGATGCCGCGCGCGTGCAGCGCCTCCGTCAGCTGCAGATGGTGTCGGCGTTCGAGCGCGCGAGCGGGCGGCGCGTGGCGCTGCGCGTGTCGGCGCGGCGCGTGCAGGCGCTGCGCGTGCTGGCGGGCGGGCTGCCGTGCAGCACGTGAGCAGCAGGCGCAGCAGCTCGGCGCGCGCCGCCTCGTGCTGCGTGCTGCGCGCCGAGATGCAGATGCTGGGCCGCGCCTGCCGCCCGCTGGACGACGAGCACTCGGTGGCCGTGCTCATGTGCGCGGTGCAGCGCCGAGATCCACGACGTGAGCATCTCTTCCGAGTCCGCTTGCAGCATGTGGCTTCTGCAACGGTGCAGGTGCCGTCTTTGTTTGCTCGCATGATGACGGAAGGCCGAGGGCAGGGCTCGGGCGGAGGCGTGGNNNNNNNNNNNNNNNNNNNNNNNNNNNNNNNNNNNNNNNNNNNNNNNNNNNNNNNNNNNNNNNNNNNNNTGCAGCCCTGCTCGTGCGACCAGCTTAGAGAGCTTCCGTGCAGCCCTGACCTCCAGCCGTCTCGTCTACTTGCCGTGCAGGAAGTACACCTCATTTCCGCCGTTACACAAAGCCTTCGATCGCGTGGAAAAATTTGGAAAATATTGCAGATGCAAGGGCTTTGAAAGTTCAAATACCGTGCAGTTGATGTCGTGAACGCAAGGTTCCGTAACGGCGACCCGTGCAGGTAATAATATTTAATACCATCGTATTGTATTTATATCGTACTTGTGGCCCGCGACTCCCGAGATTGCAGTCTGTCTACAGCTTTAGGAGTGATAGTTTCACGGTAATGTCGACTACGCTTGGCCGTGCAGACTCATCATCTCGTATCACAGGCCGACTGCTTTCTTCAGTCACTTCTGAATAATCGTAATCGTCTGCAGCGAGGCGACGAGCGCGCCCATGCTGGGCTGGCTGGTGAGGCCGTGCAGGGGTGTATTGATATTTGATGGGGTGAATAAGACCGTGCAGAAGCGCAGGCGGCAGACGGTGTTGCCAAAACTAAAGTATGACCCAGCATAGGCGAGGCCGAGATTGCAGGACATGTTCGCAATTCTTTCAGCTCGGCAAATTGGTTATAACGTGGGTACAATGCATTGAGCGTTGCAGAATTWTATTATACAAAGTAAATAGTGACAGCCCTGAAACTGAAGGGCAACTCGTACCGTGCAGACATTACCGAGGCCGATGAAGCTACAATTTTAGAGAATGACTACTACGCGTTCGCGTAACAAGCTGCAGTGTGTTACGTTCGAGGCATTAATTATGATGAGCAATTTGTTTCGACGACGAACATCATCCGAGATGCAGACATAAACACAAACAAAAGGAACGCAGAGATAGGGAAGGGAGCCTGAAGCGGGACGATTTGATGTGCAGTCTTAATCTTCGAAAGATTCGTTCTAAAACGAACGAACGCGGAAGACTATATATATTATCGATATGCAGCACGCAGCGCACCAGCGAGCCCACCAGGGTGCACAGCGGACCGTTGCTATAGTGGTACTGCAAGTGCAGATATGGAATTCTACTACATCGATATATATTCGACGTCATAATTACAAACAAGTTTGTACGGATATGCAGGCGTGCGCGCACAGCTTCTTCGACGAGCTGCGCGAGCCCAACGCGCGCCTGCCCAACGGCCGCCTGCAGCTTGTACCCGTACTGCGAGGTGTAGAAGGTGGGCGACACGAGCTCGACGCCGTCCTTGGCGCGCTGCAGTCCTCTAGCCTTTCACAGTCCACGACTCTCCGTACATGACTGCGGAGAGCTCTCTTACCGAGATTGCAGTGATTTTTATTCTTTTGTTCATCTGTACAAAGATAGTGGCCTGATTGGAATCCCCGCTTTTCAATGCAGTTTCAAGTTGAATCCAAAATTCGGACGGAGAGTTAACATGACTAGCAAAACAAGAAGGCAAATCTGCAGCCGAACTTCTTCTCGCCAGTGTGGGTCCGCTTATGCCGAGAGAGCTCGTCGGACCGGGAAAACCTGCAGATGAAACGAAAGGCACTATAACTCAGGCTGTCTGCATTAAGAGCGCGATGGACTTGGATAATCTTGCAGCATGCCCACGAGCAGCTCGACGCCGAGTGCGGCGGCGATGGCGGCGACGCCGTGCAGGTCTGAATCATACAGTTGATATAACTTCGTACTCTAAGTTAAAATTGTAGGTAGTAAAAAATATTGCAGTTGCAACCGAGATTAAAGTAGTAAATTTTCTGAAATCGACCGACGATATTGCTTGGAAGACGTATGCAGCGCGGCGGGGGAGCCGTCGGGCGGCGCGTCCAACTCTCGCAGAGCAGCCAGCAGTGCGCCCAGCTGCAGCTTCCAGCGCGCCGCCGTGCAGAGGGGCGGCGTCAGACGCGGTAGCAGACACGATAATTGTGTAGTTGATGGCACCTTAGAAAACATGCAGTATAATGGCGTACTTAAGTCAGTCTAGTTTCCCAACTCAGCGTGCTATCGTCAATTACTAAGAATGCAGTGTGTGTGGACCTCCAGGGCCTGTTGCCAGCAGAGGGCGGGCCGCGCCGTGCAGCAGGAACGTCATGTGTCGGGTGGCGAGCGCGGGGTGTCCCATCCTACGCGCAGCTACCACTAGCTGCAGCTACAAATCTAGTCAATTCAGATATCTGCCCTTGAGTTTTCATTTCTAAATCTGTCACTTTCTGTGCAGGGCGTGGCGCTGCTCAACATCCCCTACGCGCACGGCGGCTCCAACCTCTGGGGCACCGTGCAGCGACGTGAGYGACTCCAGCGACTCGCCCTCGGACAGGCGCCCGCTCGCGGAGTAAGTGTTGCTGTGCAGATACACAGTTTACAGATTAATCATCGTTATTATTCGTTTCTCATTGTCCGTGCAGCGCGCGCTGGCACGGCGCCACCGTGCGCCGTGCAGCGGTAGAATCTACATTCCGAACTAATAGTAGTTTGACGTTAAAATAAGTTATGTTTAGATTGCCTGCAGCGACCTTGTCCTCGCTACCCTATTTCCCTAACATCCTGTACATCAACATTTACAGTCAACGCCGTGCAGTCGCCCCTCGGCTATATCTTGAGCAAACCTTACAATTACACCTTATATTGCGAAAAAACACTCCTGCAGCGTTAGGTTGGATGTCGGCGCGTGTCGTCGGGCTCGTGACTACTCCTAACGTGTTTATTGTATCTGCAGATCAAACGCATGATATGTGTATTAGTAGGCGGTTACAGTTCGGATGTAGGGTAGAGATGTTTCATGCAGGGCGGCGGCGCGCTGGCGCTGGAGCTGCACGCGGCGCGCGGCGACTGGGCGCGCGCCGCCGAGCTGCAGTTAGGATGATTAATCGAAGCACTCAAATGAAGTATTTCGGTAGAAGTGTTCCGAACGGGGGGAGTGCAGCATCGGGTCGAACAGCGAGTCCCTGTCCCGCTCGGCCTCGGAGTCGTCGGTGAGCACGGGCGCGTGCAGCCGGAACACGTGCACCGTCTCCGTGTTGGACGTGGCCGCGAGGTACGACCCACAAGCACTGAAGTGCAGCAACGTCACATTGTAATTATCAATTCGATTGTTATTAATACTTTAATCAGCTTAAAGGATTATCNNNNNNNNNNNNNNNNNNNNNNNNNNNNNNNNNNNNNNNNNNNNNNNNNNNNNNNNNNNNNNNNNNNNNTGCAGCAGCATATACTTCACGATGGAGTCTCTGCACCAGGTGCACTTCCTGTACCAGTACTCGCTCAAGTGCAGCAGCTCGCGGCGCTGCAGCGCGCGGCGCTGGAGCGGGAGCGCGCACACGCCGTGCAGCTAGCGAAAAAATGAAAAAAAAAATCGCTATCCATTCAAGCCGTTAAACCCCAACCGTGCAGTTCATCTTTTAACAAACACTATTTTCGTTCTGAAAATATTTTAACCTTGTGAAACTTGTTATATTGCAGTGGACACGTAGGTGCATAATTACGTCTTGTAATAAAGCGGGGCGTGCACTGCGCCTCGGGAGACNNNNNNNNNNNNNNNNNNNNNNNNNNNNNNNNNNNNNNNNNNNNNNNNNNNNNNNNNNNNNNNNNNNNNTGCAGCGCGAGCCGCTCACGTGGCGCGAGTTCGCCGTGCAGCGGTCAGAGGCGATACCGTGCAGTCTGTCTAATTGAGATGTGTGGTGACGTCACTCCTTTGGTTGCGTCACTGCGACCACGAGTCCTTGCAGTGCCTGCGATATTAATTTTTTTTACTACTTTTTTCACTTATTGGGATTGTATCATTGAATTTGTTGCAGATGACATGTCTACCCTTTGGGCTCGCAGCAGCCCCGAAGATGTTTGCATCGGTCACAAATTGGATGCAGCTCCTCCAAAGGATGTACGATCCAGACTTGGGCTCCGTGACCGCATCGGATAATGACCTTAGAGTGCAGCGTGGCGTCCACCAGCAGGCGCGGGCGGTACAGCTCGTCGCGCTCGCGGCGCGCGCGCTCGTAGTGCAGCAAATAAACTTTCATAACGTTCAGCCGTGCAGCTCATAGCGACCGTGTGGAAGTATCTTCACCACCGTGCAGTTAATACGTCAACTTCAAAATCAATTATCGTTAACTCGAAGAAAAGACGATCAACCTGGAAGTCTGCAGCAGCGTTTATAGTAATTCACACTATTATACAGAAGAAAAAACATAAACGTAAAGTGCGTTGGTGTGCAGGCGGCCTCGAGTGCCGCTTACGCTATCGGTATGTATAATATAACCAGCCTATAAGTACCTCGAATGCAGGCGTCATCGTCTCTTTTGTCACCTGTGCCGTGCAGCGCGAGCCGCTCACGTGGCGCGAGTTCGCCGGCCTCGCGCACGGCCTCGCCGCCGCGCTCGCGCTGCAGGAAGGACAGTCTATACAAAAATATAAGGGATCAGTCTTATCGCTAACGCTACCGAACGCTTGGCTGCAGGACGACCTGGACCTGACGGAGGCGGAGCACTACGCGCTGTACATGGCCGTGGCGCCGCACGCCATGCAGTCGCACGCAGTCGCCGCGCGCCCGCGAGGCGGCCGTGCCCGCGTACAGCGAGCCCGCCGTGCAGCGGCTCCGAGCCTCTGACCATACATGGCGTAAGGTGAATAGAAGGGACCCAAAGCTGGATTAAATGCAGACCAAGAGACGATGCGTTTGGACATTACACTTGTTCTCCCTCTGGTGAAATTGTTTGCAAGACCTGCAGGCGGAGTCGAACGCCGCTGTAATCTCATTACGACGCGCTCTTCCCGCCCGCGCAACCCGAGCCTTGCAGCGACCTCACCAGCGCATCTTGTGCCGTGTTTATTATCCCCATTATCTTGAGGCATCGGATCATCTGCAGGACTCGTGGGGAGCATGGGATGACGTTCTCGACGAGCTTCGACGACGTATGGAGCCTTCGTCGGTGCAGTGGGGTTGCGATGATGTGATGTTATGTTGTCAGGCGAGTCGTGGTCGCCAGACGTATACAAGCTTGCAGGCAGCAGGAACATCGAACTCTTACACCCAACTCAAAAGTGAACCAATACTCTCAGAAACATGACTGCAGCGGGTCCCACTCGGCCAGCATCGCGCTCAGCAGCGGCTCGACGATGTTGCCGCCGATGGTGCCGTGCAGCTTTTAAATAAGTGGTTCTTTTATGTTATGGTGTACGTATTGCGCGATCGTCGTTCCCGCCAAATGCAGAGTTTATTACTTCAAAAGTTTACTGTGCCATGATTTATACTGCATAGAGTCCTCCGTGCAGCAGCAGGCTCTGGGCTGGCTCCTGGACACCGCCGTCGCCGTGTACCGCCCGTGCAGCATTTGGCTTATGTTAACCATTTGTGAATTGGCACGAGAGTATCTGTAGGGAGGCGCCCAGGGCTGCAGTTGTTTAACTCGTGTATGGAAGTGGTGCACTTGGATACGTGTTGCGTTGAACGGTTGAATAAGCTGCAGACTCTGCTGAATCAACCACAGGAGGGACTAGCACCACAGCAGACTCTGTTGAATCAACTACAGGTGCAGCACGGAGTCGGCCAGGATGTTCAGCATGTTCTCGACGTGCTGCAGGACGCGCTGCAGGTCCGTGTGCAGGCGCCGCGACAGCGCCGTGCAGCTTACGGAAGCGGGCCCGTGCAGGAAAGGGCGTAACTCATTTTGTCAACATGTAATTTAATTTTACTTGAACCCCAGCTACAAGTCGTGCAGCGGTCCATAAGCGAAGTGTGCGGCGARGGGAACCCGATGGATAAATCTATCGACAGTGCTTACATGCAGATGCACCACGCGCTGCACGCGCACGCGCACCCGCACGCTCACGCGCACGCGCACGGGCCGCTCGTGCAGCGCCGACCGCACCGTCACCAGCTTGCGCGCCGAGCCCTCCAGCGACACCTCCAGCACCAGGCGCTGCAGCGCTGTGTCCGCGGCCACGGCTCCGAACACTTCCCGTGCAGCGCCAGCGCCACGCTCGCCGCCGCGCCCGTGCAGGACATCCAGCGCGCCGTTTCGCATACGGAGAAGGCGCTCAAGTCGCTCTCCGACGCACTCGCCGTGCAGCGAGACGAAGAAGAAGCCCCCGTGCAGCCATAGACAAACTGGGGGAGGAAGTTTGTGAGTGATCGATTTTACACCGTGCAGCGCCGTGCGCCCRAACGTCACGTCCGCCGCCGCGTAGTGCGCCGAGATGCACTTGCGGTGGCGCTGCAGCGTAACTTCGTGATGGAGGGCGGCGCTATGGTGCTGGCTGACGGAGGCGTGGTGTGCATCGATGTGCAGGCACGCGCTGCTGCCGTGCACCGCGCCCAGCCGCTGGCCCCAGCCCCACCAGTCCAGCTCGTTCTGCAGATCTCCCGAACTGAATCTGCGCAACGCCTCCGCTGAGCTACGCACCACCGCCGTGCAGTACTGGGACTACGCGTGCGTGTCCACGCGCATGCGCGGCCGCCTGCTGGAGTACGTGGACCAGCTGCAGTGTGACCGTAGAGACCTACGTTGTACTGGAAGCTCGTTCCCGTGCAGGCCTGCTGAACCGTGGAATTTATTAAAATTTATTACACGAACTTATACAATCCGTGCAGCCGTTCATGTTCATCACCCAGTCGCGCTTCGCCTTGCCGCCCGCGCCTGCCACACGCAACACGCTGCAGCGCCGCTTCCATCAGTTCCGAATGTCTCACGGTCACATCCTCTGCGTTTTTGTCGTGTACTATGTGCAGAGACAATATTTATAGTGAAATCAATTGGTGTAAAAATCAAAAGCCGTGCAGCATAGCAGGGACTGTTTTCTTGATTTTCTTTCCTGATATTACTCATATCACTTCCCGTGCAGAAACCGCACTATGCTCCCAACACGTTATTATATTATCTTTGTGAACTTTTAAATGTCCGACCGTTGCAGACTGTAAATAAATTGAAGAGAACACTCGAAGAAGGAAAATCCCTACAAATCTACGCTTAATCCCTGCAGCGCCAGCAGGCAGGCGTGCAGCGCGTTGAGGCCGTGCAGCGAAATAGGTCAGCGGCTTGAATGCTATAAATAGCTCGGCGAAAGTCGGGCGCCGCGCCCCATCTGCAGGTTGAAAAAAGAAATCAAATCAAATATATAAAATTTGATTTGATTTGAATGGAACCTCTCAAGATGCAGCAGTGCGTGCTGCTGACTCTGCGCGCGCGGCGCTCGCCCGACCTCACGCCGCAGCCCGACGAGCTGCAGGCACACGCCGGAGTGCTTGCACGGCGCGCTCTCGCACTCGTCCACGTCGGTCTCGCAGTTCTTGTGCAGCGATTCGCGTTCTAGAATTTTGTTTGTTTCTTTCGAATTGTTATTTCCGTGCAGCAGCGAGCCGCACTTCACGTCCAGGAACAGAGTGCCGTCCTCCGACCGCACCTGCGGGCGCCACTGCAGTCAGTCCCTACGTATTACGCCACGCTCCCGACCCGAACCGCTCCTATTCTAATATACCCCCTTATGCAGTGGCGTGTTGGGAGCTAAGCATTCCTGCTTAACTTAAAATTTAAACACATTGCAAGTGCAAAAATGCAGCGCTACCTCGACGCGGCGCTGTACCGCCTGCGACACGCCGACCACTTCTACGAGCAGACRCTGCTGCAGAGAAACAAACGGCGACACAAAAGACGTTTGCTTGTTATAATGAGGAGGGACGCAAATAACTTTATGCAGCTGGAACACGTACTCGAGCGATGCCTGGCAGAAGTCGCGCTCCGCCATGTCCATGGCCGCGTCCNNNNNNNNNNNNNNNNNNNNNNNNNNNNNNNNNNNNNNNNNNNNNNNNNNNNNNNNNNNNNNNNNNNNNTGCAGGCCGAGCTCGACGAGCTGGAGGAGGCGGCGCGCGCGCTGGAGCTGCGCCCGCTGCCCGTGCAGAACATTCCCGTTCACACCAAGCTGAATGTAACCAAGGTCGGTAAGACGATGCCGTGCAGGGCATCGTATTGTCTCGCTACAGCTGCAAGTTTGCCCTGGATGTCCTGCCTGGCGCCTGGGTCGTGCAGATGCCTGTCAAAGGTCGGTTCAGTACAGACGTATACGCACACTCGGTTTGTCCACACAAATGTTTGCAGTCGACAATCACGCAAAAGATTGACGCTTTAGGCACCGTTTTTATTGCGATTACGGGACCCGCTTTGCAGTATGCAGGCCGCCAACGGCGCTTCTGCGATAGTGGCGGGACCGTGCAGGCCGATCCCGACACCTTTAGGAGAGACCTGGCCATACAAAGATATGCTGTGATCCCTCTTTCCATGCAGGGTCGGTAATTTCGACTCGATATTGTGATAATATTGAAGGTTTAATAACAGGATTGAAATTGACTGCAGTCGGGCAGCGCGGCGCGATGTGACCGTGCAGCGCGTCGGAGGCGGCGAGGCGCAGCGCGTAGTTGTGGTGGTGCAGCGCGGCCGCCTCGCGACTKTGCAGCTGCACTGTCGCCGCCGGGGATTTATGCCGTTATCAGACCCGTGCAGACCCCGAAGTTCTGGGTGAAATTCCGAGTTGCACCATTAAAATATTATCGAGTTTTTCCGTCGATGCAGATATGCGTTTTGATCAATACGCACGTGCGTGGTGCGTTCATTTAGTCGTATTTGTAATGCAAGCTGCAGGTGGCAACGCACCTTTCCACTTCCACGCATCGACCGCTTCGAACGATCCGAATTGCCGATAATGTGCAGCACGCGCCGCTGCACCAGCACCAGCCCGCTTGGCCGCACCAGCACCAGCACCAGCACCAGCATCTGCAGCTCGAGGTAGAGCGGCGCCAGGCGCGTGGAGCCGCGGTAGATCCACTCGCGCCGTGCAGCGGGAAGAACTCCACCACCGTCACGTTCACGCCGTTCGAGACCTGCGACGAGYGAAGGTTTGCTTGCAGTTACTTGGCTTGAAAGACCAAACGTATTCGGGAGGAAGAGTTCTAGAACCTGAAAACCATGCACTGCAGGGTGGGCGTGGCTTACTCCGCGAGAACTGATTCCGTACTCATCAGAGAGGCGGTATACGCTTCTTGCAGCGCGACCCCGCCGCCGCCGACCTCGCCGCCTACCCGTGCAGATAGTTTTTCGCTCAATTTTTAAACCGTGCAGGTAGGCTTCGCAGTCACCCGTGCAGAGCCTTATCGACGAGATGATAGACGGCACAGTGACCGTTCCCTCGTCGCACCGTGCAGCCCTCTGCCCGTTGGTCCAAGTAGTTTGCGAACAACTGCCATAACTCCGTAGGTACTCTGAAACTGCAGTACCCACACTAAGATATATCTCACCATTCGTCTCCGACTCCCTCACTGACCGCACCCAATATCCTGCAGCTGCGAGGGAGCCGCCAGCTTCCGTGCAGCCTTTCTTCAACGAGCTGTTTAATGTAAGAAACTTGCTGTTCGTTATTGCAAGCAATAAACTTTTGCAGTCTTCGCTTAGATTTAATTAATTCATTTCGACCAGTTCTTATACCTAACTTTTCGTCTCTTTACTGCAGCACCTTGCGGATGGAGCGCAGGCTGCACGGCGAGAACCTCTGCGAGACCCCAAGCGTGAGACATTGCAGCAGCTCCGCCAGTGGATGGCCACCGTGCAGCTTGCGGTGGCACGTGCCAGGCAGGTGTTTGCCGTGCAGCGAGATTTAGCCGACGCTAACGCAAAGTTGTCTGCCGCTTCCGTGCAGCAGCGCGCGCGTGCGGGGCTCGCCGTGCAGTGCGACGCCCGCGCACTGAGCAAGGGTACCGACCGTGCGGTCCCGTGCAGAAGTGACTCCCTTGACTTGGCCGGAGAAGATGGTGCGGAAGTGCCCCTCGATCCGCCGCGAAGATGCAGTGAAAAAAGCTGAARTATGCTTTTCACCGTATGATGATCTAGCCTTCGTGATGTACGTCGACAATGCAGCGACTGCGACCAGATCTGCGCACGCACGCCCGCGGTCAGCGCGCCCCGCCCTCGCGGACGACCGTGCAGCAGTCGCGCGGCTTCGGCACCAACTTCCGNNNNNNNNNNNNNNNNNNNNNNNNNNNNNNNNNNNNNNNNNNNNNNNNNNNNNNNNNNNNNNNNNNNNNTGCAGCGACGAACCGATCATCGAAGATCCGTGCAGCGTCTGCGCGAACATCTCGTACTTGCGGATGTCGTTGTCGGACACGGAGCGGCGCGCGAACTTCTGCAGCGTAAGCGCCGACTTGCCCACGCCACCTGAGCCCACCATGATCACCTTGTGCAGCGTGGGCTGCTGCAGTGTATACGTGAATAAAATAGCAGTTATATTTGGTTTATATTCCACATTTCCGTGCAGGTCGGGCAGCGCGTGGTCGCGCGTGTGCGCGCGGCGCTGGCGCCGTGCAGCACGCGCGGATTATAATCAGTGTAATAGCTTCATGTTTGTGCAACACTCTTATGCAAACTGCAATGCAGTGGTTCGCTTGCTGCTACCAGCCAGCTGCGCAGGCACAGCGTACCCGTGCAGCGGCTCCTGAGGTGGCGAGCGCTGCACCTCCACCTGACCGTGCAGGCGATCGCTGTTTCTACATTGGATTGGGGGCGAAACCGTGCAGCCTGTCGCGCGCACTCGCACTGACCAGCGTGCAGCTGGCGGGTGCGGTGCAATCTGCGCGGCTGTGCAGTGGCATTCCACGAGTCGGCTCTGACTTTGAAGTGATCGAACACGACGGTGACCTGTTCGTTGGGTGCAGAATTTTATCGAAGATACGAATGCCGTGTCCCAGGAAGGATCGACAGACTTGATAATATAATAGTTGCAGCGTTCGTAGATTTTTTTGCTGGATAGGGGAGAAGAGTAGGCAATAATTATTTCCAAATTAACCGTGCAGCTCGCGGCCGTCGTGCGCTCCGCCCGCGGCTGGCAACACCTCGCCCTCAGAGTGCACGTCGTCATGCAGCGCGTGGCCCCACAGCCCGCAGTCCATGGCGTACTCTGCGGCGCGAGGGCGTTACGCGGTGAGTTGCAGGCGGGTCGTAAATCACGCGGCGTCTCATTCCACGCGGGACCGCCGCTGCCGCCGCAGGCACCGCTGCAGTTAAAGTTTAGCTATCCTTTTTCTTTTACCCCAGAATAAAAGTAATATTCTTTATTTGCTTTGCTGCAGTGCCGAACGCGCGTGTCGCCTCCGACGCTCGCGCCCCGCACACCCAATCTGCTCATTTAGCAAGTGCAGGCCCAGCACGCGCTCCACGTACCCGCYCGCGTGCCGTGCAGCGCGCGGCGCTGGAGCGGGAGCGCGCACACGCCGTGCAGACAATGAGCTCTACTAATTGGTGTCGTATATTATCTAGGACATGCATCCGCACCGTGCAGAATTTTATCGAAGATACGAATGCCGTGTCCCAGGAAGGATCGACAGACTTGATAATATAATAGTTGCAGGATACTGTTGAGCGGGTAGTGGAGGAAAATCTATTCGTGGAACARGCGTCGTCACACACACAACTGCAGATACCAGCTGGCATGCTGACTGGACGATTCGGAGGCAAGCTGCTTATCTTCGTGTCCATGGCTGTGCAGAGACTCCTCCAACCGCCAAGCGCTGATATAAGCTTGCCAGACATCAAGGAGAAACTTGCTGAAGTGCAGGCCTTAATAACGTGGTATTAAGAGCGCCCGCGATAGAATTCGCCACCCAAGWCGTTTGTAATACTGCAGCTCGTAAAAGTCGCTCGGAAAAAATATGTGTTATAAATATATATTTTTAAAAATTTGTTAGTTGTGCAGCAGATCGTGGATAAGACGATCCTCTTCGCCGACAAAGACGAGGACGGCAAGATCTCCTTCGAGGNNNNNNNNNNNNNNNNNNNNNNNNNNNNNNNNNNNNNNNNNNNNNNNNNNNNNNNNNNNNNNNNNNNNNTGCAGATCTTGGGTCTTGGCTTTAAACAACCGTGCAGYGAGTGGAATGTAACAGGGCGCGTGCACTCCGCAGGCGCGAGACGGCAGCGTGGACAGCCGCGATGCAGCTGTTGGTGCAAATCTCGCAAAGGGCGTAGCKACTATTGGGCTTACTGCCCTATTGACCACATTTGCAGCCATTCCAGAGACTTGGATGTTACTTTGATAGACTTTATACTCTGTGGCAATCGACTGCCGAGATGCAGGCAGCGTCGTGCCGTATGGCGGGTGTGGCGCTCCCGGGACTGGGCGTGGCGGCGGCATTGCCGCTGCAGATCCCGATTGCTTGTGTTCTAACCCCGTGCAGAAGCTCAAAGATCTTTCAGACTTTACGTGACCCATGTGGATGGTGACGGTCTTTTTCTGAAGATTGCAGGCGATAATCGCGGTGTAAAAAATTGCTCCCAGACCTCGGCACTATTTCCACCCTTGCCGTGCAGAAGCAAACAGAACCCACACAGAATAACAAGGAGACTTTAATCATCTCCGTGCAGCTTGTCCATGTGCGGGGTGGCCGTGCAGGTGTCGGCGGCGGGGCACGCCATGTTCGGCGCGGGGCAGCGCCACGAGCGGCACGCGCGCCTGCTGCAGCTGTACATCACGCGCGACGGCACGGCGGAGCTGGGCTCGCGGCGGCGCCAGCAGCTGGCGCGGCTGCAGCTGCGGCTCGACGCTGCGCGTATTCAGTGGCGCGAATGGAAGCAGACCACGATAGGCGAGCCAGTGCAGAGCACTGTACCAACTCGACTGTACCTAATTCTTTTATCGTTTCTCGTCTATACTTAAAAACTCATGCAGACTGCCTACCTACTTCTTTCTCCTGGACTTCATCAGGTCGTGAGATGGGACTTGCATAAGTCGATGCAGGCGTCATACCACCGTCTAAACCCAGACCAGGTGTCATACCACCTGGAGTCATTCTGCCAGGCGTTGCAGCCGGTGCCGTGCGCGCCGCTGTTCGGCGCCCCGCCGCGCCTGGCGCCGCCGTGCAGGCGGGCGCGTGGCCGCTGGGGGGCGCCATGGCCCCGCTGGCGCCGCCCGCGCAGCTGGAGCGGCTGCAGGTTGCCATTCTTCTGGCTTTCTATGCTCAAAGTCACCCTCTGGTTTAAGATTATCTTTAGGTTTTGCAGCGCCTCGTCGGTGTGCCGCGGGAGAGGGCGCTCGTAGTCGCTGTCGTCGTCGTCGCTGTACTCGTGCAGCGGGTTGAGCGCGGCGAGCGCGTGGCACGGCGTGGGCGTGCGCACCTTGGCGCCCTCCACGCCGTGCAGCTCCGACACGGTGGGCATCGTGCGGCTGCGACCCAGCGCGAACGGCTGAGGCTGCGAGGGGCGANNNNNNNNNNNNNNNNNNNNNNNNNNNNNNNNNNNNNNNNNNNNNNNNNNNNNNNNNNNNNNNNNNNNNTGCAGTGACACGGACATTACGCGAACGCTGTCACTCGCTGATTTAGTGCGATGCACAGCCTGCCTAGGATGCAGAATCCTTACACCCTGTACTCTGTGCCGTGCAGCTCTGCGAAGTGATAATATTGGCGATAGGTGCGATGTTACCGTGCAGGAAACACATGAATTCGCACTTCGTAACAAAACGTATTACCATATTTCTCTTTAAACGGCCGTCCTGCAGTGCTAATGTCTCAGTGGTTATCAATTTTATTGACATAAAATAATCAAGAAAGGAAAATCAACTATGCAGACAATGCGCCATTCTTTTTMCGAATTTTCTGAACCATCAAAACGGTTATCGTTATCGAAACGCTTGCAGAGAAATGTGAGGATAAAGATGTTATCGCTTATGTAATAAAAGTTGTTTGTAACTGTTACCGAGATGCAGCTACTCGCATGGTTGAGTATCGAATTATGTCGTCCTGACCGATTTCTGTCACTCCGTGCAGAAGCTGAGGAAACAATCGGATCTCCAGTTAATCAGATGTGTCCAAGACAACGCAAGATCGGGCATGCAGGTTGGAATATCTAAGGAGGAAATCACTGGTTTCACTGAAGAATTTCAAATTATTTTTACCGAGATGCAGTCCGTGGAGGCGCAGCACCACCAGTGCAAGCGCATTCCTCCGTGCAGCTMTATAACCAATTTAAACAAAGGACCCGTGCAGAGAGCGATGCGTGCGCGCAACACTTGTGGCGCGCGACTGTACACTGAATGCGGCATGCGAACGGTGCAGGCGCTCACTCGCTCGCGGAGAGCCTTTATCTCTTCGTTGAGTCCGTGCAGTATTCGCGTCCTAAGTTGGCCGTGCAGCGACGCCAGAAGTTTCCGTTTGTGGTTACACAACTTGGTTAGCTCGGCGCCGTGCAGCGCTTCGGCGTGGACGTGGTGGTGTGGGCGCACGAGCACAGCTACGAGCGCTCGTGGCCGCTGTTGCAGCGCATAGGCGTGGTGGTAGCAGATTACAAGGGCTTAGATAACGGCTTTGAAATAAAACCTCCTGTGCAGCTTGCTCCTGTGCGCGTCGTGCGCGTCGGGCGCCGGCCCGTGCAGCGCTGAAACCTGTTTTCGAATGCCAAGTTTATGTGATAGTTTAAAATAAAATATTTCTTTAATATGCAGCAGGAAGCAGTGCTGGCGCCAGTCCACCGTCTCGCTCTCCTTCACGGTGCGGAACATGGTCTGGTGCAGATGTATATAGTATCTTAAATTAACTATTCGCATTCGTTACGTTGCGAGAGGCCGTGCAGCGTGGCGCCAACGAGTCCGTCGGAATCCACCGAGCTCCGTGCAGTAGTATTTTCTTTTCAAAATCTGAATGCAGGAAACCTTAGATTCGCGTATCGAGTATGTATTGGTGCAGCGCCCAGTACACGACGTACAGGTCCACGAGCTGGCGCAGCACGCGGCGCAGCGCCGTGCAGCAGATAGGCATCCAGCCGTCGCCGTGCAGAAACAACGGTACTTCCCCGAGAACATCTCCCGTGCAGAGCGCGTGACTAAAGTTAAATTTTATGTCAGAAAATTTTGCAACGAAAAGTTTCATATAACAACTGCAGCGCGCGGCGGCGGCGCGCTCGGAGCGCTGCGAGTTCCTGCAGGAGCACTGCGCGCAGCTGACGCTGCAGTTTTGACTCTCGCCACCCCGTGCAGCACCAGGTCGCGCAGCARCGACGACGAGCAGTCGCGGAACAGTTGCACCTGCGGGCCGTGCAGAGCGGCGTGCGCGGCTGCCACCGTGCAGCGGAAGGGCTCCACGCACCTGGCAGACGCGCGTGGGGTCGCATCGAAACGACTTCGATGGAGGGTGCAGAAAGAAAAAAAACACATGAACAACCGTTCCAATTATTGACGTGGGTATGAGATGAGAGCCCCGATGCAGCCCGAGCCGCAGGCGTCGGAGCCCGTGCAGTTGAAGTTGTCCTCTCGCTCGTATCGACGTGACTCAACTATTTTCTGCGCAGCTATTGAGGTCATGCAGCGCSTCCCTCGAACTGGCCTCTCTCTGGCGGAGCTTTCACGAACTCGGCACAGAGATGATAGTGTGCAGCGTTAGTTGCAGTCCGAAAACCTTCCCAGGCAGTCCGTGCAGACTCATTGTTCCAGTGTTTCCTATACGAAACGTGTTGTGTAAGCACAAGTGTAAGCTTCGTTCATGCAGGTGCTCAAGCGCGCCGTCATCGGCACGGGCGCCGGCACGCTGCGCGTGTGGGAGCAGCTCACGCTGCAGTGAGGCGGTAGCGGAGCGTGTAGGTGCGGTAATTATAACCGTGCAGTTCGGCGCGCTGCTGGCGCCGCCGCCCGCGCTCTAGCGCCGACTGCTCTACACCGCGCGCGTGTTGCAGCACCTGGCCCCGAAGGCACAGTTGATACAGTAAAACTCACAATTCAATCCGATGAAGTATTTACTGCAGATCGCAGAGTATACTTATTGTTACCGTGCAGCAGGCGCGCGTGCGTGAGCGTGGCGGGGCGGCGCACGGGCTCGAGCAGCGCGCGCAGCGCCGCGTGCAGAACTTCGTGAGCCAGGAGCAGGCGCTGCGGCTGGCGGTGAGCCAGGTGGCGCTGGCGGACGAGTTGCAGTCAAAAACTGCATGTGCATGTCCAGCCATATTGAAAGGTCGATATTGCAGACAAAAAGGTCACGTGCAGAGGCTAAGCGTCATAGTGATTAATCGTATAATAAATTTGTAAACGCAAGGTTTGAGGTAAATATTGCAGCGTGAGGATCTCCATCTTGTCCAGCTTCTGCGAGCGCCGNNNNNNNNNNNNNNNNNNNNNNNNNNNNNNNNNNNNNNNNNNNNNNNNNNNNNNNNNNNNNNNNNNNNNTGCAGCTGCCTGAGCTGCTTGAGGACGGTGTCGAGCAGCTTCCGTGCAGTATTCGGTGTGAACAAAATAAAGCGAAACTGAGAGGACCCGTGCAGTTTGAACACCTTATGAATACCTTCTGCTTCTACTTCCGCCAGTTTTCCCGTGCAGGCGCGCGGCCGTGTTGGGGTCGCGCGTCACGTCGTACATGAGGCGCGCCAGCAGCGTGTTCATCTGCAGTCACGTTAGTATTGGTTAGAAACTGCGCAGCGAGCCGTGCAGACGGGCATACGACTCCACCCTCTAGTTTCATACAAATTGATATTTACGGTAATAGCCGTGCAGCTTCACGCACCCTACGAATATTGATGTTTTTTGCCAGGATTTGTGCGGAGCACAGGGTTCGCGGTGCAGGCCGCGCCGCAGCTGCTATCCGTGCCCATCGCGCTGCCGGGGGCCAAGCCGTGCAGCGGTAGACGTTAAGTAAAGAGCTTGGAATAGTTTTCGGTTGGGATAAAGCAAACTGACGCTGGCNNNNNNNNNNNNNNNNNNNNNNNNNNNNNNNNNNNNNNNNNNNNNNNNNNNNNNNNNNNNNNNNNNNNNTGCAGGCTGGCCATGTAGCATCGAAGTCGGAATTGTTCGCAGTGTAGTCTTTCCAGATTTTCTTCCCATTGCAGGAAATAAACTATATCTTAGTAAGGAAATGGCAATTCCGCCGTGCAGACGTACCTGGAACAAGTAAAGAAAATACGTTATAGATTGTGAAATCGAAAGATATTCCCTGGTGTGCAGCCTCGTGTTCTGAGGTTGCGGTTTCACTTGTGGGTTAGGCGACATCGGCGGTATGGGAAATTGTTGCAGCGGCCCGAGCTGCTGGCCGTGACACGCGACGACTACTTCGTGTACCTCACGCCGTGCAGGTTCCTGCTTCTCCTCGGCCGGCGGACTGACTGCTCCGTGCAGACTGAACCCTTGAAGCAAGAATACGTCCAAGAGCACAAAGATGCCGTGCAGGTACAGCAGGCTCAGCTCCGACGACACCTCGAAGCTGCGGATCTGCGGACGTTATTACGTGCCTTGCAGGTCAAGCCTGGGGGACATTCGCAATTTGGGAACGTTGCCGTGCAGCAGCTTGAGGAGGAATTCCCACAGGTAGGTGGTGGAGCCCTCCCGTGCAGCTGCTGCTCAGGTGGGTATATATCAGCGTGCTTGGCCAGCACGTGTCGGTCGTCCGAAGTCTCGTGCAGATGGAGCCACTTCCTTATTCACTTAACGAAGGAAATTACTGGAGGCTACGAAAGTAAAACTATATGCAGTGTCTGACGGCCTCGTATCTTTCATCTTCAGTCATCACCGTGCGCCCCTTCCGTGCAGGCACACGGGAAGTTTAACTAAGCTTCGGTTTCAATATAGACGTACTATTTTGTCTCTAAGCAATTGCAGGGCTGGTGTGATGTACTCGGGCCTCAGAGCTCAGGGGACCCGTGCAGTGGTATCCGTATTTATAGATGTAATATCGTCCGTCTTCTTAATGCCAGCTGGCGAGGGCGCCTCTGCAGATGACCATAAAATTGATTATTATTTAGGCTGAAGCCTTGACAGGTTAGTTGAAGAAAATCTTTATGCAGTGCTCGCGCAGCGACACGACGCTGGCGCTGCTCGTGCGCATCGTGTCGGGCGCGCTCGCCATGCTGCAGGAAGCGGCGCTATTTGTGGCCGGAAACTTAGTTTGGCGCGGAGAGGCCGTGCAGTCATACGCTCAACGCTCATCCTCCGATCAATCCCGAGGCTCCGCCGTGCAGTGCGGCGCCGTGCCCAAGGAGGCGTCCGTGTGCCTGCTGTGCGGCACGCTTGTGTGCCTGAAGCTGCAGGAGCGATGTACAAATTCACTTCATATCTGAATCGTGAAATGTCAACCGTATTACGGTGATACGCTGCAGCGACACCTCGTGCACCAGCGTGTCCGACGTGTACCACCAGCGCTTGCTCTCGAAGCCGTTCCCGTGCAGCTGTCGTGGGAGACACTACTTCACAGCATGGACACTTTCGTCCACCATCCGATCCGTGCAGTACAGGTCGGCGGAGCACACGCGCGGCGCGCACTCGGCGCCCGTGCAGCATTCGGACCTCACACGTACCCGAACATCCTCACATAAATACCCACCGATGGCTTCATATCGACTGCAGAGGGTGCGAATAGCGGTGTTAGCGGAGGTGGTGGTAGCAGTGGTGGTGCCACGCGCCGTGCAGTGGTAGAACTGGCCGCGCGCGCCGCCGCACACGAACTTGTCGGACGACGCGTGCCACGCCACCGTGCAGCAAAACCCATTTCAAGAATATTTTGGAAGTTACTGATCCCTGGAGACTTAACCATTGAAGTAGGTGCAGGGCTGCGGCGGGCAGAAGGGCAGCGCCTCGTCCTCGGCCTGCGGGCAGTCGCGCCAGCCGTCGCTGCAGCGCGACCCGCACGCGCTGGCCTCGCTGCTCAAGATGTACTTCCGCGAGCTGCCCGACCCGCTGTTGCAGTGCCTGAACCTCCTCCTGCGCCACAATTGCCGCCGCCAGCTCCCACAGCATCTGATTTTCCTCCTGCAGAAACCCCCATGTATAAAGCACAGCCCACCGTGACCATGGCGAAACCGATGCCGATGGGCGTGCCNNNNNNNNNNNNNNNNNNNNNNNNNNNNNNTGCAGCGTCTTGCCGAGCCCCATGCAGTGCGCGAGGATGCAGCCGCCGCCCGCGCCGCCGCGCGCCGCCTGCAGTCAGTAAAAATTTGTTTTTATACCCGTAAAGATTACTATATAAATAAAGTTAACTACGTTAATATGCAGCTGCGCCGCCAGCAGGAACAGCATCTTGAGGCCGTGCAGACGTCAAAATTCCGTTGTTTATATCATACGTAAACAAAGAAACATCGGAATCGGATATTTGTCATGCAGAAATCCTTTCGATTCTTTTCCGTGCAGCCTGTACCCGCTGCAGGGCTCGCTCATGCTGCTGGACGCGCACCTGGTGTTCCAGCCCTTCCTGTGCAGGCATCCTCCCGTCGTCACGATCACATTCGTTCACAACTATCGGTTTGTTCGATTAAATCACTAATGCAGTCGGAGATGTAACACCGAACCGTTCGCTTGACGCCGTGCAGAATGACGAAGCCGTTACAAAGGCCAGGCAAGAGAGGGACGAAGCTATTGAAAGAAAGAAGGCCGTGCAGACGCAGGCGGAAGCGGTAGCGGGTGCGGGGCCGCAAATCCCTCGCCGACCACTCCGCGTTCCCGTGCAGTTCCGAATTAAATGCAAAGCTACCACCGTGCAGGCGCAGCTGCGCGCCGCCGCCGCGCTGCTCAAGGAGCCCTTTCCCGTCGGGGCGCCCTCGTAGTTGCAGATTCACCGCTGTCACCGTGCAGTTGAGAAAAAATGCTCAGAATTTTCATCTGCGACCTCACAAACGATTTTCAGATTAAATCCGAGTGCAGCGACGTGTCGTTGGGGATGAACTCGTGCGCGACGGGGATGCAAGGGTGCCGTGCAGGTACAAAAATGTTATGAGCAAGCGTGGGTCGCGATCGCGGAACGATAATAAGCGGATAAATGAATGCAGAAGAAGCTCAAAAACCAACCACAAACGCCGCTCCATCTGCTCCGTGCAGCAGGCGGCGGCCGGCGTCGGCGCCGCGCAGGCGCTGACACAGCGCGCGCGCGCCGNNNNNNNNNNNNNNNNNNNNNNNNNNNNNNNNNTGCAGTAGAAATTTGCGGTGCTGGATATATAGCAAATTCCAGTTTAGACTTCTTACCGTAATCTACTGATGCAGGTACTTCTCCGTCGACAGCTCCACCGCGTCATCTGCGCGCGCCGGCCGGGTTAATAGAATCCACTGCAGCGTTGATATTTTTATATTATTTTAACAATTGACAGTTCAAAGTGGAACTCACTCAGAAACCCGATGCAGCACCGCTGCCAGTTCGGCGACGCTGGTGTGCTCGTCGATGGACACGAACACTTTGTAGAGTAACTGCAGCATGCGCCGCACGCACGCGCGCGCCTCCGCCGACACGTGCCGCCACGCGCCGCCCGACGTCTCCTGCAGCACTTCGCGCAGCTCATCCGCACCATCGAAGACGAGCGCGACCGTGCAGGAGATATCGGTGGAGGACCGCAAGCGCCGCCTCGCCAACAGCAAGGCCGACCTCGCCGCCGCCGTGCAGTTCTCCTTTAGAAAAGTAGGGGATTAAGCTTCAATTCCATTTTATCATAAAACAGTTTTAAAATTGCAGCTCGCGCACCCGCTCGTGCGGCACCACCGCGCCCCCGCAGCGCGCCCCATTGGAGCCCCCGCCGTGCAGCTGGTCCAGGCGGTGCGCCAACGCCTCCGAGTGCAGGTTCCCGTGCAGATCCTTTTCCGAACTGAGTTCCGTGCAGGCATCCATGTCGGAGTCCCCGTGCAGACAGAGCGAGCGTCGCGTCTCTTTGACTTTACTCGCGTTTGATCTCAAMGCTGAAGCCTGAAGCTGCAGCAGCAGCGCCGCGCCGCTGCCCGCGCTCAGGCTGCGCCACACGTCCAGCACGTCGCGCACGAACTGCAGAGCCACCATCTTTACTATTAGGGATGCGAACATCACACCAGCGGCCATCTATCATATGTCTSCGNNNNNNNNNNNNNNNNNNNNNNNNNNNNNNNNNNNNNNNNNNNNNNNNNNNNNNNNNNNNNNNNNNNNNTGCAGGCCGTGTGGGAGCTGGAGCGCGTGCCGCTGCGCCTGCGCCCCTACGAGATCCTGTGCCTCGACCTGCAGATGCGATTAACGATTCTCAAGAAGGAAGCGAGAATGTCGTTACATATGTAAATACCGAAATACTTGCAGGTAGAAGCGCGCCAGCTCCATGCGCCGCACCGACTCGCGCGCCAGCCGCACCAGGATGCGCCACTGCAGGTGCGCGCTCGTGAGCGGATGCGTAAAACGAAAACTATTCTGACGTTCATTGTAATCTTTACTCTGCAGCTCGGCGCTCGTGGCGCGCCTGCTGCACCTCACGGCCGACGCGCCCTAGCACAGCGACGCCGACTGCAGGGTCAAGGGCTTGGCGTCCTCCATGGAGTTCCGCAGCTGGTAGTAGCGCATGCCGTGCAGCACATGTTCGCGTCGGTGCGCTCGCTGATCCTGAAGCTGGGCTGGTCGTGGTGCTCGGAGGAGGTGCAGCATATAGATTTATATACCGTTGAACCAAACGCCATTACAATTGGTATTAATATTAATACACGCGTGCAGCAGCGCGCACAGCGCGTCCAGCGCCGCGTGCGAGCAGGCCGCGCACTCGCGCCGCAGCGCGCCCTGCAGACGCTGCTGGACACCAAGTTCGTGCACTTCATAGACGCGCCGTCGCTGGCGCTCATCATGCCCGTGCAGCACGAGCCCGTGCTTGTTCTCCGTGCTGTTGACGAAGCGGTACGTGTCGTAGGGCGCCGTGCAGCTGCGCGTCCCGCAGCGTGCGCGCGCGCCGCGCCCGCAGGCCGCGCAGGATGTCGCCGTGCAGAGTGATGGTGGGCTGCCCCTGCCCCGCGCCTCCCTGCCCTCCGCCGCCCTGCTGCCAAACCAGCTGCAGTTCAATTGTATCTTATCTATATTTAATWCTGATACAAATACCGTGCAGATCTTCCAATATGATCTGTAAAATACTTTGTCCGAGCAGATGTTTGTGCGGGGGCACTATCATTTGCAGCGTAACCACCACTGCAGCTGTTCGAGGAGCGGCAAGCTTGGGCTTAACCAATTGAGGCGTCTTATGCAGCGCGCGCGCCAGCAGCGCCACCGCGCGCGCCGCCGCCTCGGGCTGTGCCGACACGTGCTCCAGCTGCAGAAGGTCATCTACTTACCCGCTATTATCGTTTACTTCGTGTTTTGAATTCTCTTTTCCCGTTTAATGCAGACATGAGAGCGGCGCCGCCTGCCGCTGCTGCTGCGCGACCGTGCAGCTGWCAAGAGAACAACACAAACGATGGTCTTCATTGTTGTTGCTTTGGATGCTTGTAAGCGAATNNNNNNNNNNNNNNNNNNNNNNNNNNNNNNNNNNNNNNNNNNNNNNNNNNNNNNNNNNNNNNNNNNNNNTGCAGACGGTACTTAATCTACGAAACATAATAAACACGACACCGTAATTACATAATTTAAGCCGTGCAGCTCTCCGTGCGTCTGCTGCTGCTCGCTAAGGTGCGTCCCGGCGCGTCGGGCTCGCCGCGCATCCTGCAGCCTCGCGTCGTGCCGCGCCGTGCAGTACGATACGGTAGAAATCACTTTTTATAGGGGACCAAAAAAATTGTATCCGTGCAGATGTCGTACAGTTTCAATTTAAGGGCACACAGCGCCGTGCAGAAGCAGTTGAAATGAATCGAGCGCTCTAATCTTTATTTATGCACAATTAAAGCAATCGTCTCGATGCAGGTCAGTTCGTCGACACTAGCTGACATTATCTGAAACCGCTCATGGTTTTTTGGAAACACTTGTTTGCAGTTTTATTAGGAGGGCAGCTACGCACACACGCTCCGTTGTCTTTTAACAGATGTTCAGGGCAGTTNNNNNNNNNNNNNNNNNNNNNNNNNNNNNNNNNNNNNNNNNNNNNNNNNNNNNNNNNNNNNNNNNNNNNTGCAGTTCGGCGCGCTGCCGCTCGTGGCGCCGCTCGTCGCGCACCTGCACCGCAACTGGAAGGAGGCCATGCAGCCGAATAGGCATTCCCGTGCAGCAGGTCCCACTGCGCGCTCAGCGACGCGAGGCGGCGCTCTATCTCGGCGCTCTTGGGATGCTTGTGCAGGAGTTAATTTTAAATATTTTTGATGCACTACAAGCGCTGCTTATTTCTKTACCGTGCAGACAGTGCGGCGTGTTGTTGTGCAGCTGGTAGCGCGGGGTGAGCGTGACGATGTTGGTGCGCCGATGCAGCTGATGCCAGGCCTCGTTGATCTCGCGCTGCTTGCTGTACGTGGCGTCGGCTGAGTCCCCGTGCTGCAGATCGAGCCCGAGAACAGCGGCGCGGCGCAGTRCGGCACCGACCAGGTGATGCGCGCGGCGGAACTGCAGAGTTCTTATAAAACGAAGTGCCTCTGTGTATATCTTTATTTGCACAGTTATTTTATTGTTTCAATGCAGTGATTCAACGAGTTTAGATAGAACATCTTGTGGCACTTTACAACTTCTTCCTTTTAAATCGGCGTGCAGCCGTATGACGCGTGATTGACGCGACAACGATCTGTACTTCCGTGCAGTGCGCGCGCGGGGCGGGCCGCAGCGCGCTGCTGGCGCTGCTCGTCATGGCGCTGTGCCAGCTGCTGCAGGACACCCGCTCCTTTCTTGCACCCTCGCACTCAAATTTCGCACTAAGGCATCCACACGATCTCATGCAGATGCAGCGCTCGCAGCAGATGCTCGTCTCCCCAGAGGTCGGTCGCGCGGGCCACGGCGCTTTACTGCAGCATCACGTCGTAGATCAGCTGCCGCGCGTCGAACGATATGCTCTCTGCGGTGTGGGTCTAATGATGCAGTTTTAGTGATTTACAGAAATTTCGGCGCAGATGTTTCGGCTCGTAAAGTTGGTATTGATCGCCGTGCAGACATTTGTGCTGTCAGAAATGTTAGCCATTCCTTAAGTCGCCAATGCGCCAACTTGAGGAATTANNNNNNNNNNNNNNNNNNNNNNNNNNNNNNNNNNNNNNNNNNNNNNNNNNNNNNNNNNNNNNNNNNNNNTGCAGGGTCTCTAGTGCTGGCTCGAATGCCGTGCAGCGTYGTCTTCAGCGCCCCCTCCACGAGGTCCGTGCAGCGCGTCGCGCAGCAGCAGCAGCAGCCCCTCGCACGCCCGCCAGCCCGTGCAGTCGGTTGGACGCTTGCGTGCGCCAAGTATCCACGTCAGGTTGATTTTCACAAAGCGGGTTTCCGTGCAGAGCCTGTGGCGCAAGCACGCGGGGCTGCGTCGCCTGCTGCGGCGCCTGCGCCTCACGCGCACGGTGCAGTACGTTGAAAGTAATTTTACTGTTACAAAACGTAACTAATACATTAAACAGTTAAGTCTTTTCTTGCAGTAGTTGCTGCTCGTTACGCCTATGCCCCTGCTGCACCCGTTGCCGCTCGATATGCAGTAGCCCCTGCAGAGCCAGCAATCTCTTCGGAAGTACCCAGATCAAGACATTTGTTTATCCGTGCAGTGATATTTCAAGGGCCCGAGAGAGGCAGTCAGGCCGTGCAGCAAATATATGTCGGTGGTGGTCTTCAGGTGGTGCAGGAGGGCGTAGAAGTGGTCTTGATTGTTGTGCAGCGCGAGCGGAGCATTCAATCAAACGGGGTGACAATATTACGGACGTTTCCCACGAGTCAYGACCTGCAGCGGTTAATTGCTTTGGTTCTTTCACTTTTTGGAGATCTTTGAGTGGCGGTTGACCAGGGAGTTTTGCAGCGATTATTATGCCGATAATTCAGTCATCGGAAACATGTTGGTGTCGAACTACGTTCCCATGATGTGCAGAATGAGATAATTCAGATGGAAAGAGCCAGCGAGCAAAAAGTAATGACTCCCACGGTACCAGTTGTGCAGGATTCTAAATATAATTGTTTTATCATAGCAGATAAAGACACCAGCGTTACCTGGCTCTAATTAATGCAGCCCGACGTCGCGCTCCGNNNNNNNNNNNNNNNNNNNNNNNNNNNNNNNNNNNNNNNNNNNNNNNNNNNNNNNNNNNNNNNNNNNNNTGCAGAAAATGGCAAGAATCCGAAAATATTTGCTATGTTGGTCATATTTTTGTTCTGTGCCGGCATTTTTGCAGTTGTATCTATCTATAATTGGGGTTCATGATGAGGGGTGGGGGTATGGTTATTACCGTCAGCGTTTGCAGCTTCTTTATAAATTATCTACATGCAGCGCAGCGACTGCCGTGCAGTTGCCCTTTGTATTGCAGCTGTTACGAGTTGTGGTGTTAATTCCATTTCACTACTTGAGCCATCTGCAGGGCTGTCTTATTCGGCAGTTGACATATTGCAACGGAAATTAAAAATCTCTGAACGCTGAAACATTGCAGGACGCGCCGCCCGCGCACCTCGCCCGCAGCGCGCGCGCCGTGCAGCTCGAGACTGCCTTTCTCGTCGATGGTGGGCAGCGTATGTGGGTGGGCGGCGACGGGCGCGAACTGCAGTTAAGTCATAAAATTCAAGTTCCCATTAAACTTTTTCCGCCTCGCCTTTATTAAGACGTTTTGCTGCAGCTATCAATTATAGATTTTCGGCGTAAAATGGCCGTGCAGCATCTGGAGTTTCTAGCGACTTGTAGTAATTTCTAAGATTAAACCAGATAGCTTCTATAAGTACTGCAGACTCGATCCTCCGAAGACGACTGGGGAGGAGAAAAAGGTGCTACGCGCACCTTCTCTCTCTGCCTGCAGCGATCGAAAAACGAACACAACGATTCAGGCATGGAGGTGGCGGGTCAATGGCGCCGTGCAGGCGCGTCGCGAGACCCGCGAGAGCACGTGGCGCAACCCGTGCAGCAGCCGCTCCAGGTTCACGAGCGACGAGTTCTCTCCGAGGAAGGCAGAGGGCGACTTCTTAATGTGCAGTCATCTCAATCTGACGCCGTGCAGCAGTAGGTCCTGAGCCCGTGCAGACCTGTCCAGGTCAGATCCGCTGATTTCAGGGCTTCATCCCAGGGGCAGTTATCGTGTCTCGAGTGCAGCACGATACCGATGACRGCGAACACGGCGATCACGAAGGCGTTGTTGGGCGCTTCCCGCTCCACTTGCAGTCCATCCACGGCGAGGTTGGTGACGGGTCCGTCGGTCTCTCCGTGCAGTGGGCATTGTAAAAATGAGGCAATAAATCCGNNNNNNNNNNNNNNNNNNNNNNNNNNNNNNNNNNNNNNNNNNNNNNNNNNNNNNNNNNNNNNNNNNNNNTGCAGTTGAATATGCATACTTTAGTGAAGTCAAGACAAAAGCTACTAATATTTTATTCCATTTTGGTTTTGCAGTCTTCGATTAATCTAGCCTCGATTCACACCGTGCAGAATGTCATAACGGAAACATTTTGACCCTTTTTGAATGGACAATTCGATATCAGCCCGTGCAGATGTACCAACTGCTAAATGAGAACCACCTCCTTGTACCCATGCAACTGAACAAACTGTTTCTGATGCAGGCGCGCGCCGCCCGCGCACACGCGCCGCGCCGCCAGCGCCGTGCAGCGTCTCCACATGCTCCACGTCCAGCCCGTACTCCTCGCTGGCGGCGGTGGTCATCTGCTCGCCGTGCAGCCCTGAGGGTCTGGGCGGTGCGGCGCTGCGTGTGGCGCTGGAGGCGCTGCAGCGGCCCGAGCTGTGCAGATGCTCAGCGCTGGTTGGCAGCTCTCCGAAGGCATTCAGCTGAGCCGCCACCGTGCAGCAAATCGTCTTGCATGATGTAACGAGACAGCTTCCTGAACAGTCGTAATTCTCTCGACTCCCCGTGCAGGAACAACTTTATTTCCTTGGAAACAATCTCAATAGCAGTGGCTTAATACATACAATTAATATTATGCAGCAACAGCGCGCCCGCGAGATGATGCTCGGCGAGAGGTCGCGCCCGCGCGGCCGCCCGCCCGAGATGCAGGTCGAAGAGGCGCACCTGGCGGTTGTCGTGCGGGATGGCGATGAGGCCGTGCAGATAGAATGAAACCATGGATTCATGTAGACTCATTATGTTTAAATGAAACAGATAATGATCAAAGTGCAGATGTACGAGCGYTTCGTGTTGGTGCAGATCTGCGAGCACAGGCCCGTGCAGCGCAAAGTAACGCATCTGACGGATGAAGGGTGAGTGTCCTCTGGATGGAATGTTTCAATATCATNNNNNNNNNNNNNNNNNNNNNNNNNNNNNNNNNNNNNNNNNNNNNNNNNNNNNNNNNNNNNNNNNNNNNTGCAGTAATTTTAACGTATTCCTTAAAGCAGCTAACGTATCGAGCACCAGGTCGATTATTGCCATTAGCTGCAGGTGGCCAACAGCGCGGACGCCGAGGTGTCGCTGGAGGGCGGAGTGCGCGGGGCGGGCTGCTGGCTGCAGGTCGTCGAACTGCAACAGCGCACGCGTACAGAGCCGTGCAGGTAGTAGTGCAGCACGGCGCGCGCGCCCTCCTCGCTGTGCAGCGTGCGGCGCAGGTGCGCGCACTGCAGAGCTTATAATCTCCAAGAAAACGTTTGTTTTAGATTAAACCAAGAGACGCGGGTAATTGATTACTGCAGCACGGCGCCGAGGTTGAACCAGAGTGCGTTGGCGAGCGTGAACTGGTTCTCCAGCGCCGTGCAGCAGTTGGCACGCACCCGCTGGTAGGTGACGACGAGCTGGATGACGGGCAGCGTGTAGAACACCGNNNNNNNNNNNNNNNNNNNNNNNNNNNNNNNNNNNNNNNNNNNNNNNNNNNNNNNNNNNNTGCAGAGGAAACGTCGTATCACGGGAGGAATCAAACGCCGGAAACGGAAAGAAGCGTATTTTTCGAATTTGCAGCAGCACAGCCAAACTCTGTGACGTTAAGTCCGTGCAGGGCTGCGCGGATGAAGAGATAAATCTTGGTGCGTTGACCGAGTCGGTTCGACGGCCGGCGCCATTGCAGCCGCGACGCGCACAGCGCGTGGCCCAGCTGGCTCACCGACTGCGCCCGCGACACACACAACGATTGCAGGAAGTTGTCCTTGTTGCGCGTGAGCGTCCACTCGCAGACGTCGCTGGCCTCCGTCCAGCTCGCCTGCAGTCTGCGGTCACTTTAAGATGCTCTACGACAAACGACTTCCATCAACAAGTTCATCGCTGTCGAATGCAGAAGGCGAAACTCGAGCTAGCGGACAACGTGCTGACCGTGCAGAGGAAAAAAATAGGTGTGTGACTGAGTGTGCGTCTAGTACGCGACTATGTACTTAGAGTGCATCTGCAGTATCCTATTCCCGGGAGTTAAGGACTTTGAAATGCGCGCTCTCCTCGAGTACATGTACACGGGATGCAGTTGTATATAATATATAAGTGGAGGTATATAACTTGCAACTTTGTCGATGTGACTTGATACCGTATGCAGCGCCGTGATGTGGCTGACGGCGCGCGCCGCACGCGCCTGCGCCGTGATCACCTCCGCCGCGCGCTGCAGTAGTAGCCCATACTCCCCAGGAGCAATGCAGCCAGCAAGCTGGCTATCATGGTCGTGTACTTGTTGCAGTTGCTCTACATATCGTCCATCACGACCGCAATGGCAGGCAATTACACGTGCGAAGCGACCTACATGCAGTTGACTAATGCGCGTTATTTCCGTGGTCGGGAATTAACTATGCCTCTGTTTGCTCGTCTATCTCTGCAGTCTCCTGGCGAGTGCGTCAGCATCGGCTTGTAATGCTCTGGAGCCGTGCAGCGCGGGCGTGGGCGCGCGGCCCCAACCCCCCAGGTAGCGCGCCAGCACCACCAGCTTGCCCGCCTGCAGGTGCGAGTGCAGCTGCTGGTGCGGGTGCAGGTACAGGAGCGGCTGCGGGTGCGGGAGCGGGTACTGCAGCACGTCATTAAATGACCCAAATTGAACATTAAGCGAACAACGTCATATATTATTATCGGTTTTGTGCAGCGCGCGGGCCCCGAGCGCCTCGTGGACGCCGCCGTGCAGTTATTATTCGACGTGTAAGCGGGAATTTGTCTCTCCAGGACATAGCTGGTTTTGTCCGTGCAGCAGGCTGTATTTCATTTTAAAGTACAGCGAACAGTTCCCGNNNNNNNNNNNNNNNNNNNNNNNNNNNNNNNNNNNNNNNNNNNNNNNNNNNNNNNNNTGCAGATATGGGGGAGGGCGATATATGTACGCACGTCAAACCAATGGTCAACGTGGTATGCGAGAAGGATGCAGGGCGCGCTGTTTCTTCGCCTCTGCGGGGGGCACGAGCAAACCACCGTGCAGCCGCGTGGAAAGTCCGTGCAGTGTAATCTTCAATTAATCTATACTTTCATTTACTACGTATACAATACATACCTACTCGTAACCTTGCAGAGCAACGGCCCCGCCGCGCTCGCGTCTCCCGGGCACGGCGCGGCGGAGGCCAAGGTGCGCCTGGTGCAGGCGCGGCACGCGTGGCGCCGNNNNNNNNNNNNNNNNNNNNNNNNNNNNNNNNNNNNNNNNNNNNNNNNNNNNNNNNNNNNNNNNNNNNNNNNNNNNNNNNNNNNNNNNNNNNNNNNNNNNNNNNNNNNNNNNNNNNNNNNNNNNNNNNNNTGCAGCGTGTCCAGGTAGTTGTACCGCCGCGCCGTGCAGAAAGGGAAGAGGGTCATAAAATTAATACCTTGCCTCTAAATCGTCAGGTTACCTCTCCGTGCAGTTTATGCGCCGGCATACAATGAGCTATGGTTATTATACTTTAAGCATGTTACTCGAAGGCCACGTGCAGCAGTAGCTGCACGGCGTCGCGGTGCGTGGCGCCCGTGCAGTTTTGACACGTAGAGATAAAAGAAAAACATGACGTGTGTTCGTGGCAAGATGTATTAGAGTTAGTGCAGCGTACTTTTTTAAGTTTGGACCGTGCAGGTTGTGCGACAGCTCGGGCGCCTGGAAGCGCGTGCAGGCGCGGCGCGGCTCGTGCTCGTAGCGCTGCAGCTTTTTCATCTCATTCCTCAATCAACCTTCCGTGTAACGCTTTATTCAAACACAAAATTGTATATGCAGTCGCTGCGCAAGCACATCACGTCGTGTTTCGCGGAGATCGCGTGCTTCCTGATGCCGCACCCCGTGCAGTGGTAATAAAGTCAACAACCACTCGCCCGTGCAGAAGATGCAATTTCAAGCCACGCCCAGAAATTCCAGACGTTGAGTTGGAATCAGCATAGATTTGTTGCAGAGGTGATTCAAGAGGATATGGAATGAACTTTTTTATATTTTTGGGTCGAAAGCCTTAAGCATAATGCAGCGCCACCTTCTCCGACACCGTGCAGTACGCCGCCGAGCTGCTGCCCACCGTGGTGCGCGCGCAGGGCGTCGCGCTCATACACATCATGGTGCAGGCGCGCTCCGACGTGTTCGCGGCGGGCGACGTTGCGTGCTTCTACGACGAGGCGCTGGGCCGAGTGCAGAGCGTCGCCCGCCACGCCCTCGCCGCCGACGACGCCGACGCGCCCGCCGCCCGCCTCGCCCTCGTGCAGACGCGCCGCGTCCGCGATGAGCATGCGCAGTCGCGCCGAGGCCGTGAGTCCGCCCCGCAGCCGCTGCAGGTGCTCAGCCAGCCCGCCGCCACGTTGCCACCGTGCAGGGTTGAGAATTCGCACGGTGTGGTCACGCTGTACCCCATCAGTGGCACCACGCTGCTCGATGGGTGCAGGTGACAGGTGGAGTCGGGACATTCGTTTGCTCGTCGTCTATCAAACTAAATAATATCTGTTCCATGCAGTCGCGCAGCCTGGCGCCCGCCGAGTACATACAGATGGCGGGCCGCGCCGTGCAGTAAACTGAGGAGGCTTACCGAACACTATCATTCTACGGGTCGCGTCGGAAAATAAAATCACTATTGCAGCAGAAGGATTCTTTTCTAGGATAGCTTGAGCGGCTTTATTGTTCCTCGCAGTGAGAGCGGCTGCTGCAGGTCGTCCGACAGCTTCTCCATCTCCTTGTGCACCGTGTCCCTGCAATACGCCCTTCGCATTTTCTGCAGAGTTAAAACAAATCCCTTGAACTCGACATTTAAAGCGAATATTAAATAACCGTGCAGGAGTGTTTCTTTGGTCGTTGAAAAAAGTACTCAAAAGTCTTTTGTCGGGTGGCAATAAGGTTCGTGCAGCTYCAACCGCGTGTGACTTTTATAGTCAGTTCATTAAGGAATATTCCATACTGTTGTAGTTTTGTGCAGGCACACGACGTTACTGTGGGGCGCTGTATAGCTACCGTGCAGTACGCCGCCCACGGCGCCCACGCCGCCTACGGAGCCCACGCCACCCACTCCGCCGCCGTGCAGCAGTATCGCGTGTCCAACGGCGATAGTATCCGTGCAGTGGATCACATTTTCATTAGTGCTGTAAAGCGTAAATTCAGCGGTTACCAATTCGTGCCCATTCATGCAGGCGCGCGACGCGTGCGGCGGGCGGGAGCGCGAGCTGCGCGACGACCTCGACATGTGCCTCGACCTGCAGGAAGTTGGCCTCCACCGTGCAGTTGAATATGCATACTTTAGTGAAGTCAAGACAAAAGCTACTAATATTTTATTCCATTTTGGTTTTGCAGGTCCGAGTCACCATGGTAGGCGCCGTGCAGACACTCCGTAAATACTCCCCCAGTAAATGCTCTATATAATTATATTACCTTATCTTCACTAAAATGCAGTACTCCTTGGTGGCAACGATCTCGTAGGCGCCGAGCGCCATCTCGACCGTGCAGCCCACGCGTCCCATGCCGTGCAGGCGGCCGGCAGCAAGCGACGCGCCAGCGTCACGAGCCGCGTCGGCGCCCAGCCACCGCGTCGCCTGCAGTTAGAACGCAAAAAGAGGCGAAAATCCGTGCAGTCTATAACTTGTACCACACAAACCCAACGTATTATTTAAGCTAATATGAAAATTGTTCAAGTAATGCAGTATGTATAAAACAAACTGGATTAAACCGTGCAGCTGGCGCGCGCGCTCACCGACACCGTGCAGATAAAAAGTGGCTGGACGACGTCCGTTTAACCTTTATTGATTTCGTAACTGACGACACTCTGTGTGCAGCGGTCTGTAGACGTGTGGACTGTTGAGGCAGGGGCTCCTGGTGCGTCGTAACAGGGAGGTGGCGTGCAGATTGCACTTAAATGCGCTGACATATCCAACCCGTGCCGTGCAGGAGCCAGCGATTACAAATTACAACACCCGCATGAAGTTCGCCGTGCAGCGCTGCGGTCACAGCCATCTGTTATACGACATATGGCGTGGTTTTTTACGGTCCTACGATTTGTTGCAGCAGAAGGACATGGAAGTGGACGCGCGAGACCCGTGCAGAACGTCTCGGATCGTTCAATAGGTATAGCGAGGGGGGCCCGCGCAGCCCGGCCGCGCCCGCCGTTGCAGCGGACACAGGTGTAGATACTTCCAATATGTTTAATTCGTAGCCCGTGCAGCTTTATAAACAACACACTAAATCAACGAGATACAAGATAGACGCAATTCCTATTTCTGAAATACTGCAGCAGCTGAATCACTGCCATACTTGCTAGAATGCGCACGTATTCGAGGCCCACAATATATCCAGGGTGCAGCCGCTGGCGCTGCTGGCGCGCCCGCCGCGCGACTGACCGACACATATCTTGTAAATACCGCCGCTGCAGTCACTGAGTAGACTTTAACGTTATTTCAGACATATTTATGACTCGTCCACCGAACATAAAAATTTGCAGCTAACTGGCCAGTCAAGGAACAGAATGGTTTAAAATATGTGGAAGCTCCCGTGCAGGCGCTCGATCTGCTGGTCGCGCGACAGCAGGTCAGCGCGCAGCTTTCCCACGACCGCAGTCAGGTGCAGCAGCTGTATATGTGCTAAAAACATGGTTCGGTCGCGAGGGTTTTGCTGGCCGTGCAGCCAGCGCAGACAACCGTCCCGGCGGCTGGCGCGACGCGGAGCGCAGCGAGCCCGCCCGCACGCCTGCAGCCGCGCCAGCGCGAGAGGCACCGTGCAGCTGCGGGGGCAGCTGCGCGTGGAAGGCGATCTTCGCGACCCACTCCCTCATGAGGTCGCGGTTGTGCAGGTGACGGAGCTGGAGCGCGGCGGGCGGCTGGCGCCCGTGGCGTCGTGGGCGCCGCACACGGGCCTGCAGGAACTGCTGCGATGTCAACACTTTCTGAAAGTTTGTCTTCCCCACTAGAGGTTTCATCGTGTTTTGCAGCGTACGTGCATTCGTTAACAAGATAAGCGGGATTTCAACGTAAGAGTTTGTTTAGGTATGTTAATGCAGCAGAGCGCCGCGCACCAAGTCCGTGCAGTGCGCGTTTAATCCTACCCAGTTCGTCTCCGCGAAAATTTAAATTCACGAGTCCCAATCTCTCTTGCAGCTCGGCGCGGCGGCGCAGGCCGTGTGCGCGGCGGGCTGCGCCATGCTCGCCGTGCTGTGCTTCGTGCAGGGGCGCCAGTGCTCGCCCGCGGGGCTGTACACGTCCACCCAGTCGCTGTCGTACGACGAGCCCGTGCAGCCGCTGCCGTTGATAGGTTGACAGACACGACCAAATACACCGTGCAGCTGATTGACAAGTATTCCTTGAAGGTCGGGCAGGTACATGCTCGAACTTCGGTCCATTCTTACGTGCAGCAGTATCCTCTCCAACGTCATCACTTCCTCCTTAGGATCTTCACCGAATGTGCTAAACTTTTGTTGCAGCACTTCGGCCACGAGGCCGCTGTACAAGTCGTCGTTAAACATCGCGCTCTTCGCAAACGAGAGGTGCAGGCGGCGGGTCCACGCGCGGCTCCGCCTCGCTCGTCTGTCCCGAGCTGAGCGACGCGGCCACGCCTGCAGATAATAGAGTTCCAGTTGCCAATTAACAAATAATTCTTTTCCTTGAAGTAATTTGCTGTAGCAATGCAGGGTTGTGTTCGCCTTCCAGTTCGGGTCACTCGTCACACTCACAGCATAATACATGGCTACCGATTGCAGTCTAGGAGAGCGCATGGACTAACTCGAGCAGGTTGAGGCGCAGGTGGTCGGGCGAGTGCGCGGATGCAGCGACTGAGCGGCGCGCCCGCGTCTCCACCGTGCAGCTCGCTCAGCTCGATTTTGTACCTGTAATCGCACAGCAGATTATCAGTAGGCTCGGATTAGTGCTGCAGCGGTCGCCGCCCGCCACGCCGTCGCCGCGGCCGCCCACGCCCTCGGAGTTGCTGATGATGAGGCTGCAGCGGCTTAGAGTGAAAAATGCGCCCGCACCGAGCCGCTGTTCCGAGCCGTGCAGGCGCGCCGCCTGCCCCGCCGTGCAGGTGGATGGCACGAGCGTTGATGACTTCAGCGGTGTCGAGGGGACGACCGTGGGGGTCCAGCACCTGCAGCYATTTGTTTCTGGTTAAAAGTGAAGTTATTGAGTTCTGAGACTTGTTAATCTAAATGTATTAATGCAGGAGTACCTGTCGATGGTGATGGAGGCGGTGCAGTCGGACGTGGGGCGCTGCGGGCCGCTGTCGCTGCAGCAACAACAGACACGGCACCACCACGACCGACAGGAACTGTATCTGCTCAGCCGTGCAGTATTGATGTTCTAAAAAAATATACAATTTTTAGTCTTCCGTTCAGTATGTGAATGACTCAACTATGCAGTTGCTCAGAGAACGCAGCTTGGTCGCCGTGCAGCAGCGGCGTGCGCGGTCGGGGCGGGCGGTGCTGCGCGTGCGCGGCGTGCGGGTTGAGCACGCGCTGCAGCTCCAGCGACGTGGGCGAGCGCACTTGCTGGCCGATGCGCCGCACCACGTGGCAGTACAGGTCCTGCAGCTGCTGCGCGTGCCGGCCGACACGCAGCACGTGTTCCAGCGCCTGCTGCTCTCGTGCGAGCACATGCAGGTCGTCCCAGTGAGAACGCCACGCCGTGCAGGCGGACCTGTCTATATTATAGCGCGTGGCGTCTCCGAGCCTGCTTCATCGAATCTAAACCAAAGTGCAGCGCGTGCGGGCTGAGCGGCGAGTGGGCGTCGCGCTGCGCCGCGTGTGCGCGCACGGCGCACGCGTGCAGGAGCTGGCCGACGCCAGGGACAAGCAGCTCGCCGACGCGGCCGAGGCGCACCAGGTACGAGTTCTGCAGAAGAGACATTTGTGGACCAGGAGTACCATGCGAAGAACCGTTGACATGTGTAACCGTGCAGGCTGACCAGATCTTCCACAGGAACGAAAGCGGCATCAACGTGGTGATCACGAGCAGCCATCGGTTGCAGCATGCAGCAGGCTGCAACTGGATCACCAGTTTTTTGACAGATCGGAGCATCAAGGTCGTTGTCGTGCAGCTTGGCGGTCTGGCGCGGACTACTCCAGGGGTCCTCGACCTCGTCCGTGCAGCTCGCGCGACGCCTGCTGGCAGGTGGCGGGGCACGGCGGCCACGACATATCCAGCAACTTGCTCTGCAGGCAGTTTCCTGCAAAACCGTGCAGTTCCTGCTTGTTCTCCCCGAAGCGAGCGCGGTAGGCGAGCGCGGCGAGGCGGGCGGCCTCGTCGTGCAGTAGCCGAGATATGTCTCCGTTCCGACTCGCAATCTCCGCCTTCTGCTTCTTTATTTTCGACTGCTGCAGCGCGAGGCGCTCGCGCGCGCCGCACTCCAGCATGCGGTACGCCGCGCCCGCGCCCACGCTGCGGTGCAGCGCCWCTGTTGCCACCGCCAATGCTCGGCGGTATGCCGCCGCCAATGCCGCCAGCTGTAGCCATTGCAGGTCCTTGTTTTTCCTTCGCGTACCCTGATCAAAGGCTAGATAAAATGGACGCCAAATATGTAGATGCAGTAAGACAAGCTGTCATCACTGAAGCTAAGCGAGGCCGAATCTGAATTCGTTTGAAGTAATTGCATGCAGGCTTAGATAAACATACTATGTGGCCACTGCCGTGCAGCGCGTTCTTAGCCGACACCGGGGTGGAGGACGCGCGTGGACCGTGCAGTCCTTGATGAAGTTGATGGCGGTTTCCATGGTGTTGTCACTGTCGTCGCCGCTGGCGAAGGCGCTGCAGCCGCGTCTTGTCTGCCGTGCAGCGGGAGCCCTCCTTAAGCGAGAGCGCTCAGCCGCGAAGCCGTGCAGCTTCAATTACAATTCAGCACGTACGTCTTAAGTAACGGGAACATCACCTTATTTGACGGAATTGTGCAGGCGGGCGGCTTGGTGCCGCAGCGCACGGGCGGCAGCAGCACCTCCGTSCCGCACTCGCAGCGGATGCAGCTGCTGTGGGCGCACGCGCGCCTGCTGCTGCGCGCCTCGCTGTCGCGCGCCGACTCGCCCCGCGTGCAGCACATAAAACATGCATATTGCCTCTGTGCCAAGCCCTAGTCGACTTACACCGACCCCGACTCTCNNNNNNNNNNNNNNNNNNNNNNNNNNNNNNNNNNTGCAGCACCCCAAGAACTTCGGCCAGATCGCSTCCTTCCTGCCCAGGAAGAGTGTCCGTGCAGAGTGTTGTCGGCATGTGGAGAGTCGCTCAATCTGCCCAAGCCGCATTAGTTCTCCGCCACATGATGCAGGTCGTTGAATGTCGATTGCGCTGTAATCGAGTACACTAATACAAATCCTTGCCCATTCTTCATGTGCAGGCTTAGAGCTTATTCTACTGTGCTACATTTTCATCATAAACATTTTCAAGTTCTAGTTTCCTAATGCAGCGCGCAGGCGCCGTCGGGGCGCGCGCGCACGCGCACGGCGGCCGGCCGCGCCGACGAGTCGCGGTGCAGACTCCCTCTCATCTTCGCCTTCAATGCCAGAATCTCCGTGCAGCAAGGTGACGGACGAGGGGGTGGAGCTGCTGGCGGAGAACTTGCCGCGCCTGCGCAGTCTCGACNNNNNNNNNNNNNNNNNNNNNNNNNNNNNNNNNNNNNNNNNNNNNNNNNNNNNNNNNNNNNNNNTGCAGCGGTGTTGAACTCGTTACGAGTCCTCTGTACGACGACCGACATCCTGACGAGTCCGTGCAGCTGCGTCGGCAAAAATACCTCCACTCGGTATATATTTGCGTACTCCTATTCGAAGCGCAGTTCGTGCAGCAGGTGCTCGCGCGTCCAGGCGGGGCCGCGCTCGCCGCACAGCAGCAGGCGCAGCTCGGCGGACTGCAGACCCGAAATTATGGCTTTCAAGGACGAGAAGTTCTTGAGCACCCTCAACTCCCTCGCTATGTCCTGCAGAATTAGATAATTCCTTTTCCGCTTTTCCGCACATACCACTATAGAACATCCGTGCAGCGGCTAGTGCCAAAGCGGATAGTGTTAAGGCTGAGTACGCACGGGCGACGGCAGAATTGCAAAGTGCAGTGCGTTGGGATAAATAAGAGGATGAGATGCGGCTCCTATTGCTTCGTAGGCCGAAAGAATACCATGCAGACATCATGATATTTGATATTACGCATTTTGTAATAACCCATAGATCAATTAAACTCATTAGTCGTGCAGCACGCCTTCCTGCCGCACGCGCCGCCCGCGCAGCCGCCGCCGCCGTGAGCGCTTGCTTACTTATTGCAGTCGAGCGAGTGCTTTATGACTTACATTATCGTGGGTCGAGTTGTTATTTACATAAATAGTAACGTGCAGCGTGCGCGGCTCGGGCGGCGTGAGCTGTCCGCACACGCGCCAGCGCGCCGCCACCGCCTCCAGCTGCAGCCTTGAGGGCGCGCTACACTAGTTACTATTTGGCTCACGTCACGTCACTAAGCGAACTACGAGTTGCAGTTCTGTTCTTAGGGTAGATGCGTTGTTAGAAAACTCTCGTAATGCCGTGCAGCTGTTGGTAATTGTTTTATAATTTCGTGGCACATACGTTCTGCCATTTCAATGTCACCCCGTGCTGCAGCACCTCCTTGGTCTTCTCGTCCAGCCGCAGCACGGAGTCCTTCGTCACGCCGAGCAATCGCGGTTGCAGAGCCCCGACGGGCCCGTGGAGGCGCTCGGGCGCTGGCGGGCGCTGCTGGCCGTGCAGGATAATTAGAATGCAAATTATGACATTAGCGCAGATTAGAGATGCGACGTGAAATGGACGCAAATGCAGCGCCACCAACATCCCCATGACCTTCGACGACGACGAGCGCCGCGCCGCGCCCAGCGGCGCGCGCTGCAGAGCTGCCTCCACAGCTCTTTGTACAAGTCTTAGGCCAGGCCAAGGGACCTTTCGAGCCAGTGCATGCAGTGAAACTATAAAACAAGTCATTTAATACTTTACCTGGTGGCGACTAGCGTTTTTAAAACGATTTTGCAGCCCCGCCTGCGAGCGGCTGGCGGAGCGCCTGCTGCGCCGCTACCGCGCGCTGCCKCCCGACCTCTGCAGAACTATGTACTGGTTTCAAATTCCAGATCCGTGCAGCAGCAGCCGCACCGTCTCCAGCCGTGCAGTTAAATAGAACACGTATGTTGCTAGAGGATGGAGTAAGAATGGGGTATCTTCGACCCGATTTCTTGCAGTGTCTAATAACGGACTGTGTGTTTTCCCAACCGCCGAGGATAACTTCGTACATTGGGTCGATTTTGCAGCTCAAGCAAAGTGCTACATGCATACATTCCGTGCAGAGGCTGACAGCACAAAAGATTTTTTTTTTAATATTCTAACCTTTGCACTAATTAAAAAGCACAGTGCAGCTGCTGGGCGGAGAGGAGGGGCCCGTGCTGGAGGTGGCCTGCTCCCGTGCAGCTGAGAGCATCCATTCTCCTCGCACACCACCGCACCAGAGTGTAGCGAGGTACCCAGCAGGCAGTGCAGCAGGCTCGGGCTGGCCACCGTGTGGCGGCGCCGTGCAGTATATATAGGTGACACAGACACCGTCGTGTGAATTACGACTTGATTATGTTTGTCCTGGCAGTATGCAGGCGGTTTTGCGTTAATCTCGTAAAGGCCGTGCAGGAACCGGAACTGCGCTATCGAGTAGTCGGAAGCCAGCACCGCCTGCATGCCCTCTTGGCCGAGATGCAGCACGGGCCGCAGCACGTGGCGCAGGCGGCGCGCGGGCCGTGCAGCGYATCGTCGACATCGTCAAGCGCACCGTGCAGGGCGCGCTGCGAGGCGGCGCCGCAGCCGCTTCGCCCTCGCGTGTCGCCAGCTCCATCAGGGGCTTGCAGCGGCCGCAATCCAACTTCGCGCACGCCGCGCCACGCGCCGCATCGGCGACGGTCGTCTAATCCGTGCAGCGCATAAGTACGGAATATCCACAACAACTCTTTATGATAAGATTAAATCAACTTATAGTACGAATGCAGTAGACGCGGGACCGCACAGCGCATTCGCCATACGTTCCACTACTCCGGGAGAGCGCTTCCTGCCTGCAGGTTGCGGTGACCTACTGACCGTGCAGCCGCGGCAACGCGCGCTGAGTGAGGTCCAATGCGTTGGCCACGCCCACCAGCACCAGGCGCGCCTGCAGTGGAAAAATGCGATTGCCATCTAAAGCCAACCGTTTAAATGAACGAGATTGGAGCTTAAAAAGTTGCAGTCAGTATCCCGTGCCGTGCAGGGCGTGGCGCTGCTCAACATCCCCTACGCGCACGGCGGCTCCAACCTCTGGGGCACCGTGCAGGGCGATGTTGACTCGAAGGCATTGACGAGGCGGGCCGTGCAGAGCCTTTAACCGCGCTCGTAAACTTTAGACTTACTGACATCATTAGAGAAATGTAGGGGTTATTTGCAGCGGCTGGAAGGCGGAGCCGAGGGACGGCCGCAGCGTGAACCCGTGTACGGTGGGCTTCATCACGTGCAGCGGCTTGTGTCCCAGCGCGGCGGGCGCCAGCTGCACTAGCGGCGCGGACACGCGGCGGGCGGCGTGCAGATGCAATCATTAAAGAAAACACTGAACCATCATCTCCAGCCGCACCCGTACGGCAGCATTAGACTGCAGAAAGTAGTAGCGTGACGTCTTTAGTAAACTTGCCATTAAGAAAAACTGGTTCAGCTACTTCAAGTGCAGCACGGCCCGCCGCACCCCGTCACGGCGCTCACGCTCAACTCGTCGTACGGCCTGTGAGTACTCGTGCAGTCCCCGGCGGCGCTCGGGGCGCCCCCCGCCGCGCCCATGTCCAACATCTTCAAAATGCAGAAAGTGCAGACATACATCTGCGAACAGACGAGTGTTGTCGCAGAATCGCAGATCCTGCTGCACAAGGATGTGTTGCAGCCTCGACTCCTCAGTCTTATCTTTGCATTCGTTGTTGTCCAGAATGTGAACGAACCAGTCCGACTGCAGGATGCGCGTGACGCGCGCGCGGAAGCCCTCCTGCTGCATGCGCGACGGCATGTTGCTCCACGCCTGCAGATTTGGCAAATCCTAGTTGTAAGTCCGTGCAGCAGGTGCTGCACGACCTGCGGAACGTCACCGCCATCTGCCAGGTAACGCCCCGCCCTCGGCGCCTGCAGGTGACATTGGGATGCCGCGTCGAATGTTACTCCTAACGCGAGTTATATAATTAAGTTAAATATATGCAGATTAAGGAAACGGATTCGATTTATATATATTTATTTACAAATTGATTTAAAACGGAAAAGACAATGCAGCTTGAGCTCGTAGGCGGTGTCGGGCGCGAGGTGCGCGAGCGTGAGGCCGCGCGCCGCCCCGCGCTGCAGCGCCAGCTCGAGGTCGCGGCGGCGCGCGGCGAGGCGCGCGTGCAGGTAGCGCGACACGCCCTCGTGCAGCTGCGCGACCGCGCGCACGAGCTGCCCGACACGCAGGTCACCATCCAGTGGTCGCGCGCCGAGGTGCAGTGAAGTGAAAGGACCACGTGTAAAGTCCAAGTACGAATGTCACGTAACCCACTTTTACGCAATATGCAGTACAGGTTGTAATCTATTAAAAGTTTATTCTTTTCRTCATCAACCACCATCTCTTCATCCAGAGTGCAGAGTTAGCTATTCTCGGTTCAAATGGACCGTGCAGCCGAGCTCTGACAGTCGAGAAAACACGAGCACACATTGCGTATTTTCTGTATACGTTCCCACGGTGCAGGAGATTCAGGCCTCGCTCACCGTGCAGAAATTGCTGAAATACCATTGGGAAACATGTTTTGTCCACCAGTATGGGGTTTTGTAGGAATAAATGCAGGCGCAGCGCCGTTGCGGCCGACGACGGCGGCGCGTATCGCCGTGCAGACCTGAATGTGTTACCAACACTGACTGCCCATTTAACAAGGCTTGTCTTAATAACAAATGTGAATGCAGGTGATGGAGGCGCGCTTCAAGGCGGAGAAGGAGCGCTACGAGCTGGTGCTGAAGCGCGCGCAGATGCAGCTTCAAAAAGATGATCATCCATCGTGAGCGAGGAGTCAATTTATCACCGGGAGAAAAATGAAAATGCAGCTGCTGCTCGACATGTTCCGCGACCAGTACCTYGCCTTCATCCGCCGCATGAACACGCCGAGATTGCAGCTGGAGCGCATCAACGTTTACTACAATGAGGCCACCGTGCAGCAACAGTATCGTTAACGTGCGCCGTGCAGTATCGCCAAAATGGTTAAGAGAACCAGCTGACGCAGCGGTGTTGGCTGGTGAGCCTCTCGCATTNNNNNNNNNNNNNNNNNNNNNNNNNNNNNNNNNNNNNNNNNNNNNNNNNNNNNNNNNNNNNNNNNNNNNTGCAGTCACGAGTTCAGTGAGGGGCGACGCCGTGCAGCGCTGCAACTCCACTAAATCATAATAATGTAAGGTGCAGAGCGCTAACGAATCGTGAGAAAAGTTGCAGGTAAGCGTGTCGCCTCACGGCAGCGGTGAGCTTACGTCCGCGGTAGCGCCGTGCAGTACCATTAATTATGTTTTTAAGCATAGCGTTTATAATCTGACCGTGCAGCAGGAGAAGTTCGTGGTGTCCGTGCACACGCACCGCGAGGACTGCTCCACGCTCTCGCCCGAGCTGCAGATGACATTTTCTGTAGCACGAAACTTATAGCTAATTGGACGTGCTAAAGCAGCACCGTGCAGCGCCGCGCACAGGACTCGCTGGCGCGCCAGGAGGCGTTGGCTGAAGCGCTACAGCGCGCGCACGTGCAGCACGCCGCTGTCGCCGTGCAGGGCAAGCCAGGGGATCGTCGTCTCCCCAATCAGTACATGTCTGAGCCTCCTGGTGGAACAATGTTGCAGAAGAGGGTGAGTCGCGCTCAACATTGATAAACTTGGACTCGATTCACCGCTAGCAGTGTGGGATTGCAGTATTTCTTTGTGCGAGAATTACAAGAGGGAACATGATCACTCTCACAACAATAGTTCCAATCATTGCAGCGTTCCTACATTCTGGTTCAAAGGTCAATTCACAAAAATGACAACGCGAAAGTCGAGATGGAGATGCAGAATTGGGACCTCACGGTGTAAGAGTGAATGGCATCTGCCCGTGCAGTAAAAGTAGTTGGAGATAATCTAGCGAGAGATTTGTGCCCTGACTAGGTTGGCTATGTACGACTTGCAGCAGTTCCACGTGTCGGAGGGCAAGAAGAAGGTGCCGTGCAGGTTGGGGATGTAGACGGGCGGGTCGTGGTGCAGCTTGAGGCCGCGCAGCAGCGCGTCGGGCAGCNNNNNNNNNNNNNNNNNNNNNNNNNNNNNNNNNNNNNNNNNNNNNNNNNNNNNNNNNNNNNNNNNNNNNTGCAGCAATAAACAGAAATCCGATATCCTGGCCTACGACAGCCATTTAAACAGATCTCTGATAAAACGATGCAGCGAGGCACATCTTGTTACCGATTCGATTTAAAAGAAACAAATACATATGTCTCTTGAAAATGTATGCAGAATATTTTATATGAATCTTGAGACCGTGCAGTACGGAGAGCGTATCGGGGTCGGATCTAGCGCGCTCCGCGTCCCGTATGTCGCTGGTGAGCGGCTGCAGATGTTAAGATACTTAAATTAGGAAGTATCCGTGCAGAGCAGGCAAAACTCAGTAGTTACTCTTTAAAACTCATTATCATTAACTACAAAAGCTTTTCCATTGCAGAGCAACGGCCCCGCCGCGCTCGCGTCTCCCGTGCAGTACAAATATGGTATGGATACCGTGCAGCGGAACGTTACTTAGAAAGCTGTTTAGCTCATTCTCATATGCGATGTTACTTGTTTGCCTTGACTGCAGTCTGATTTTACTATGTTGAATAAGTGGTGTCACGATGCTGGTCTGGTAGTCAACCCGAGTAAAATGCAGGGCCTGCCGCGGATCCGCGCGGACGAGGACGTGGACATGGAGGCGCAGCACATGACGCTGGCGCTGCAGACGTTCGGATCACGGTCACGAGTGGCGGGAACCGCGACCGTGCAGCTGGCAGAACTCGACCTCGGCGCACTGCTTGCCCTTGTAGCCGCGGGGACACGCGCACCTGCGGTGCAGAAACCTAGCCATTGTTTTGTAGTCGGACGCGTTTTATAGGATTATAATAATTCTCTAATTTACANNNNNNNNNNNNNNNNNNNNNNNNNNNNNNNNNNNNNNNNNNNTGCAGCTGGACGATGCAACGCTACAGGTGTTCAAGGACGGTGACTACGGGCCGTATTTAGACCTGGATTTGCAGAGATTTATTGCAATTGTTTCTAAGCAACATTTATCACTCATTCCCTCGATTTATGACTTCTTTTTGCAGCATTTATTTATACAGCTACAGTGTTTACATGAGAAGGTAGCACAGCGCCATCGCGTCGCTTGTATGCAGCTTGCCGGGCCACGACGCGTGTCCGCGCACGGGCCCCCACACCAGGTCCCCCACGGCGAAGCGCTGCAGCACACCGACGAGCCTCTCCCCGTGCACTAGCCGCCCCTGACCTCCGAAACCGTTTAGAACTTATTGCAGGTCCTCTTTAAAACCCAACTCCATCCGTGCAGGTAATTGACCCAGATATAAGCCAGGAAATAATAAACAACGGATTATACACACAGTTCTATAACCTGCAGCCCAAGCGGCGCCAGCGCCGAGAGGGAGACACTCACTCAGCGGTTCCAGTAGAGCTGTCGTCGGTGCAGAGGGCCTTGAGCACACCCGTGCAGCGTCGGGTCAAGGTCAGCGGATTATTACTCAAACACAGTATCAGATCTACATACCTTAGCATGATGCAGCCCGCCGCGCCCGCCACCGACACCTCCTACGACAGCGAGATATCGCAGACCTCCTCCACGTCCGTGCAGACGGTCCAGGCAACCTTTCAATTACGCCAGGGCAATCGGATCGACGGCGGCTTGCTGCGAGCGTTGCAGGACCCATCGGTTGATGTGAGTTTAATTGTTATTTCATTTTTTATTCTTGTTCATTTAAATTAAATGCAGCAGATACAGCACCCCGCCGAGGAGCTGCAGCAGGCCGCAGCCGACGCGCTGACCGATCTGGTGGTGCAGCAGCAGCTCGAGCATCTCCTCGGCGGCGTCGGTTATCCACGATTCGGCTCGAGGGAGCTTTGACTGCAGAGGTCGTCATAATCGAATGACGTGGGGACGGCGGCGGTCTCGACGAGTGGCAGGTGTCCGTCGATGCAGAAAATTCGCTATCAATCAACAAACAAACGCGAAGCAGACAGAAACTATTCACTGATAATGTTATTGCAGCGCGAAGCTGGCGTGGTGTCCGGCCCACACGGCGGCCGCGCCCCCGCGCAGCGACACGCGCGCCTGCAGGTACAGGTAGTCCAGCGCCGCCAGGTCCTGCTGCGCCAGCTCAGCCGCCGACAACGGCATGAACTGCAGTCGAATGGATTGTTAATACAATACCGTGCAGCTTCCTCCAGCGATGCACGTTCAGTGGCGTCTCCAATGCTTCTTCTAAAGCACGGACGCGAAGTTGCAGGCGCGCAAGTCCATGGCCGACGTCAGCAGCACCGTCGAGATGTGCGCCGACCTCTCCGCCGTGCTGCAGTTAAACAAAATTATATTTATAACCTGACCGTAGAGCCCTTTGTGATGTTGTTATAGCGCGTTGCTGCAGGCGTCGCCGCCGCCGCCCACGCAGCCCTACGTGCCGCCCGNNNNNNNNNNNNNNNNNNNNNNNNNNNNNNNNNNNNNNNNNNNNNNNNNNNNNNNNNNNNNNNNNNNNNTGCAGCGGCACGGGGTCCAGGTCGAGGCTGTGGTTCATGTAGGCGTGGCGCGCCGCCTCGCCGCCCTCGTGCAGACAAGTGCATCGGTGGCTGTTCACCTCYGACATGATCAGATCATACAGGTAAAGTCTTCAATTANNNNNNNNNNNNNNNNNNNNNNNNNNNNNNNNNNNNNNNNNNNNNNNNNNNNNNNNNNNNNTGCAGACGGACGAAACAGAGGTGAGGGGTGAGGTCCTGCCGCCCGTGCAGAAACATACTCATAAATATAATTTAATCGCGAACGAAAATGATAAATAAATCAATTGAAATATAGTGCAGGCCGAGCGCGAGGCCCGTGCCGTGCAGCGTGTATTGATTGGATTGTGTCCGAAACCGCGGGGATTAATAGAGAACACGCCGTGCAGCCGCGTGCGCCATGGCGGACTGCTGTGCAGCGAGCGCGAGAGCTGCTGCGTAATTCTTGTGCGCTGCAGGCTCTTGTAGCCAATGTCGCGTGACGCAACGGCCGTGCAGCGAGGTTTTTTAAGTTCACAAAGTATCCGAGAATTATCTTTAATCCGTGCAGCTCAAGACCCACTCAAACCTACTTACGGGTGAAGCTAAATAAAAGCTTGTACAAAGCTGCCCCTTGCAGGCGAAATTAATAATCTGAAATCCGTGAAGTAGTATCAGCACCGTGCAGCACTTTGGCCATTGCAGAATTCCTCGAAAGGCTTCTTAATAAACCACCTCTCAGGACTGATGTTTGCAGCAGCGCATCGTACTGCTCCTGGACATTCTGCGAGCGGACGGAGACATGAATGGTCTGTAGCGAGTGCAGCTGTCAGCTCGGCAGCGGCAGATAAGTAACGTCCGCGTTCGCGTCGCGTCCCGTGCAGATTTTGGCTCAGTCGATATTAAACCGTGCAGAGCGATTCATTATAATGTACAAATATTTCAACATGTTTTCGACAATGCCAGAGCATTATATTAATGCAGTCAGTATCCCGTGCCGGTTTGAGTTCTCGACAAATCACCGTTAACGTGACCGTGCAGGAGATATTGTACATCGAAAAAACAGGCCAGTCCGGCACAAAGAATATTCCGTGCAGTACGCATAAACAAGGTTACTGAGAAACATCGCACCGTGCAGGAACGTGGGCGGCAACATCCGCGACGGCATCACGGGGCTGGGCGGCAGCGTGATGTCGGCGCCGTGCAGCAATATCCGCTGAAGAGAATGCAAAACCGNNNNNNNNNNNNNNNNNNNNNNNNNNNNNNNNNNNNNNNNNNNNNNNNNNNNNNNNNNNNNNNNNNNNNTGCAGCCTTGAGCGGACCCTTTCCCTCGTCGATCAAACAAGCGGTCGCTCTCACCATTTTTCTTAACCGTGCAGACGATTTATGGATAGGACGCTATCTACTAGTTAGAATAGCTGAAAACTTTGGTAMAATTATCAGTGCAGAGTGCACGAGGAGGCTTTTGTCGGGCGTCAGGTTGGCCATCTCGAAGAGCAGAAGGTAAGCGACTGCAGTGGGCAGGAAAGAGGCATTCATTATATTATGGTCTTGGTTTTCTTCAATTGTAGCTTGGTGACGTGCAGCACGGCGGGCCACAGCGGCGCCAGGTCGGCGCGGAAGCGCTGGCTGTGGCACAGCAGGCGCACGTGCAGGTAGTACGCCTGGGAGATGCGGTACGCGGAGCCCGTGTCCTTGAGATGGCTGTCGTTGGCCGCCTGCAGTGCTCAATGAAAGGCGGGGGAAGTTGGCGGAGGCATAATTCCAGTAGATCGGAATGGATAGGGTTGCAGGCAATGCTACCAGATCCCTATAGGGGCATTTGGGGTGGCTACCGTGCAGCTCATTTTTCAGGCAACGATAGGCGGCCAATAGCTGTCCCTCCAAAACTGCGTCAATACCGTTTTGCAGCGAGTACAAGAATAAATTCCGTATCCACTAGTCTACAGCTGTATTCTGATCGTCAATCTTTCGGTGCAGGCACGCGCTGCTGCCGTGCACCGCGCCCAGCCGCTGGCCCCAGCCCCACCAGTCCAGCTCGTTCTGCAGGTCATTGCGGGCTACATCGACATCATCGTGCGCCGCCGCCGCGCCCGTGCAGTCTGTTGGGTAATAAAATTATTATTTGTATTTGATAAGACTTCAAACGTATAGCCGTGCAGGTATCCTCGCTGTAATATTTCACACTTAACCACTTTAAGTGGGTTTAAGCGAGTATCATATCCGTGCAGAGACCTGCATTATCAAATGCGCATGCGCTAAAACGCAGTCTCACGCATGTACAGTTGCATTTAGTGCAGCACACCCACAACGCCCTCAATCCGCTACTGCGATTGTTTCTATTAAATCTATACCTCCCGACCTTGCAGTAATGATACACTTCACTACGAGTTTTGTCGCAATAAAAAACGGAAGCCGCTTTTTACCATTCTCTGCAGTAAATACTATTTCAGAGCAGATATCTCAAGCTGAACTAACAGATTTCTACTGAATTTGGCCGAGTGCAGACCACACCACTCCCGAGACTACACACCGCGGCTCGATCGGCTGCTCTAAGAGTCTACGTCTACGTGCAGCTGCAGCTCCTCCTCGCCCGCCGTCAGCGGCCGCGCCAGCTCCGCCTCGCGCCCCGACCACTCCTGCAGCCGATGTTCCATTTAATTGTTCGTGACGTATGACCCGTGCAGATCCTGAGATGTCACACAGAGTGAGGGTGAGGTGACCAATTTTCCGTGCCTCGGATTGCACTTTTGCAGCACGTTCTCATGACGCATGTCGGTAACGCGACCGCGACGAACGTTCACGCCGTGCAGAATTAAATGGCAAGATATGTATGCCGTGCAGTGACGATTAGTTGATGATTAATACTCGCACGGCAGCGCCATCTGCCGAATTAATTGCTTCATTTTGCAGTGTTACTGTTAAATCACATAAGAATGATGTACCGNNNNNNNNNNNNNNNNNNNNNNNNNNNNNNNNNNNNNNNNNNNNNNNNNNNNNNNNNNNNNNNNNNNNNTGCAGCTCGAGGAGCTGGTGTTCGCGGCCGTGCAGCGGTTCTCTCGACGGGGAGGCTTTGTTCGGGATCGCAAGGCGAGCCGTGCAGCCGGTATCGAGGAAGTGAATGTGACCATGAATATGTTTCCCTGTCATGTTCTGTGTTAATATTTTGCAGCAACTTGCTGTGTTCCGTGCAGTCACACGACCACCTCCCCGTGCAGAACTGTTCTATAAACATGAGCGCAATATATGCATTTTATTACTACGTACCGCAACTGATAAATATGCAGAAGCAGCTGTCGTGCGCGCGGCCCAACGCCGACCCGCTGCACGCCTTCGCCAGGCCCTTCGCCGNNNNNNNNNNNNNNNNNNNNNNNNNNNNNNNNNNNNNNNNNNNNNNNNNNNNNNNNNNNNNNNNNNNNNTGCAGAATAATGAAAATTCCTAACCGCGTCACTAAAGTATTGCATCGAAGAGCTTTATTCGTAATATAATGCAGAAACATGTCTAGAATTTCCTCATGGCCGTGCAGTTTCAAATAGACACCATTAAACCAACGTTCACGAAATGCAATGCTGCTGTATTTTTATTTATATTGCAGCCATAATTTTCCCTTCCTTAGTAACAGCTACTTTGTATTTTATTAAAAAGGGATGTCTTGTTCCTGCAGCGAGTAGGGYGCGTGCGGCGCCTGCGGGATGTCCAGCTCCGAGTGCAGGCGCTCCGCCGTGCAGACGGACCCAAAACGCCACGGTTAAGCCCAGGAATTAGTAAACTCGAACGGTCCGATTCGCCCGCTGCAGCAGATGTGCGACCCTTCCGACCTTCACGCTCACCCCAATATTCGCGTTAACCTCTAAACTTTTATGCAGCGACCGCTGACGACAAGCGCAGGAGTGCACGCCGCAAAGAGTATGCATACACATAAAAATTCCCTGCAGGCCAAGACCCGCTGCATAGTTGCACACTGACTTTGAAACACGCCTAGCCTTATTGTGTCCTCTTTGCAGGCGCTCCATCTGCGCGCCGCGGTGCGCGTCCACGCAGAACGCCGTGCAGACCCGCTGGGCATTCGACACAGCGACCGTGCAGGAATTAGATACCATTGGGCTAATCTGTTAATAACAGAGCCGTGCAGCGGAACAAATCCGAGGCCTGGCTGAACTAACTCCGATCATCAGAGTTAATGCTTATATGGACGTTGCAGCGCGTGTTCCCCACGCGCCACTCGCACAAGTACCTGCCCTACCTCGCCGTGCAGCCCGACCCCACGCGCCGCCTGGCCGCGCCCAGGGCTCTCGCGCACGAGTACTTCTCGCCGCTACTGCAGCAAGCTCATGGGCTGCGGCTGCGGCTGCGGGCGCGGCGGCTCGGCCGTCACGGCGTGCCCGCCCTGCAGCGGCGGCAGGCACAGCAGCAGCTCGCCGAACCGCCCGCGCCCGTCGTACTGCCGTGCAGCTTGACGAGCTGCTTGTCACTGAAGTGCGAGCGGTTGTGTATGAGCTGGAAGCTGTGCTGCGTGTGCAGTTAACTTGGCTTAATGTAGCTCGCTACCACTCCACTCTGACGTACCGTGCAGCAGTGGGCCTGCATCGGGCTGGGCCGTGCAGCCGCGCCGCCCCGTGCTGCTGCCCGTGCAGAAATAGAAAAATAATTCTCTTTTAAATATATCTTCGAATCGGAAACGACAGCTTCAGGCAAACTTGCAGGACGGCTTTTACGATCTAATAGCTGGGTTCAATAACCGTGCAGTTATAAATTTCATAACTTACAACATTTTCTTAGCTGCGCTACCACTAACGAGTTCGTACGTAGTTGCAGTCGGTGCGTATCCCATAGTGCCGGCCGTGCAGGATGCCTTGAGGTCGTAAACTCGTCCATGTGCGTACTAAAGCAAGCTTACTGTGGAAAGCTGCTTGCAGGTCGGGGCGACCCTCCAGCAGCGCCGTGAGCAGCGGCGCGTAGGCCTCCGCCAGCGTCTTCTCGTGCAGACACGCACACCTCGCCGCCGCCTGTCGTACCACCCGTGCAGCTTAACTGCATTTACTTTGATTGCTTTAATGGTTGCTTTTACATTTGTGATCTGTTATTGAAATTGCAGCATGGGGGCCGCGCGCCCGCCGCCGTGCAGCCAATCGGAATGTATCCTGTGCTATTGAAGTCAACACGTGACCGTGCAGCCACACTATTTCCTTATTGCGATCAGTTTCCAAGGAATTACGTAAGTTTTGCTAACGCTACAATTGCAGTCGGCGGGCGCGGCACCGTGCAGCGAGTTACTCGCGCTGAATTTTAAATTAGGTGCAGTCCAGCTAATCCACACTTAAATTGAGGAGTGCAGCACAACACGTGGTTCGACGGCGTGTGCGGCGACGGCGTGCGCGTGGGCGGCGAGGCGTGGGAGGTGCAGGAGTATATAATTAAAGTAAAAGATGACGTACATATGTCAATTTAAACGTATGTCATATTGAAACTGCAGCGCGGCGGACGGCGCGAGAGGCGGCGCGCGGGGCAACGAGTCTGCGCAGGCGCGCGGGGGGCCTTGCAGACTTGTCTTGAATGGGTATTTTTCGTTCCGGGAGGGGTTCAGCTCTAAACGCCACCACCTTCAGTGCAGAAGCTGGGCTTCAGCCACGCGCGGACCACCATCCCGAAGTGGCTGCAGCGCGGCGCGCTCGACCTGCAGCGATTCTCCGCAGTTTACTTATTCGAAGGTGAAATACTCGGACGTAAATAATAGAATTAGCTCATGCAGTGTAGAACAACCCTATAATATTGTAGAAAGGTAACCCAACACCCGTGCAGTTACTCGGTTATTTTACCCCTTAAACCGTGCAGAAATATTGCCGACAAATGTAAGAGGTGCCGTGCAGGCCGCCGCGCGCGCCGCGCTGCACGCCGCCGTGCAGCCTGTAAGCAAAATCCCTTCTTAAATATAGTAACCGNNNNNNNNNNNNNNNNNNNNNNNNNNNNTGCAGCTGCATGACGAGCATAACAGGCGGTGCAAGCTCGTGCACCTTCACCTGCTTCAGTTTCAGTTAGTGCAGCATGTACTGGTGCGCGGCGCTCGGGTTCACGCTGCTCAGCATCGTGAACGTCTCGCACTCCGCCTGCAGCTTCTTATATTTGAGTTAAAATATATCTAGGATACTATTTATTTGTCAATTTCAACATCATCATTGCAGGCCATAGATGAGAGGAGGTATGTAAAAGCCGCACAACTCAACTGCGAAGTCAGATACGATGACGTGCAGCGCAATTTGCAATAAATTAGCTAGCATCTAATATAAAACGACAAAACGGCTAGAGAGCAGCACGTGCAGTGGTGTCAAAACCTGTAACTATGAACTGTCCGGCTCCTCCCAATCGATGCTGGCCCACTGTGGATGCAGCTCAGCGGTAAATGGTTTACTTAAACTTGTGAAAGTTGCTAATTCGATCCAGAGCAATTGCACTTGCAGCTTATCTCTAGCAGGCAAATCTCTTTCGGTCCTCAACGGCGCTCTTTCACTCGCTTCACTAGAATGCAGCTGACAGTATCACCAAACCGTGCAGCAGGTCAGCGCCATGACGCCGCGCGCCGTCTACACCAGCGGCAAGGCGTCCTCGGCCGCCGAGATGCAGGCCGTGGTGCGCGCCGAGGACGCGGCGCTCAAGCGCATCGCCGACCTGGAGATGCAGCGCGCGCTGCAGACTAGCACTCAAACAGGGTTTGGTAACCTCACCTGATATTCTGCGACTGATGCGCAGCTAACTTTGCAGTAGACGACCTAAATTCTGGACCCATTGCGCACGTTATACTAATCATCTAAAATATTATACTTACTGCAGCGCTGCTCGCGCTCGGCCGGCGCCACGCTGGAGACGGCGCTGCTGCGCGCGCCGCTGCTGCACANNNNNNNNNNNNNNNNNNNNNNNNNNNNTGCAGTGTTTACACTTTCGTACCTCGAGAGCACTCAAAGCTGTTGGTCTTGCACCGTGCAGCGCGCGCACGAAGGCCGTCTTGAGGCGCGCCGTGTGCTCGGCCTTGAGCGCGCGCTTGACGTTGTGCAGCGCAACGCCATTTGGAATCACATGCCGTGCAGAAGCCCTGTTGCCGGGACGACGATCTAATGCTAAGATAATGCTCAGACAGCGGAGTTAATTACATGCAGCACGCGGTGCTTGCTGTCCACCGTGCAGGTTTCTCGACGTGTCGGTCTTGGAGTACTGCAGGCCGTGCAGTCCATCGTGGTGGTGGCGGGCTCGCACCACGAGCGCGACGCGCGCGCGCTGCCCGCGCTGCCCTTGCAGCGCACGAGGCGGCATGGAAGGGCTACTCTCGCACGGTGGCGCTGTTGGCGCGTCGCGGAGAGCTTGCAGGTGAACGACTCACGTTTCAATTGAATTCGGCATTCACAATGAATGAATAGACGCATTCAATAACTGCAGCAGCAGTTGTGCGGGGTTCTGGTGACGCCGGCTCGTATGCCGTGCAGATTGTCGTGKTTGATAATAATTAAATTAAGACGTGTGCCTCTCTTGACCTCGTGGGCGTTCCCTTGCAGAGGAAACGTCGTATCACGGGAGGAATCAAACGCCGTGCAGAACATCAACCGTAGATACAAGAAGGCAGACTCCGACGAGGAGATAACGTACAGGCATTTCCAGTTGCAGCGTTCAATTTGGTAGCGACAGATGTGAATCCACACCCCGCTTGTCCCACTGTTCTTTCACTTACTGCAGTCTTTCTCGGTTGGGTTATTTAGAGTGCTCAGCCTCTCAAAGTTAAGACAAAGCGACCCTGTAATGCAGCACTACGCGCGCGCCGCCGTGCAGTATCGCGTAGCCTTCCACCCCGTATTCCCGGTACAGGCGCTCCCGCAGCGCCGCGTCCAGGTACTGCAGTACGTGAGCCGCCGCCTGCACAACTGCCGCGACCTGGAGCTGGCCGTGCCCGTGCAGAGCCGAGGTCGGTGACGCAGCTTCCTGCTCGCGGGGCAGCGTGCCGTAGGGTACGGCGCCTCCGTGCAGATTTAAGATGGCCGACGTCGACTTGCCTTGTTTTAATTGGCCGTGCAGCGACTGAGCGGCGCGCCCGCGTCTCCGCCGTGCAGTCGGACGTCCGCCCGTGTGAGTCACGCCGTGCAGGTRATAACGACTCTGAACCGCGTGATGAAGTGCAGCCACCGCGACTCCGTGGAGCTGGTCAGCCTGCAGCGCCGCCGTGACGCGCGCGTCCAGCACGCCGTGCAGACCATTATCGACTCAAAATTAACAAACGACTCTTCCTTGAAACCATTTTATCCTTAACTTAAAGTGCAGCTGAAGAGTTAACCAATCTGAATGCTCGATCACGAGTATTGCGTTAGTTACCGTGCAGTTGGTTTTATTGTTTGGTTACAATGAGCCAGACGAGTTTCCCGTTAAAGATTTCATTTATTTAGTGCAGTCGGCTGCTTATAACCTTCGTGTATTCAGACATCTCTTTCGCAGAATCGTTGGACGATATCGATTGCAGCACGTCGGCGCAGGCCGCGTGATCGACGCCGCCCCCCGTCCTCGCCGCCGACGCCGTCGACGCCTGCAGCGCGAACTGCTGCACGGCGCGCAGCTCCGCCTCCGTGTCGTTGGCGTGCCGGTTGATGGCCACGTGCAGCACGTACGATCCTCATTCCTATAATTCTTTTTAAATGTGAAACGTTATTTTTTTGACAGCCAACTGCAGGCAATGCTACCAGATCCCTATAGGGGCATTTGGGGTGGCTGCCGTGCAGCCTTTCAGCTCTTTCCACGATTAATGGAAACATAGCTTTCAGTTTGCCACTGGTAAAGGCCGAGTGCAGCTGGTGGCCGACCTGGCGCCCTCCGCCCAGCCCTACTTCCGTGCAGCTTTGAGCCCCAACACTCCATTACGAGCGAGCCCTAGACTTGAGAGTGTGGCCGCAGAAGTAGCTGCAGCTGCTGGCTGCCATCGTTGCCGTGCAGATGATATTTATCTTATCTCGACGAAAATGTGTTACACGTTATATCTGGGCTCGTATCTGTTGTTTGCAGTCGGGCAGCGCGGCGCGATGTGACCGTGCAGCGCCGAGTACTTCGCTTCCAGACGCTTCTGCTTCGTCTCCGTGCAGAATGCACTGATGGTATAACTGTTGGCACAAGAATTGTGCTGTATCCTTACGAAGGGGTACCACATGCAGTTCTTTGTTCCCTACGGAACCTTCGTAACGATAACTTAAACTGAAACTTTGTAATAGCGTCTACTGCAGTGCCCGCCGCGCTCGCACTGCAGGGCCGTGCAGAGGGAATAGAGTTCATCGATATCGATGAAAATCAGTGACAATAAATCCTCGATAKATATAGGTCTGCAGGCCATGAATTATCTGGTGACGTCATACGTGACCTGAACTATGCTTGTGTTAAGAGATAGTGGAATGCAGGCCGGAATGCCTGGTGCTGCGGAACCTGTCCGTTGACTCAGAAATGCACTCGATGTTGACTTTGTGCAGCAGCACGGCGGAGAGGTCGCTGCGGCACATCTCCGTGCAGCGCAGGAGCCGCTGCCATCGATGCCACCAGCCCCAACTGCGCTGGCGACGCGCTGGCCTGTTGGTGCAGCCACGTCAGCCAAGTGTTCACCTGTGTCGTGTGGTCATGTTAACTGTACTCTCGCATTATATTATGCAGCAGCACCTGGACAAGGTAGCTACGAAATGGAGCCTCAGCCTCAAGTTACAATTGTTCATCCACATGCAGATCCTGATTGGGCGAGCTTAAACTTGGGCGTGCTGATATGCATCGAGTGTTCCGTGCAGCTGCTGGCGGCCGCGCCCGTGCTGGCCGTGCAGTGCAGCGCGCTGGTGCGCCGTGCAGGAGCTGTGCTGCCGCGCGATCGTGGCGCGCACGTCGGTGTACGGGCTGGAGCGCCTGCCGCTGCTGCAGGTATGTTCCCATTGGATAATACGTCTACATACTTACATGCGAGGCCCTCGGGACCCTCTGAACGTGCAGCTAACGACTGGGCAGACTCTGTAGACGATGGACGTAAGTTAAAGAACATGYTCGTATTTATATTTGCAGAGCGTTGCCTTCACAAATAGTAAAGAATTGTTTCTGTTGAATAAAAAATCTTTATCCGCTCTTATGCAGCACGGCACGCACGCGCACGCCGCCGCCGCCGGCCTCCACGCCCAGCCGCACGCACTCCACCAGGTGCAGCCAGCCGCAGAGCCGAAGGAGGTGATACCAATCTGTGTAGGAATAGAACGATTTATTATGATCTTGCAGGACTGGCTGGACGCCGTGCACTTCGCGGCGCGCCGTGCAGCTTGACCTCGGTGCAGTCGACGGGCGGCGCGGGCGCGGGCGCGTCGTCGGGCTCGGGCGCCTCGTGCAGCCCCCGCTCCTGCCCCAGCACCGTGCAGGTCGGGCAGCGCGTGGTCGCGCGTGTGCGCGCGGCGCTGGCGCCGTGCAGCTTGTCCATGTGCGGGGTGGCCGGCGGCATGCTTATCACCAGTCTGGGGTACCGTGCAGTTTAAGCCACTCCCTGAACACAAAGGCCAGAGGAACGCCCTTTGAACTTTATTCTACGATCAGTTGCAGCATTGTCTACAATCCAATATAGTGAACCTTCCGTGCAGTGACGTAACCCAGCTTTCTGGCTACTTCGCTTTATCTGGACGCTTAGAGCCGTGCAGCAGATTTGTTTTGCAATCTCAATACTGATTGGTCGTTGGACAAACAAATGAGGCCGTAACAAAATGCAGCCGATGCTGGACTGTCAGGACAAGCCCGTGCAGTGGAAGGCTCGAGACAGTTAGAGATGTTATCGTATCACTTAGCGGCGATAGCATTTTAATGAGTTGCAGTTTTCTTTACCCTAACACCAGTTCAGTGAACTTTAATTGACCCATTCCTCATTCACTTACAGGATGCAGGTGTTGCATCGATGCGCTGCTGTGCAGCATTTGCAGCTCCGTGCAGGCGCTCAGCCTAGCCGCGAGGCCTGAGGCAGGCCCACTCGCGCGCGGCTCAAAGCAGGGCAMCATGCAGCTGTCTATGGTACATCGAACATAATGACCGCATTATACAAAAACATTTCAAATAGAAATACATCTGCAGCGGCTGCACGCACAGCTCGTTGCACACGTGCACCGACTCGACGAACGCCTGCATCGCCCTCCAGTGCAGCGGGCCGAGGCAGTAGAGGCGGCCGTTGACCATGACGGTGAGGCGCGAGCACAGCGCCTCGCACTGCAGCACCTGCGCAACTCGGCCGCCAGCCTGTGCCGGCGCGTGGAGGGGCTGGTGGCGCTGTCCAACGTGCAGGGCCCATATCACCAGGGGCACCCTTAGGACCAGTGTCCCCCTTTTCACCTGGTAAACCGTGCAGCTTCCCGAGCGAGTTCTCGAACTGCGTGGGCACGTAGGCGCGCGGCGCGTCGTCGCCCGTGGAGTGCAGCATGTCTTTAGAGCGTTATTAGGTGAAACTTTATACATATTGCGCTTTCATTTTGTATTCAATGTGCAGGGAACCCGCATTCTATTCCTGAAAAATCCAAATAGAAATGATAAGTCCATTTTCAAATCATTCCTGCAGCGGCGCGGGGTGCAGCAGCGCGTGCGGGTGCAGCGCGGCGGGGTGCGAGGGCGCAGCGCGCGCGTGCAGGTGGTGGTGGGCGCTGCCGTGCAGTTGTATTATTCTGGTATAGCATTATCTCGTTCTCAAGACCGTGCAGCGAAGATTATCTGATAATCCTATCAGAACTCAATCGGATCAAAGAATATCCGAAACTAGCTCTATGCAGACTCGGTATAACTCATCGAACATCATGGCAGGTCGATTACATCATTACATTAGGCCAGTACTTTTGCAGACCCCCGATGTCTACAGCCATRACCGTGCAGCGCCTCGCCGAGCCGCGCCACGAGGTGGTCGAGCGCCAGCTCCTGCGCCGCCGACACGCGCTCCTGCAGCTCGGTTGCAAGTAGGAATTTCATTAACCATCGCTTTGTACTGCGGTTCACGCAATATTTTCTCTGCAGCGCCGCCGCGTCCCCGCGCACCACCAGCTCGCGCAGCTGGGCATGCTGCGACGCGCGCTCCCTTTGCAGTGGGCGAAATGACGATTATCCTGTCATGTAGTTAGAATAACTCTCGCTAATCTATTATAATATTTGCAGCTGTCGGAGCGCGGCGCGCGCACCCGCCGCGCGCACACGCCGCGCGCGCACCCGCACAGGTAACTGCAGCAGCGCCGCGCCGCGCCCGCGCGCGCGCAGCTGCTCGGCCGCCAGCGCCGCGCCGTGCACCAGGTGCAGTATCCATAGAAACATCAGCAATTGCTGTCGATGTAATATTTCTTGCAATCGTAGCTCGGACTAGTGCAGAAATGCACGAAGTTAATAGTATGTCTTTATTACGGTATATTCGAAAACGCGATGAATCCGAGATTGCAGCGCGGCGAGGCTGGCGAGCGGCCACTCGGCGCCCGTGCAGTACCTCGGTAAGCAGGTGAAGTCGTTTCTGCGCCTGGAATTTTTCGATCGTAACGGATTTGCCTTGCAGATCCCCGCGTTCCCSGTGTACACGCGCTCGGGCGAGGTGCGCGTGTCGGTGGAGGCGGCGCAGGTGCAGTTACTTTAGCTCACTCGCCCTTCAAACCGCAACATAACTATACAAAGAATTGTTGTTTGTCGACTGCAGAAGAACAAGACATAAGTAGACGGTGAGTTTATTTTGTGAATGCATTAATATAAATTAGAAACACTGCAGGGTCAAGGGCTTGGCGTCCTCCATGGAGTTCCGCAGCTGGTAGTAGCGCATGCCGGCGCTGTAGTGCAGCTGCGCTTCACGGCGCCGCGCTGGCCCGTGCAGTCCTCGGATGACGCGAAGTCATATAGGCAGCTCAATAGACGGATCTCCCGGTCATTGCGGCGCGTGCAGTGTACGAGTCGACCCGTGACTCCCTCAGATCCTGCGCATCCTGGCCGACGCGGGCGCCGTGCAGGAACGACGCGCGCGAGCCGCCCACCGCCGCCGCCACCGACGCCGTGCAGGGGAACCACGGCCGTCTTGTTGATGAGGTCACAGAGCGCCCTCTGCTTCTCGTCCCCGTGCAGTTGTAATAAAAAACCTGCATTCGAAACCTGCCCGCGTTATTTTTTTTTACTTCTCTCAACCCGTTGCAGAGCTTTCCTCGCCGCGGGGGCTCAGGCTATACTGGTCACKCTCTGGCCGTGCAGTTGTACATTAATCGCTTAAAATTAACCGTGCAGCGGCGTGCCGTCGCGCGCCAGGCTGGAGCCGAAGCCGTGCAGCCATTATTGCTGCACTTTTACTGGTTCTTCAAAGTCGTCGAGGAACGTCTCCTGTTTAACAGCATGCAGGCTGATGATCTTGTTCTCCAGCCCCTTGTTCAGCGTCTTCACGTGGTCCAGGCTGCGCGCCTCGTGCAGTTTGAAACTGCGTTCTGTTCTAGAGACTGCTCGGCGCCGTGCAGCACTCGGATAGAATATAATTTGTAACCCAATTCAACCGCATTTTGAAAGGACATTTATCACATTTGCAGCGCCTCGTGCTCGCGGCGCTCCGCGTCGTGCGCCTCGCGCTGCTCCACGGCCTCCTCGCGCAGGTGCAGGTAGGCGGTGGCGGAGGCGAGGTCGCGCCGCAGCCACGCGGCGTTGAGGCGCACGGTCTCGAGCTGCAGCCACGCGTTACCGCCGTGCAGCAGCTTCGAGGAAGCGATCGCCCTGGCGGCGTCCGTGCAGTATCGCTAAGCAGACCATCCTTACTACCCATCCAAGTGGTCTCCAAACCAGAGTATCAGTAGAATGCAGCGGGAYCCCGAAAACGACGTCATCGTGGACTACTGGAACACCGTGCAGAACTTCCACCTCTACCTCAACCAGGGACTGGCCCTCGCGCGCTACTCCACTCGGGAGGAGGCCGTGCAGCGTGGGAGGGCTCGTCGCAGGGAGGGGCCGTGCAGCCAGCGCAGACAACCGTCCCGTGCAGAAATATTTGTGTTAATCCTGACCTTTCTGAACACCAAAAAACGCCGTTAGACCGAATGCAGTACTGCAGTGACGGCCGAGGCCCGTCAGACGTAACTGCATATATGATGATGACACGAAAACGTTAGTCACGGTGCAGCTTGATGCCCGCCTTGACGGCCTGGCGCGCGGCCAGRATGCGGCGCAGCAGCGCGGGCAGCACGTGCAGAGAATATGCTCCGTGTGGCACGCAGCCGAATAGTCACATTAGAGAAGGAATTAAAAGACACAAATGCAGGAGCAGCTTGTACGGTGTCTCCACTGACCCCGTGCAGGCGCTGTCGGCCCGAGCTCCTGCCTAATTGATAGCGCCCACATACAAATTAATTAAGAACAAGCTGCAGCGCTGAATTCCCCTGAGGCGCTCCGTGCAGCAATATATTAGTATTATAAAACTACGAACCTAGTGAATTACATCTATCTTTGTAGCGAGCCGTTTGCAGTACGTAACCTGAGACGTAGTAAAGCAAACTATACTTTGAGAACTAATGACGATTAGGCCGAGATTGCAGCGTGCGCGCAACGACAAGACTTACCGTCGGTCCTACACGCACGCCAAGCCACCGTACTCCTACATGCAGACCCAGTCGCCCATGGGCTCCGAGCAGGAGGGCAACGAGAGCGGCTGCGTCTGCTGAACTATCCTGCAGTATTGAAAATGAAAACGGGTCTATAACTTCATCTGCTAATCTAAAAGTATATCCCAGCTTCGAATGCAGTGCGGCCGCATTTCCGTCGGATAGCCTTGTCTGCCACGTTATGGCATATTAATGGCACGGTACATGCAGACGAGGCGCAACAGCGGCCGTACATTGAGCTTCGATTCCAGCTTTGTGAGTTTGATGCCCAGCTTGCAGGCGGCGCAGGGCGGGCGCGCCGCCCACGACATGTACTGCCGCGACCATCCGCAGGTGACCGAGATGCAGCCTACATGATATGGATCGGAAAGGGTGCCTTCCCTTTGAAGGACTGCACAAAACTGTACATAACTGCAGCGTCTTGCCCAGCCCCATGTCGTCGCACAGCACGCCGTGCAGCTTGTACTCGTTCAGGAACCGATGCAGCGGGCTGCTCGACATCTAAAAAGTCGACAGTTCGGTACCCCGNNNNNNNNNNNNNNNNNNNNNNNNNNNNNNNNNNNNNNNNNNNNNNNNNNNNNNNNNNNNNNNNNNNNNTGCAGGCGCGCCAGCGACTGGCGCAGCTCTGCGGGTTCACCTGCTACGCGGACCGTGCAGTGCGGCACGCGGTGCATCCCGAAGAGCTGGGTGTGCGACGGCCTGAAAGGTGAGCGGCGGTGACTGCAGCTCCTTAAAGAGCAGGCGAGGTTAGTGGAGGACTGGCTCGCGGCGAAGGAGGCCTTCCTGAACATGCAGCAGCGCGTCGTCCTCGTGCGGCGAGCGCCGTGCAGTAAGGGTGCAATGAAAGTTTTACCTGAGATCCGAGTAATGCAACGAGGGTCGTAGTTTCATGTGTGCAGTAACTTATTTATATTGTGCCAGAGGTCATGTCTGATTCAGGTCGCTCGCTACGCATCCCAAAGTTGCAGAGCTTGAGCAACGCTTTCGTAATAACCGCTGATCGTGTTAAGTTCAGTTGGTTTTAACTTGCGCTGCAGCTACAACTCGCTCGACCGACAGTAAGGCGGCAGGTGCAGCGGGCGCAAGGGAAAGTGCAGAGAGTGCAGTTGCAAGGCGACCAACGCGAGAACATTTGTCAGTGGCTCACCAAATCGGGACTCGTGAAGCCCGTGCAGTGCAGCACTTCGAGGCGGTACCGGCCTTCTCTCGCCTCCATCACGACACGGTCCATCAGCCGAGTGCAGGACTGATAAGAGACGGAAGCCGTGTCGCCGTGCAGTTATCTACGAATCGAAACGTAATTCGCTTTACATAAAACCCTTTCTATAATTGCGTAAACTGTGTGCAGGCCGCCATTCGATACTTCACTCGCTTTTATTTCGATTCTCGGCGGCGATGTTTATCGTCTATGTTGCAGGTGTAATTCACTTTTACGTCATCAATATACGGTCAAAATAGACTCTTAAGATGTTATGTATACTTGCAGCGCGTCCACCGCGCGCGCCAGCGCCTCCGCCGCGCCGCACCGCACGCGCTCGCTGCGCACGTCCTGCAGCTAAGACCAGTTCACTCGGTTTATAGAGGGTAAAAACCTTATTTAATTATTTCATATTTGTGGATGCAGACACTAGGCAGCGAGAGTGATGTCATCGGATAGCCCACCCACTAAATAAAACATTAATATAATGTGCAGGCGAGCTCGGCGCGGCGCTCCGACCTCGTCGGCGCCGAGATCAACAAGCTCCGCGAGGCCACGCTGCAGGTACACCAGGAAGTCCTGGCAGTCCCGGCAGTCCTGATACCCCAGGTAGCCCAGGCGGACCTGGNNNNNNNNNNNNNNNNNNNNNNNNNNNNNNNNNNNNNNNNNNNNNNNNNNNNNNNNNNNNNNNNNNNNNTGCAGCTGTTCTTATAGTTATTGATGAGTCTGATGAAGAATCAGCTTTATCCGCCGCTCGTTGGTTGGTTGCAGTTAGAGACTTTAAGCATACGCGGAAACAATATCAGATATTACCTCCTTCCGTGCAGAGCTTCCGTCACAACTTTTGAAAACACTATCATTGCCGTCCGTGCAGTACTTATTGTTAAGACAATAAAAACTAAAATATACTAACAGCTTACGTTGTTAACTCGTAGCGATGCAGTCTAAGCTAGTGGAACGAGATCCGCTTACGAGTATACGTTGAGGAGCGGCCGTCAAGTGCAGTGTGCAGCGCGTCGAGGCGGCGCGGCGCGCGGCGCGGGGACGCGGGGGGCGACGCGTTGAGCGGCCGAGATTGCAGAACGGGCATGCCCTGCCATCTGCACCCCACTTCAGCGCTCTTCGGACTCGGGAACTCCCCGAGATGCAGTCGGATGAAACATTCGCGATGATTACATCCATAAATTTCTACTTACCTGCGGCACGTGTAAATGTGCAGAACCAGTAACAATAACACCGTGCAGTGTGTCAACGTCCAACAAATTGAAAACCTGAACAGGATTAAAATTGACCGCCTTTTAAACTTCATGCAGTATCAATCCTGCTTTCTATTGGCTGTAAGCCGTGCAGATCTCACAAACTACAAATTGAATTTCTAAGTTATTCGGAGTTGTGAAGGCACGAATGAGCTGAGTGCAGCAGGTCGCGCACGGCGTGCTCGGCCACGCGCACGAACACGTCGCCGATGATGCGGCGCTTGTCCTGCAGATACCAATTTACTTTATCCTTGCCATCACGTCAGGATACTACGTTGGATTCCGAAAAGACTGGGTGCAGAGGGTGGAGAAGTAGCCGTGCAGCTGGACTGGCCGTAGCGCTGGCGTTAACGGCGCTGCTGGCGCTCGTAGCGGTGGCAGCCGCGGTTGCAGATGATTTTCCTTCAGAATTTATACGAACGCCGTGCAGACATACATACTCATTTAAATTTAAATATTCTTAACTCATGTAGGCCCAACAAAACGATCATGAATGCAGTAACTGAGTTCAGATTTGGATTAGAACTTAGCCGTGCAGCTCGTCCGACCCGAAGTGGTTGTCGTCCCACAGCACGTGGTAGTGCGACGGCCGCGACGTGCCCTGCAGCCATTGCGTGTGATCGAGGAAATGTGCGACTCATATATCCCAGTTCTTCGTGAGATCCATTCACTGCAGACGAGTATAATAGCACACGCGCTGCTCCGTCATAAATAAATCTGGATTACGTTTCTGTACAAGATGCAGTTTTATTGTATAAAAGCTAAAACGCACATGAAAACGTATTTTACAAATCAAAAGCGTTATATTTTGCAGCTGGTAGACGCTTTCCTTTACGGACATTATATTGACCGTGCAGGAGGTCGTCGGTAACGCGCTCGACGACCTCCACCTCGACGATCCGCGCAATCTCGTCGCGTCGCTGCAGCGCGTCCAGCTCGTCGGGCTCGAAGCCGTGCAGCGTTAGTCAAAAACGATAAACAATCAAAATGAAAACTTGTAAATTCAATACGGCTAGCGGTATCTGCAGCCGTTTTCCCAGTACTTTTAATTTTCTTCCAGCTTCCGTGCAGGAAACTTCGGTGCCAAATCGCAGTGAAGCGAGTGATTGGCACGTCCCGNNNNNNNNNNNNNNNNNNNNNNNNNNNNNNNNNNNNNNNNNNNNNNNNNNNNNNNNNNNNNNNNNNNNNTGCAGCTCGTGCAGCGCGCGCAGGGCGGGCGACGTGTTGGGGTCGAAGGGCGCGCTCGCGGGGCTGCCGTGCAGTCGGTCGGACACGAGTCATTAGATACGAGTACGTACCTGCCGTGCAGTACGACAGCGTGGCGAGCGGCCGCAGCGCGCGGTAGCGCGTGAAGGCGGCCAGGTCCTCGCGGATGCAGATCGTCTTCAGCTCCAAGCGAACCGTGCAGCGAGTCATCTGAGGTAATAACGTTATTGCAAGCCGAACAAATCATTTTAGAAATTTATATTTATTGCAGCGCGCGCGCGCGGCGTCTGGGCATCCGTGCAGGGCGGCGCGGGGCGCTCGGGCGTGGCGTGGCCGAGCGCCACCATCCCGTGCAGTTTTCGCGTTCCTTTTTCCCCTCGACCCGCTATTGTTCACTTGTCAATTTCTTTAGCTAATGCGTGCAGGACCTAGTGGCGGCGATGGCGGGCGAGGCGGCGCCGCGTCGCGGACGCGCGCACGCGCACACGCTGCAGCGTATGTTGGAGTAAAGTATGTAGTAGGCAAGTAAAGTCCAGCCGACCGCTTTTTAATGAAATGTGCAGAACCGCGGCTCGCGCGTGTGCGTGCTGCGCCACGTGTCGCTGGCGTGCCTGGCGGCGCGCGCGCTGCAGCCATCTTGGCGATCCGTCTGAACCTGGCGAGGCTATCCTCGTGCACAGGCTTCCCATCATCCTCTGCAGAACGGAGCCGCCTTCGTGCGGCCGCCCGTGCAGCATTGTTACCCTCGGGAAATAAGTTATCTTAATACATTTGTAGATGAAGGCCAGAAGGAAGTACTGCAGCGCTGTTWGTTTCTTTCATATACTCATTCCAATCAAATAACTGATATATATCATAAAATGATCCTGCAGGTGGAAGGCGCTGAAGTCGGCGAACTCCCCGTGCAGGGTCGGTAATTTCGACTCGATATTGTGATAATATTGAAGGTTTAATAACAGGATTGAAATTGTCTGCAGCTGGACGACCCGACCCTGTACGCGGCCGTGCAGCAGCCGCCCGTCAGCATCCTGCCGTCCGTGGAGTGGCTGCAGCGGGAYCCCGAAAACGACGTCATGCAGACATGTTACAACCGAGTAAAGATTCTGCTTCTCCCATAGATCGATCGTCTGGAAAGTTTCTTGGTGCAGCGAGAAGGGCGCGGTGCGCGGCAGCGGCGCCGTCAGCATCGGCTCGAAGAACATCACGCACGCGTGCAGGGATTGTCGCAATTTGCTTCGCGGTTAGTCTCATAGTGAATATCCTTAAATTTACTCCAATCTGTGCAGCGACCTTAAGTTTTTGGGTTTTACATACTTCCCATAAGTCGAAGGATGCGTATATTTTACTTTATGCAGTATAAACTTAAGTGTACTAAACACATTTTTGCAATATTATAAGAAATATTTTCTGCTGACTGTATGCAGTGTCAAAACAGTTCGTGTCGGTGTTAAGAAATCAAACCCAAAATACTTTAACACTTTGCTTGTCTGCAGTAAGTTGTGCAGAATCAAAAAGATATTGAAAAACGAATAGAGGCGTTCGGATGTGGGGATACAGTGCAGGCGGAGTCGGGCGGCGCGGCGGCGGCCGTGAGCGCGGCGCCCGTGCAGATTATTTAGCGAAAGATATCCTGAATATTGCTTCGTCTATGTCTCCCAAGCCGTTACAGGAGCGTGCAGGCGCAGCTCGAGCGCGCGCAGACCGCCGTGCGCGCGCTCACCGACCTGCTCACCGACCTGCGCGTGCAGGATGTAGTCCACGCCGTACGGCTCGATGGACTTGCCGTGCAGTCGAGTAATCGCTTATTGCTTGGAAGCTTTAAACCTTGGGCTGATAAGGGTATGGATACATTTATGCAGCAGCACGGATTGCGCGGCGATGTTGGAGAGCGCGAGGTTGGTGGGCGCGTGCGGCAGCACGGGCTGCAGGACTGTGCCCACTTGTTCCTGTACAGACACCATTATTTCAATAAAATACTGTTACACTCAATTTTGCAGCAGGTGCGCGTGCGCGACGACCGCGGCGCGCGCGTCCTGCACGTCCCGTGCAGTAAATCCACCGACGAAGACCTCAGCTCGCTTTGCAAATGCGCGCTGAAAGCGATCGAAACCCTCTGCAGCACGCGCATTAGCGGCAGCAGCAGTCGGTCCACGTAGCCGTGCAGCGGCGCAAGGAAGAGGCGCGCAGGAAACGTCGCAGGAAGAAGCGCTCCGTGCAGCTCGTAGAACTTGTTGCCGTGCTCCTTGGGTAGGATGGAATTTAGGCCGTGCAGCGTTGGAATTATGTTACAAATTTTGGCTACGGTATTACACCGCGACTATGCACCGACGTTATACTGCAGGCCACGTCTCATTGTGAGCACTGAACCCGTGCAGCAATTGACAAACGTTCAACCGATTCAATTTGGGCAGTATTCAACAGTTAAACCGTTAGACTTATTGCAGACGGAGGAGCAGAAGCCGCTGCGCTTCACGGACTCGCCGTCGTCGTACGCGCCGTCCGCGCAGGTGCAGGAAACCTATTAACAAAACGACCGCTGGTCAGGTAGGCAATCCGTAAGCTTAACCGTGCAGTGACTCCGATACAACCACCTTTATCATTGCGTATTCTTCCAAACCACCTATCGTCGGTTGGGAATGCAGACCACCGACTACATGGACCTCTTGTGGACTACCCTTGCCGAATTTCCCGTGCAGTTTGAAACTGCGTTCTGTTCTAGAGACTGCTCGGCGCCGTGCAGCCAACTTTGTTSACTATTATGAAAATTAAATCGTACTTTTTCAGATAAGAGTGTTACTTTTTAATGCAGAGCAGCGCAACACGAAAGGGCACGACCGTGCAGCGTTCACACTTGTGACTTGTTATTTGAAATCGACCGNNNNNNNNNNNNNNNNNNNNNNNNNNNNNNNNNNNNNNNNNNNNNNNNNNNNNNNNNNNNNNNNNNNNNTGCAGATCAAATAGTTGCCGGTTTTACTGCAACTGATCCCAACTCCTCCTCCTCCCGCCCCACCCATCATGCAGCCAATTTGTTGTCTAGTAGAAAAGCAAACAAATACCGACGAGGTCATCTCTACTGACTGACTCATGCAGCTGGAACCGTCCGCCGCCCATGATGGGCGCGAAGTCGTCGCTGTCGGCGATGAGTGCGTTGCGCTGCAGCTAATGTTCAGAGCTATTAAAGCTAGAACAACGCGCATTAGCGACGGTGCCGTGCAGCTCCTGCTACAGCTGATAAGCTGCTTAGTAGCACTGGATGCGGATCCGTGCAGTATTTCAAGAGATTTTCCGTGCCATTATAATTGTACGTCGTACTGTCAGTCGGTGAGAGGTATTTGCAGGTCTGTTGGACCACCGACACGCAGCCGCACCCTTTCGGGTATGCGTTCAGTTTGGTAAGTCAATTGCAGCGACACGATGCGCTCCACCAGCAGCCGCTGGTCCGTGCAGCATCCCGTTGAAGGTGTTAAGCGGGGATAAACAGGATCAGTTGTATAAGATTTAGCGAGAATAGTGCAGTAAATAAAACTCGTAACTGGTTTTGTGTTAGTGAACCGTGCAGCTATCAATTTGTCTAAAACGGCTTACAATGTGCCGTGCAGGATATGCTTCTGGTTGTGATTCGAGTCGCGGCCAGAAGCTTGTTGCTGTAGATAGTGGATGAGATGCAGCGTAATATAATTTCATCCATATTTCTCTATGAGTCAGTTTTCTCGCTGCACGCATAACACCGAGTGCAGGTTATTCGAGTAAGCTGATGTCATGAGAACAACGTGACTTGTGATTTTAACTAAGTGATAATGTTGCAGTCGAATTTATGCTTGGGAATTATATACGAGAAGACGTCTGGTGGACTACAGCCGTGCAGAAAACTGAAAATATTTACCAACAAGATAAATTAAGTAACGTTTATATAACGGTAGGCGTACTTATGCAGACTCCCAAAGTCCTCCGAAGTGAGGAGTATATGCAGGAATAAAAGAAAAGTTTATACCTGTATTTGCAGCGGTGAGGTGCAGTGGTCGCTGAGCTCTCATCATGGTCATTAACAGCAGGCGGCGCAGGCGTGGTGCAGTTGTGAACTAATTTACTCTTTGACGGGAACTAGCAAACGGATTTGCTCGCAGTTATTACGTTGTTGCAGCCGCGTCTTGATGACGTCGGCGGGCGTGACGAGCGAGGCGGCGGGCACGCCGTGCAGCACGGCTGAGATTTTATCTTAAATTAATTACGGTTGGTGTTTAAAGTAAACGCTATTAAGATCGTGCAGTATTTAGTCGTCTAATTAATTCAGATTTCATTTCGTTTTTAGCTCTTATCAACTCGCTATCGGTTGCAGTTCACAGCGAACCACTTTGTTGGATACAAAGGCTTTCAGTTACGAGTGCAAACATTCCGATCTGTGCAGACGCTGGTTCCTGTTCTGCGCCAGCTCGGCCACCAGTTTCAGCACCGTGCAGCCAATCTGTCTAGCCGATAGACAAATGAGGCAGTCCATATTTCTTTGTTATTATCAATTTAAAATGCAGTCTGGCGCATACTTTTTGTTCGCCATATATGGTAAAAAATAAACTATTAAAACTGGTGTCTGTATGCAGTGAGTTGTATACGAATGACGACACGACCGCTTCGTGACTGATTACCGNNNNNNNNNNNNNNNNNNNNNNNNNNNNNNNNNNNNNNNNNNNNNNNNNNNNNNNNNNNNNNNNNNNNNTGCAGGAACGATAAGGGTTCGTTGAATACGACCGTGCAGGATTTGAGATGATGCGATTTAATTCCAATTTGTGATCACTTCTTTTATAAAGTTATCTATGATATGCAGCTGTGCGGCTGGGGCTGGGGCTGGGACAGCGCGGGCGCCGTGCAGCCAGGAGTCGTCCCCGTGCAGTCTCACGGTGCCGTTGTCGGCCGACTTGCTCGACAGCTCGCGGTCCTCGCTCTGAGCCTTCGGCTGCAGTTCGCAGTTAACTAGGTCACTAGGTGTTCGTTATTGGTCATTACACTCGTGACACAGCGAGTCATGCAGCTCCGTGTCCACCTCCACCTCGTCCTCGTCGGCGGCCCACAGCTGCTCCGTGCAGTACGTTAAATCTGAAAAATGACGTAATTTCCGCAACATTCCGAGCACGGATATGAGTAGTTAGGTGCAGCGCCAACACTTGCAGTCCCGTATTCTCACGAGTCGTCTACATCCTCTTGAAAACAAAATGATAATGCAGTGGCACAAGCTGAGGGGAGTGGAGGGCTACATAGTAGAAACGAGATTACCTTTCCAGTATCCGATGCAGCAGCAGGCGCACGGCGCGCGCGCGGTTGTAGCCGTGCAGCGGCTCACGTGCAATCAATTTGCGATACAATGGAACTSCCACACTTAGAAACCAGGTGGGATTATGCAGTAACGAGTGCAGTGTCGCTGCAGCTTCGCTTTTTGCAAGTTACAGAACTGGTTRGCTCGTAGAGTGCAGTATCGCGTAGCCTTCCACCCCGTATTCCCGTGCAGCTCCGTCGAGGAATTTCGTCTTCTACTCGTCAGGGGTGTAGAACATACAGAAGGCATTTTATCGTGCAGAACGACCTGGTCGTAATAGACCTGCTGACCACCGTGCAGTAACTGAAAAAACTTAAGTAAGGACTTACTTGAACAAAAGAGGTTTGTTGGCAAAGAGGCCGAGTGCAGCTGCTCATCCGCCCACTGGTCAAAGTGTTTCAATTCACTCATCACTTCCCAAAGCTTCTCTTCGTGCAGTCTAGATCTCTCTGACCAGGGTATCACTCTGAAATCTGGATTAGATGTTGACGCTACAGCATTCTGCAGCACCAGGTCGCGCAGCAGCGACGACGAGCAGTCGCGGAACAGCTGCACCTGCGGGCCGTGCAGAGCGAGACAATAGCTTGACCTTAATGTGCGCGTGATATCACTATTGTTATCAGTTTGCGATTAGTGCAGCGCAATACCATATATGGTAACGAAAACTCAGGATTTCTGCGATTGGTGGAGAGCTAGCCGCGGTTGCAGTCGAATGGATTATAGTATTTGCACGACCGTGCAGTAAAAGTGCTCGAACTCATTCATAGATCGCGACGATTTGTGACTCGTCTTTGATTCGTTAATAATGCAGTTAACAAATATGCTATTTTCAGGTTTCGAAGTTTATGGATCTCAGTTCTTCTATCCTATTTTAATGCAGTGAGTCGTGAAGTTAGCGGATTCGTCTCCCTTCAGCACGTGAAATGCACTAAGATAAATCCGAGTGCAGCGCAACGCCATTTGGAATCACATGCYGGAGTCAAAGCATTCCGCTGCACGATCTGCCGATACCGTGCAGATTTATAAACACGATTTATAGGGATTAACAGTCGATATGTATTATGAATATAAATGAGTCGAGATGCAGCTTGCACTGCGCGTTGAAGCTCTTCGTGCAGATGTCGCAGATGTACTCCTTCTCCGTGCAGCCTCTTATAAAACAAACAAAATTCAAATATTCAAACACATAATTGTGACGTATATGGGGCGACATGCAGCGCCCTACCCGCAGCAGCAGTACGCCGCGCCCTACCCGTGCAGCTGCGCCTCGTCGAACGTGTGCGGCGTCGGCTCCACCATGTTGCGGTTGACGGTTTCGCGCACGTGCAGCCGATCGTCGCGTTCGTAGTCGCCATCTTCCTCTGTCCTCTCGCCGCCCTCGTTCTGCTCGTCGTGCAGCCGCGACCGACTCAGCTCGTTGTCGCTCAGTTGCCGCTTCAGGCGGTCCTTCCCCACCACCAGCTGCAGCTGCCGCAGCTCCTGCTGCGCAAGCTGCTCCGCGTGCACGGCGCACTGCCGCTGCTGCTCCAACTGCAGCCCGCGAGTCGCCGACCTGTACGAGATGTGGAACAAGACCATCGCTGGTGTCGCTATTGGTGTATGCAGTATTCTGCCAAAAACTGTTTTCCTGTCAGTCTTCTCCGAGCCGACTTTCARGGTCCCTGTTCGGTGCAGTTTTAAGTAAACGATTTCCTTTGATATTGAACACTCAGGCACAAAATGAGAACCACATATCTATTGCAGCAGCTTGTCGCACACCACCGTGCAGGTATTCAGATTTTCAGGATTTATTATCCCCGTGCAGCGCCAGCACGCCGGCCGCACCCGTGCAGGGCGGGGTCGCCGAGCGGCAGCGGCGCGGAGTGCGTGCGGCCGAGCGGGCGCTTGCTGAGCCGATGCAGTACACCGAGCCCAAGCTCGGCTATACGCGGGATAGGTACGTCCAACCGTATTCCCGTCCGTACGTGCAGAAGATCGTGCTGTCGGAGCTGCGGCGCCGCTCCACGGAGAGCGCGGACTCGGAGCGCGAGTCGTTGCAGGTCGCCCGTGTATCGCACGAGCGGGACGTGCTGAAGCAGCGACTGGCGCTGGTGGGACGCGAACTGCAGTATTCGTCGGGGCTGAATGTAGTGGTGTTGTTCCGTGCAGTTATGGTTCATCATCGACGCTATCACGTAAATAGCACGTAACCTTTTAGATCCATCCGTGCAGCTGATCAACAAGCTGCCGCACCCCGTGGAGCTGCGCCTCGATCGCGCGCCCGCCGCCTCGTCCGNNNNNNNNNNNNNNNNNNNNNNNNNNNNNNNNNNNNNNNNNNNNNNNNNNNNNNNNNNNNNNNNNNNNNTGCAGGGACGTCCTCCGCTGTGTGGTAACTAGCTTGCGCACTACGTCTAACGGCCGCCTCAGCCCTAGCTGCAGCGCCCAGTACACGACGTACAGGTCCACGAGCTGGCGCAGCACGCGCCGCAGCACCGTGCAGCGGCGCCTGCAAGATGCTGTTAGACCAATTGGGCGGGTACATCCTCGAGGAGCGCGGGATCGTGTGCAGCCAAAGGTGAAGAGCGCGGAACATATTGCGAGCTCGGCGCAGGGTCCGTGCAGAATTGCTGTCCTCTACTGCCGCAAAACCCCCGACTGAAGAAGAGCAAACTGTTTTAAATCAAATTGCAGCCAATACCAAGCTGAAATAATGTATTTGATAGTGCTGTGTTCTACTTAGCAATATAAAATGCAATGCAGAAGGTGGTGGACGACCCGCAGTCGGGCTCGTGCCCGAACGTGTCGTACGCGGACGTGGCCGAGATGCAGCTCCGTGTGCAGCCTGCAACGGGACAAGGACAAGTTACCGCTTGCCGTGCAGSCGCGTCCACACGCCGCGCGGCCCGCGGTAGTCCGTGCAGGAAGTGCGGCAGGAAACCATGGCGGAAGACAGCGAAGTCCACAGCCGCCATCGCGTGGACGGCTTGCAGCCGCGCGAGCAGCGCCCGCAGGCGCGCCACGGGCGCGCGCGGCTGGCGGCCGTGCAGCAACACGTCGGCGCGCGGACCGCGCACGCGCAGCTGTCGCGCGCGCACGCGCACTGACCGAGATTGCAGTGGGATAGGGTACCGTATCGACGTGCTAAATTACTCAGAATGGGGATTAAGAGAGTATTGTGTATGCAGCAGMGCCAGCAGGAAGCCGTGCAGCCTGTCGAACATCTGTGCGAAGGAGGGTCGCTCGGTGGGCGCCGNNNNNNNNNNNNNNNNNNNNNNNNNNNNNNNNNNNNNNNNNNNNNNNNNNNNNNNNNNNNNNNNNNNNNTGCAGCAGAGCGGTGGAGACACGGACTCGCAGGAGTCGAGCTCCGCCGTGCAGACTATTGATTTAAGCTATAATGACATCATGTCCTTGCCAGCTGATTCTGAAATATTGCATTTACTGCAGACTCGCAGGGTTCCTTGGCGTGCTGTCTTCCGAGCTGTCGGTGTACACGCTGGCCGTCATCACATGCAGCCGGAACGGGTGGTGACCCACCACCACCGCTGCCACTCGGACCGTGCAGTAAAGCGTGCACGGGAATCGTCACCTCCGTGCAGGCCGCCGACAGCGCGCGCCGTGCAGTGAGCCGGTGCGTACGCGACGTACGCGGCTCGCACTCCGTGCAGGTGAAGGGACCGCCAGGGCCCAGTGGTGAGCCCCCGCGCTCCTCTTCTTCCTCCGAAGGTTTGCTGCAGGAGTGTTCCGCACACACCGGCCGNNNNNNNNNNNNNNNNNNNNNNNNNNNNNNNNNNNNNNNNNNNNNNNNNNNNNNNNNNNNNNNNNNNNNTGCAGTAGGCCCAGACTCAAAACTTATKAATACTACAGTGATTGCCATTAAATAATCTAATATTAGTTATGCAGCGTAGGTTAGAAGCCTGGCAACACTCCAGATCGTATTATGTTGTTAGTCATCTGACGGTAATAATGCAGCGAGCACGTGGTGGTGTCGGACGTGCTCGTGCCCACGCCGCTCGAGTCCGAGATGATGTCGCTATGCAGTGCACGAGCACGGTGCCCGTGCAGGCGCGCTCGCCGCTCGCCCGCCGACTCATCTACACGCTGCACGACGGCGCCGCCGACCTGTTCGTGCAGCTGCACACCGACCTCGGTGCGTATCGAGTATCGACGCCGTGCAGGTGGCGACGGGCGCGGGCGCGGCGCCGTGCAGCAATGACGTCCGTGTCTATTACATACATTACATGCGTACATTGACAAAAATATTCAATCAAATATGCAGGACAGGAAAGGCGCGCAGAGTCCTATTATATATTTCAAGACACTACCCGTGCAGACGTTTGTGTTTTGTTTTGTTTTCTTGTTAAATTACTGTTAAGTTATCGTTATTTATTTTTAAGTGCAGTATGTATTTCATTTGATATGTATGACATGTATTTAGGTCTATCAATATCAGCGGGTTTTGACCGTGCAGCACGGCACGCTGGTGGGGCTGCTGCCCGTGCCGCACCCCATCCTCATCCGCAAGTACCAGGCCATGCAGAGAACTTCGCACCCTGGTCCGTAGTAGTGCGCTGCACACGTGACCCGTGCAGATTCCCATTCGTGTTTACGAACTAACGTGCCCTCYACACCCTCATCTTCCCCGTGCAGGATTAAGCTAGTTAGATATAGATAAAGATATAAAAGGCATTGTAATAAAAAACAATACAAATTATGCAGGAGTACCGCCGAGAGGCGCGCGAGCGGGAGCGCGGCCAGCGGCGCCGTGCAGGGCATCCAGGCGGGCCCGTCGTCGGCGGGCGTGTTCGCGGCGGCGCCGTGCAGGTTGTGGACAGCGCAGGCGGCGCGTGGTAGCGGGCGGCGGGCGCGACGCGCGCGATGCACTGACTGCAGCGCTATTCTGTGATACTTATGACTTCACTTCGAAWTTCACTCGTTAAATTTTAAAAACGCTGTTTGCAGTGCACACACGTGGCGGAGGGACACGTGGGCGCGGCTCTGTCGCTGGCCGCCACCCCGCACGCGCTGCAGGAAGAAATCACATAGAGTAACCGTGCAGGTTCTGGTCGATCATCTGGAAGATGATGACGGGCGCGTGCGTGTGGAAGGCGCTGGTGTGCGGCTGCAGTTATAGTCAGGTTTTGAATAATCCTTAACCGNNNNNNNNNNNNNNNNNNNNNNNNNNNNNNTGCAGTTTCAATAATTGAAAATAGCTATTCAAAATATTTTGAAAATTGTTTCATAACGAGATCGGCATCTGCAGCACAAAAATGTCTAGACGTATCTGTATCTAGAACAACTTCAAAACGTTTTGTTTACAAGAGATATGCAGAATAATTCTGTAAGATCAAACTTGGGCCGTGCAGTTTCTGAACCGAATTTCAACCGTGCAGGTGCCCAGTTCTTTATTAATTGAAAAGTGATTGTAATGTGGTCACGGCCGCGGCTCACATGTCCTGCAGGAGGGAGAGAACTCGTGCAGACCACGAATGGTGTATCTATTTGTTTTGCTTCCCTGTAAACACGTGCAGTTAAACTGTCGGAATAATCAATTCGGGAGCGTCGAATTCAATGGGATCTATTCGTGATACCATTTGCAGCGCAGCGACCGCAGCCTGTACCGCTCGCGCGACGCGCCGCCGCCGCCCGCGCTGCCCGCGCCGCTGCAGTGGCAGCTGCGAGGGTCGGCGCCCCCCCGTCCGCTTCTCAGCCCGACGCCGCTCATGCCGAGATTGCAGAGAGGGGTGTCGGTGGGACGAGGGGTGCGGGACAGTTGGCGTGTGCCGGGGAAGGAGCCGAGATTGCAGGCACGTGTCCACGTACTCGCGCACGAGCCGCGCCCGCCCGTGCAGGACGTCGTCGTCGCCAACTGCGGCCAGCTCGTGCGCCTCAAGCCCGTGCAGCACCGTGATCAGCAGCTCGATGTCGAACGCGTCCGTGCAGTTACATTACTTGCTGCAAGCCCATTTGGGAAAGTACTACAATCACAACTCATCAGATATTCTACTGCAGCGGATACTTTTTGTCCGCGGTACCGTGCAGTGCCCGCTGTGCTTCGTGAGCCTGGAGTCGCTGGCGCTGGCGCGGCGGCACCTGGAGGCGCACTTGCAGCGCGCTTTAATTTTTCATACAAACGCAACTCCACGGTTGTCGAGTTGTTGACTTTTCGACACCGTGCAGGCTCACGGTGAGCGCGTCGCGCTTGGAGCGCGACGTGTCCTCCGTGCCCACCGTGGCGTTGTCGNNNNNNNNNNNNNNNNNNNNNNNNNNNNNNNNNNNNNNNNNNNNNNNNNNNNNNNNNNNNNNNNNNNNNTGCAGCATTTAGATGTAGACTAAACTAAAGTTTAGAATGGCCCGTGCAGCCCAGAAAAACGTCAGTGATTTAATTATTTAATTTTTTAACTTGTGATATTTAAAAAGTAACTTTGCAGTAGCAGTCGCAGCCCCTGCTGTTGCTGTCGCAGCCCCTGCTGTCGCTGTCGCACCCCAAGTACATGCAGCGAGTGTAGCTTCTTCTCCAGCTGCACCAGCCACACCGTGCAGGCGCCGTAGTACTCGATCTGCACGTGGTGGTACTGCGGCCCGCGGCACAGCTCCGAGTTGTCGATGCAGGCCGCCGAGGGCATGCTGGCGGGCAAGCAGCCCTCCTCTACCAACCTCACCGTGCAGTATGATGTTGTAAATTTCGAATGAACACAGCTTCATAAACGCACTAAGAGTTAAACATATCCTCTGCAGTTATACTTCAATCAGGCTTAAAAACCGTGCAGGCGGCGGCCGTGGCGCCCGCCTTCTCCCAGCGCGCGAGCACGTCGCCCACGCGCTCGGCGCCGCTGCAGAACGAGACCTTGTCGCGCCGCGGCCGCGCCTGCGCCTCCTGGTCGGAAGACACGCCGTGCAGATTCAGTATTTCTTATGTCGGTAATTTCAACCGTGCAGCGCAGTGTGTGCGAGAGAGATACTATACGTTAGAGGGGTAGAGAAAGCATGACCGAAATCGATGTGCAGATGATGTTAACAATGACTCCTATAAGCCCCTATATTCGTTAACAGTAACAGTTCCAACATTTGGTGCAGCTTGCGGCCGGAGTGCTTGGCGAGGTAGAACTTGGCGAAGTGGTCCTGGTGGCGCGTCAGCTCGTGCAGGTGGCGCCGTTCTGGCACTGATTGTTTTCGCACTCGTCGATGTCGATCTGGCAGTAGTCGCCCGTGCAGCATTGATGAAAAAGTTATCTTTCCTTATTTCTTTTGCCACAAATGGCTTAAATGTTGGTTCTCTTGCAGCAATAAATCCTTGATTAACTTTTATAGTACGAATAAAAGTGACATGCGTGTAAAACTAGGAACTTGCAGCAGTCGATATGATGCCATCCAACTGCCGTGCAGCGCGCGCGGCGGGGGGCGCGCGGCGCGCAGCCGCGGGGGGCGGCGGCACACGTGCTGCTCGTGCTGCAGCGRGAGCCCTCCTTAAGCGAGAGCGCTCAGCCGCGAAGCCGTGCAGATTGCAGCTGAGACGAAGGTTATTTTACCGTGCAGGCGAGCGATATAAAATTTATTTAGCTATAAATATTTATTCTACCTACTGTATTGTTTTGCCACATGCAGAATGTCTGGTACAGTCTATAATCGCAGATAAGATATCTCGCGTCGCATTCGATAAGATAAACAATGCAGCCGCCGCGCACCAAGTACATCCGTGCAGTCACTATTGCTGTGTTCCGTGCAGCGCAGTGTGTGCGAGAGAGATACTATACGTTAGAGGGGTAGAGAAAGCATGACCGAAATCGATGTGCAGGACGTATAATCGCAATTACACTACCCCGTGCAGCCTCCAGCACCCGAGGAGGTTTCATATTGACCTATACGTATTACGAGTACTCTCTACGCTCTTTTGCAGCGGGATTCAGTCTTACCGTGCAGTGCGCGTGGGCGTCGCGCGGCGTGTCCACCGTGCGCGTGTCCCGCGGGCGCGCGGGCGACACGGNNNNNNNNNNNNNNNNNNNNNNNNNNNNNNNNNNNNNNNNNNNNNNNNNNNNNNNNNNNNNNNNNNNNNTGCAGAGAGGGGTGTCGGTGGGACGAGGGGTGCGGGACAGTTGGCGTGTGCCGTGCAGCCCGTCACCAGCGCCGCGATGTCGGCCTCCGCCAGCGACGACACGATGAGCACGCCCTCGCACGTGCAGCTTGACGGCGAGCGGCTCCCAGATGCCCTTGCTGGCCATGTCGACGATCTCTCCGTGCAGATTTGTATTCGACTCGTATTACCATTTGTTGAGAGTCACGTTTTGGTCAAAACCCTTGTATATATGCAGCTAAGTAGCAATACATTGTGTTGTTGTATTCCGTGCAGTGTATTTAAACTTGTATTTTAAAGTCTCTCAATTTATTTTTTGCTAGCCTTTCATAAGGGCGAATGCAGCTCGGCTTCGACTCCGTCAAAGTCAACACTGTTCTCATGAAAGGTAATCGAGAGCGGCGGTAGTNNNNNNNNNNNNNNNNNNNNNNNNNNNNNNNNNNNNNNNNNNNNNNNNNNNNNNNNNNNNNNNNNNNNNTGCAGCATTAATATCTTTAGCTGCTGCACTGCATACTCAGGAACAGCTCGCCGTGCAGCTCCAGGATGTTCCCCTCGCACCGTGCAGGCATCTATCCTTCTCAGTATTTTTAAGGTGCGGCAACTATCCTTACGGGTAGGCATCTATCCTCTGCAGTTATATTAACGTCCACGTGTAACCAACTACCTATTGTAGGCAGAGGCGCTAGCCAGCTAGGGAATGCAGATGACGTTAACATTTGCGTCACCGTGCAGCGCCGCGCCGCCCAGCCGTGCAGCCGCTCATTTGGCTGCGGTGGGCGCAATCAGCGTCGGTCTGTCGGCTCGACCGCATTAAACATTTGCAGCGGCGTGGGCATGGCACCGTGCAGTCATGCACTTATAAATACTTTTATCTCGTAATGGCGGTCCCTGACTAGCGCAATAGTGTGCCGTTGCAGCGTCACCAGGCAGCGTCGCCGTGCAGTGCCCACGGGACTGCGCTAAATGGGTCGTCCGCTTTTACAATAATTAATGCGTAGTATAAGCCTTGCAGGGAGAACTTGTCCACGGTGAGGAAGCCGTGCAGCCACCTCTGCACTATCTCGATACTGGCTTCCTCACCGTGCAGACGGTGCTGAAGGCGCACCCCGTGCAGGAAGTGCAGCACCATGAGTGTGAGCGCGTAGGACGAGAGCGTGCGTCGGCGCGCGTCGTTGATGTGCAGCATTTGCGTTTAAGAAAATTAGATTGTTAACTGATGTGGATACAGTTCACCGTGCAGTGCAGTCAGCATTGCACAAACAAAATGATCACAGGAAGCCTAGAACACCGAGGGTCGAGATGGCTGCAGTTTCATGGGATCCGCCGTTCCATTGCTAATTCGTTTGAATACACATTGTACGCGCGACGGACGCTGCAGTCTTATGAGCTCATATCAACGAAGCTTTTATTAGCACCTTTACGTATATTTATAATTTCGAAATTGCAGTCGGATGCTGTACGCAGGCTGTCTAGAATATTCTAGACATTTGCATATGCGACGGATATCACATTGCAGCTCTCATTTTTAAAAAGCGCCTCCTGTACACCCACCCGCGAATAGATCTTTGTAATATTAGTATTGCAGTCGCTGCTTATTACGGAAGAAATRTCTGATTCAGAATAATTTCTTTCATCATAATCTTCCGAGATGCAGTACAAATGGTATATATTGTGTATGGTGTCTTACCTGAGTTACATCGAGATGGTAGGGACCGTTCTGCAGACCCGCTCCGCCGTAGACGACCCGTGCAGGCTGTGGCGCGCCGCCTTGATGAGGCGGTGGCGGTGGCCGTAGGCCGCCACGCCCACGGCGCGCTGCAGTTTGTATCGATATTAAAGATAAAATCTATACGCGAAACTATTTTAWACCTTTCGAATATAACAATGCAGCTGGCGCACCTCGTAGCCCGTGGCGCCGCCCTCGCCCGCTGCGTACGGGTGCTCTGTTCAGACATGCAGCGCGTGTTCCCCACGCGCCACTCGCACAAGTACCTGCCCTACCTCGCCGGCCCGAGGTACTACATGCAGAATTTAATATTAAAGATACTCTAGTTCTAACGGCAATTTCTCTCGTCAAAAGGCAATATTACTGTGCAGCGCGCTGTCCTGTAACACTGCGTCCAGGAGTAGTCGAGGCACTCTTGCCTCCCCTGACCGAGATNNNNNNNNNNNNNNNNNNNNNNNNNNNNNNNNNNNNNNNNNNNNNNNNNNNNNNNNNNNNNNNNNNNNNTGCAGTTTCAATACACTGGAAATAAATATTGACGCTACGTAAATATTTAGCCGTGCAGCGCGCGGGCGCGGGAGGGCACGAAGCAGGCGCGCACTGTCGGCACACGGAAATACTGCTATAGTTGCAGCAGCCAGCGCTCGAGGCACGTGCGGTGCACGGCGGCGATGGTCCCGCGGCACGAGCACGGCCGCTGCAGAAACCCTGTCCTAATCTTGAAACGTGACCACCGTGCAGCCGCCCTCCGATCCCCGTGCAGGCGCCGCCCGCCGCCGCACCCAACCCCGTGCAGATAAGCTCACTTACCCTTCAAACCGTGCAGAACTTCGATCAGTGATGATCAGCCCGTGCAGCTCTGGCACCCGCGAGGGTCCGTGCAGATCTCAATATCGTGGTAACAAAATCCGTGCAGCTGTGGGAGAGACTGCCGTTCAGAGCGGTTCGGGGGAGGCTCGTCCGTGCAGCAAAACTGCTCACTGGTCTGATGCACTGCCGTGCGTTACCAAATGAAGAAATTACACTCAAATCTGCAGTCTACTCGTTGCGTTATAAATTAAATGAATAAAATGTAGACGTTTCTTAAAAAAAGTTACGGTTTGCAGCAGATGGCTATAGTAATAGCCGTGCCATTTGAACTCTACATGCTGTAGGATTTCACAGTATTTATGCAGCAGCCAGGCGGCGGTGACGGCCGTGCAGCTGGTGGCCGACCTGGCGCCCTCCGCCCAGCCCTACTTCCGGCAYCGCTCCTTCTTCCACACTCTGCAGCAGTTGGAACAACAAATGATAATAAGTCTTCGAGACGTGGCCTCGGAGTCTATAACCGCCTACGTGCAGTAATAAAACACAYACATACCAAAATATAAATAAAATTCTACAAAGCCGTGCAGAATATTAATGCGTTCAGTACAACAATCGCCGAGAGCGCTACGGAATCTTATTTTTTTAGGGTACTGCAGGCGGGCGCGCGGCGCGGCGGCGGCGCGGCGCTCGCGGCCAACCTCTTCTCGTCGCTGCTCATCGTGCAGGAGTTGATTCGCGTGAAGAGAATCGTCAAGTTCATGTTGCTGGCTTGTTACAATTGGAAATTGGTGCAGTCGGCTGAATAACGGGCGTCCTGTGTGATAGGATCTCTGTAAGCTGTCGCTACGCAGCGCTCACTGCAGCGGAACTCGGCGCGCACGCTGGCGGCGCTGCTGGCGCAGCTCGTTCGCCGTGCAGCTCGTTAGGAAGCCTTCGGGAACATAGTGACCATATCCGATGTCTAAAGCTGGTATCATAGCAATGCAGCTCGCGCTGCAAGTCGTTGTAGTACTCGTGGTCGGACATGGATTCCTCTTCTACCGACTTTTGTTGCAGCTTTTCTGGATATCATTATCATTTATTTCTTTCAAGTCACCATGGCTAGAGCATGCATCGGAGGTGCAGCGATGATAGCTTCAGGTTCAGGTCTAATAGGTACTGAGGGTGCATCTATGTGGTCTGCTCCTCCTGCAGTTAGCAGTTGCAATTCAATAAAGTCGACCGTGCAGGTGTCGGCGGGTGGGCGCTAGTGGCGTCGGTCGGCCACGGCGGAGTGCTGCGACAGGTGCGACATGCAGCCCGCACGCGTGCGCGCTCAGCCGCGCCGCCAGCGCCGCCGCCGCCGGGGACCCCGCCGTGCAGGTGAGAGTCAGACGSTTGTTAGACGGTGCGGCGTCACGCGATGACTCAAGCGGACAGGTCGCGTTGCAGATATTACGCTGGAGGATCAGTTGCTCGATACGAGTGAAAACATAATCGAGAGTGAAGTCACTTTTGCAGGCACGATAACAAAAAAGACTTCTCCATCATTTTTACATTCGTATAATACTCTGTACTATATAAATGCAGCAGCATACATGAATCTTAGAGAAAATAAAAATAAATTTGTGGAATTACTAGCCGTTACACCGAGTGCAGTACCAAACTCATTAGCTTTTTATCAGCCTGACCTTCGTTTCAATTTGTATCATCGTCGGGACGTTGCAGCAGCTTCCTCTTTTCTGTCCAGTTTCGCAGTAAATAGATTTATTCGCAAAAGGGGAGTATTTTTTGCAGCGAGCATTCTCGTCGCCTTTGGTGTAGATTCACTAAGCAGGTACAAAAAGTTATGCTATAATAGTGCAGCAAAATAGTTCCGTAATAACATTTCTCTTTACTGCAAGTGAATTCAATTATTTTAATCAAAATTTGCAGGATAGGCTCGGCGCGGCGCGTGACGGAGAGCGCGCGCAACGGCTCGGCGGAGCGCCGGCCGCCGTGCAGTTCGGACTTCGCAGAAAAGGCGCACGCGGAACGACAAGCCGTTAACTTTATCATTCAAGGTAGTTGCAGCCCGCCGAGCCGCGSCCCATCGCGCTGAAGCCGCGCGCGCCGCCCGCGCCGCCCGTGCAGCACGCTGGATATCATTCAACTTGTGGCCGAGGTGGGTCATCAGCTGTGTGCCAAGCCTCACATCTGCAGGCTGAAGTTCGCGTGCATCCTCGTGTGTAGCGGCAGCAGATAGTTCGGGTCCTGACTGTCGCCATGCAGAGTTTACCTGTAGTTAGTGCCTATACATTAAAATGGTCCGTGCAGAAAGAAAACGAGGGACCCATTGAAAGTATGGCATATAAGCAAGGTTTCTGGGAGGAATTTGAAATGCAGGTAATATTTCAAAACATGTGTCATTCATAACTTTCGCCTTCGCAATGTCTGTCGATGGAGCCCGTGCAGGCGGAAGAGCGAAGACGGTTCACAGTCCATGGTCATACGTCCCAACGATTCGGAGTACTCAATCTGCAGTCCAGCCTGGATCCATGGACAGCGAGGCGGGCATCTTCGCGATGACGTTTGACCACTCCGAGATTGCAGGGGAATTCCTGGCGATGGAACCCGCCGTGCAGGTACCGCGGGGGACATCGGTACAGTCGCGCAGATAGGAAGTGACTAATTACCGTGCAGCGAGTAGGCGGCGTCGCCGTGCAGATTGTCGTGGTTGATAATAATTAAATTAAGACGTGTGCCTCTCTTGACCTCGTGGGCGTTCCCTTGCAGTGACGGCGAGTGGTGGGGGCCGGTGACAGGCCGTGCAGCTGCTCATCTTGATGCTCTGGTTCTGGTGAAGTCCTGCCAGGATGCACCGTGCAGCTGCATGAAGCCCATACGAAGGAAGCTTCGAAAGAAGTGCTTTGTGCCATACCAGATAATAAATTGCAGAGGCACAACAATATCCACACGGGGAAACTGAATTATCAGGTGAGTTTAGKATTCGCTCGTGTAATGCAGGCGCTGGCCGACGTGTGCTCCGCCACGCCCGACCGCCCCATCCTCTCCACCGTGCAGCGGCTTACAAGCAAGCTCTAGTTAACGTTCCTCCAACTCAACTCACAGTACTTGACAATGGGATTGCAGAGTCTTAAATGAGTTTAGCGTTTGCTCTTACGAATAGCTCCACGATAGAATATGCGTCGCTTTGTGCAGCACTCGCGGTCGGCTGTGCTGCACGCGCAGGTGCCGCCGCACTACCGTGCAGTATACGGACGGAGTCCGTGCAGTGCGGGCAGCGACGATGTCTTCGAGGCGGCCGATTCTGGGCCGGACTTGTTGACTGCGTCGGACTGCAGCTGTGCAGCGCGGCGTGGGCGGCGTGCGCCGTGCAGTTCCACTTCGGCGAATCTCTTCCCGATACACATACGCCTGCCAAAGCCAAATGGGAGAGACGCGTGCAGCCTTGAGTGGAAACTTAATGATCCATACAGATTCTGGAAAATTACCGTGCAGCCCGATGCGTGCCTACTGCCCGATGCTATAATGCGCCTCGCGTGCCCACCAGGTACTCCGACGGTGCAGAAGTTTGAGCAAAAAATTCCAGTGTTTGTTCAAAATTAGAATGCGGCGCGCTCTTTATTGCCCGTGCAGCATTAGCGTGTACAATCGAAAGGACGCAGTAATGAGTCGAGCACAAGACAATGAAGTGCTCTAATGCAGTTCAAATATTTTTTGCGTTGAGTCCAGCTTGGGGAGGTCTCATCACGCTCTCATCTTACAACAATGCAGCCGCTCGTGCTCCGCCGATCCGCTGGAGCCGCCCGTGCAGTACTGCCTCTCTGATAAGCCCGAGCTGAAGGAGTTTGAGCCACAAATCACCGTGCAGCAACACATTGATTTGCTCCGTTCCCCCCATAGCTTGTCATAAATTTGGTACCATGAAGTGTTTCTGCAGGAACAGCTAAGCGCAGAGCTAGCCGCACATGCGGTGGGATCTAACGCGCCGTGCAGGAGAGTTGGCACCTACTCTGGTTGTTTTTAATTATGCAAGAATACCGTCATTAATTTCAGAAAATGCAGTGTCGCGGCTTCCTCGTGATATCGCACATGCTGCAACGCTGCGGACGAGACCACCTCACCCCGATGCAGTTGTTCAAATTCCGCCATATCGGTATCACTTAATGATTCGCTTAACATTGTTATTACGCAGTAGNNNNNNNNNNNNNNNNNNNNNNNNNNNNNNNNNNNNNNNNNNNNNNNNNNNNNNNNNNNNNNNNNNNNNTGCAGACATCCGCGTGCAGCTCTCTGAGCAGACTCGTGTGCTGGAGGCGCGCGCGGAGGCGGCAGCGGGTGCAGTCTGCGATATGGCTTTTGATATCTTCGTCTCTGCGATGCCGGAGATGATGTCGTCATCCCCCAATGCAGACGTTCCAAATAACAATGATTTATTATGGAAATTAATATACTTTGGGAAACAAAAATAGTTTTCTGCAGTTGACGTCATCAAGTCGTGATCAAATTACAAGTGTAGGAATTTATCAATAACAAGTGCCTTGTATGCAGTATTTTTATTTTATATTAGACTGACCAGTCGCATGATTTCCTTGACAAGACCCGTGCAGAGAGTACAGCGTGCAGAGAGACTCCTATCACATGGAGAAAGAGAAATCCGTGCAGGTTTCATTTTCTTTTCATCAAGGTATCTTCACGCTCGGCGGACGACGTCTCTGCGACCCCGCCGTGCAGACACCGAGTCGCTACGTTCTCTAAGTGAACGGACAAAATAACGGTTCCACACGCAACAGTTTTTTGCAGGTCGCGCAGCAGCACGGCCACGGCGTCGCGGTCGCCCGAGCCGCGGAAGTTGGGCCACGTGTACTGCAGCACGCCGAGGAGCTGGCCGCCGCCGAGCGCGCGCGCCGCCACGCAGAGGCCGAGCGCGACGACCTGCAGCGCGAGGTTCCGCCGTGCAGCAGCCTCTGCACCCCACCTTCCCCTCCCTGCACGCGCTGCACCGCCTCATGGCCGCCACTTACCTGCAGTGTAGAGGTAACGTGTATTTTTTTTATTCAGTTTGTATAATGAGTGTGTTTCTTGGTAACCGTGTGCAGCCTAACAAGATGGCCATTGAACAGAGTATCTGCAACATGAATATATCTTTGAACAATAGCTGTATGCAGGGCATGGTCCCGCTGTGCTCATGGCAGTACGAGCGGCTGTTCAACACGACGCGCGTGCCCGAGATGCAGGTTGGGCGACATGTTGGGCGAATGCGCCTGCATGCCGTGCAGTTTTCCGCACTCCATTAAGCACCAATGGATCAAATACTACATCTTCATCACCAACTACGTCTGTTGCAGTTCAGCACCGTGTGCGTGCGCGTGGAGTCGCGGCCCCGCGCCAGCGCGCACGCGCTGCACGTGTTGCAGACGATATGTCAAATGTACTGGCACAGAATATACAACCTTGAGGGGGATAAATATGAACTAGAACTGCAGGACGCGTCGCGCGAGCTGAGCTGGGGCGCGCGCGGCCGCCTGGCGCGCGACGTGGCGGCCGAGATGCAGATTTGTTCGTCGGGCTCGTATCTAGTGCCGTGCAGCCAGGCGGAGTTGCCGGTCGTGCCATCCGAACGACACACACATGCGCTCGTCAGTCAACAACAGTGCAGCAAAAGTGACATATTCGCATTAGGAAATGTTTACCGTCAAGTTGGTAAAGACTCCGTGCAGCAGCGCGTAGGTGGGCGCCAGCAGCGGCGCGCGCAGCTCGTCGGCCGCCCACAGCGACGCGTCCTGCAGTTAGCACGATTCTGCACTCTAAAGATTAAATAACAGAAAAATATATTTCTATAAATCCAAGCATTGCAGCCGGAACACGTGACCATCAAGAAGAAGCAGAAATGCAAATGCTGCGCCATCCAGTAAGCTCCACTGCAGCACGAGGGGCAGTGGCACCACCTCGCGCTGCTCTTCAACAGGGCCGTGCTCAAGAACTCCTCTTTGCAGCAGCTCGTCGCACACGCGCGCCAGCACGCGCGCCTTGCTGGCCGTGCAGAGCGGCGGTCAGTCGCTCCCGTGCAGTCGGGTCGATAAAATATTCTGAGTAACATCTCAGAGTCTGGAACTTAGAGGAGTGTGTCCCGTGTGCAGCAAGCTGAAGTTGTCGGCGCACAGCTTGTCGCGCCGCTCGCGCTCGCGCTGACACTTCTTGAGCTGCAGTGCTATCAATTATTACCATGGAAGTAATTCACATGCATATAGCCTGCGTAATGGCGGTCCGAGATGCAGCTGCTTGATAACTATTTGGTCATTTTGCTACGCCATTGATTTCAATACAAATCCAGTCGATTTGTGCAGGACTCGTGGGGAGCATGGGATGACGTTCTCGACGAGCTTCGACGACGTATGGAGCCTTCGTCGGTGCAGCTAAGCAAGCAGAGCGATCAGATATCCTTTGTTTTCCGACTTATATTTGTCGTTCGTCATACGATGCAGCAGTAGCGACTCAGCAGGCTTATCGCCGACGCACCGTGCAGCACGCCTCCGCGCTGGGCGACGCCTTCGCCGNNNNNNNNNNNNNNNNNNNNNNNNNNNNNNNNNNNNNNNNNNNNNNNNNNNNNNNNNNNNNNNNNNNNNTGCAGCGAGTCAGCAACGAAGTTATCTGAACTAGCTGACCGTGCAGCTGCACGTGCGCTACTTGGGCCTACCCTGGACCGTGCAGCTACAGATTTATATAAAGATGGAGCATACGATGTAGAATTTAAAAATCCTAATTCTAATCCTCATGCAGTCAGTAATTCAAAGGCAAAGAGGAGTAAAAAACCTTTTTCTAATAAAACAGCAATGTTCCAACGTGCAGCCTGCCGGCCGACCACTACACCGTTCTAACGCCGATGTGGATCCTCGAGAAAGTGTTCTCCGAGTGCAGCGCCGAGTACGCGCCGCCGCCCGCCACCGTGCAGTCGCAATAACTCATCCACGCTTCAAACCGTGCAGTTACATACATTAAGTGCAGACACCGTCTGACACTCAGCTTCATATTTCTGACTTTGAAAATGTATGCAGCTGTACCACAACATGAGCACCTACCCCATCTCGCCCACCGTGCCCGTGCAGCTTGTCCCACGCGCTGTCCAGCTCCGACAGGCTGCCCTCTATCTGCTCGGCCTGCTCCGTGCAGCGGGAAGAACTCCACCACCGTCACGTTCACGCCGTTCGAGACCTGCGACGAGCGAAGGTTTGCTTGCAGGTAACATGAGTAATTAAAAAATCTAGACGATTATCAACTTCCTTTATTCTATTAATTGCAGTGGTGCAGCAAGATGGAAACTCCGTGCGAAGAATGCGGGAAGATATTCGACTCGGCGCTCGCTCTTCGCAACTGCAGGCGCGCGCCGGCCGCCAGCCGTGCAGCGCCTCGTGTGTTATATCTTCGGGCAGATCCTCAATAGTAAGCTCCGTGCAGATAAAATGTTAATGCTGTTTTTTCATGATAATACGAGTTGAGAAACGCTTGTTCTGCTGCACGTTGCAGACGTCCAAGAAGCAGCGGCTGATGCAGCTGCTGGCGGCCGTGCAGGAAATTGGTGATCTTCGCCGTGCAGATTGTCATCGTGRTAGTGTGGCAACTGGCGTCGCCGTGCAGTGGATTCGAATCTTCATATTATTACTTATTAGTTGTTTGAGAACCGTGCAGGAACGCCTTGCGCTCGCGCCACGACATCTCCACCAGCACGTCCACCAGCCTCAGAAAACCGAGATGCAGCATTGTTTTGTGGCGTAGCTTATCTGGTATGGAAGGAGTTGTCGTAAGTTCAGTTCAGTAATTTTGCAGTTCCCGGGTTGCCACGACGCGAAATACTGTCGTCTGGTGATGCATCGCTCCAAGCTTCTCATGATGCAGTGTGATAACTAAGCGGAGATGAGAATGTGTGTGAAGCTATTATTGTGTGGTGATCGGTTGGCGTTGCAGCGCTGCGTGGCCAGCGAGCCGCGCGCGCCGCTCATACTGTCGCTCTTGCTGTCCTTCATCTCCGTGCAGCATGTCCGTCTCGCTCTAACGCGTGGCGAAAGTTCTCTTCTCTCGCTCTCGCGCCGCCGCAACGTGCAGCCGCACATGAGCGTGCGCAAGAAGCCGTGCAGGACTCGTGGGGAGCATGGGATGACGTTCTCGACGAGCTTCGACGACGTATGGAGCCTTCGTCGGTGCAGATGGTGGAGGCGCACCGCCGCGGACACAAGCTGCTGCAGACGCAGCTGCAGCACCAGCAGCTGCTGCAGCAGGTGGCGCTGCCGTGCCTRCGCTACATGCAGGAGCTCATGGTGCCGTGCAGCCGCGCGGCCGGGAGCGTCTCGCACACGTCGCTTAATGTACCGATTATTTATTGTCATTATACATGCAGCGTTGCAGTGCCGTTGACCTTTTCTTTGTTTTACATCCGTGCAGCGCGCGCGCGGGCTCGGCGCAGTCGGCGCGCGCGCCCGTGCCCAGCTGCCCCTCGCTGCCCATGTGCAGCCTGTCCAAGGAAAATCAACCACCAACAATTCCACGGTGTGGAAAGTTCCAAAAGTTCCAAAGTTGCAGAAGCTGTTGCGGGACCCCGTGGTGCAGCAGTGCCGCCTGCGGCGCGACGGCGAGCACGAGCTGCTGCAGAGATGATTTGGTAAAGCTTAATACAGCATTCTATATCAAATGCCAGTTCGAAAATAGCCGAGATTGCAGCCGTGCGCCGTTAGTCCGTCGCCGAGCACGGCCGATACCGCCCGTGCCGTATCTCCGCGCACGTTGCAGATCGTCTTCAGCTCCAAGCGAGCCGTGCAGGACCTAGTGGCGGCGATGGCGGGCGAGGCGGCGCCGCGTCGCGGACGCGCGCACGCGCACACGCTGCAGAGTATAAAGCGTGCGTGGAGACTCGACAGTCAAAACGAACACCTCCACGATTGCCTGCTCCGCTTGCAGCTGCTGGGCGGAGAGGAGGGGCCCGTGCTGGAGGTGGCCTGCTCCCGTGCAGAGTTAAGCAGTTAGCAAACTTTCCGAATTGTTAGTAAATCATTTATAACGCGTTACCTCCAGTCTGCAGTTAAGAGTCATTCTATCTTTGAGTTGAACGATATGTTCCAGCGTAAATATGTTCAATAGAACACTGCAGCCGCACGCCGCGCCCTACTTCAGCACGCGCCCGCCGCACTCCCCGTGCAGGAGTTCGACGGCAGCGCCAAGCCGCTGGGCGGACTCACCAGCGCCGCGTCCGTGGGCGCCATGCTGCAGTAAAGACCTATAAATAATATTTGACACGATATTAACTGTCGAGAGCCTGAATAACCAATCATACTGCAGGCTGATTTGCTTTCAAATATACTTTATTCTTGGTAGGAAAGTTTGCGGAATTGAAATTCGAGTCTGCAGTTTTCGGGGATGCGTGGGAACATAAAACACTTGTACCAAATGTTCTGAAAATAGTTTGCTATGCTGCAGCCTCAGGTATGTCGCCCGCCCTCGCAGAACCACACGCGGCTTGCCGTGCAGCTGATGCCGAGGAGCCCATGAAGTCAACGCTAAAGCTACCCACTGGCACGTCACCGTGCAGACGATAATGAGGATGTAAATTGGCGTATAGGGAGCAAGGGGACCGTGCAGCTCTACTGGACCGACGTGCTCGACGACAACATCTACCGCGGCACTCTCGCGGGTGACGGTGCGTTGCAGCGAACGGCCGAGGCTCTAGGTGGGGCTCGACGATCGAACGGACCGAAGTCCTTCGAGACGTTAGTGCAGCAGTTCCGCTCCAAGGACGGCGGGCCCGACACCGTGCAGCTGAGCGTCGGTCGTGTCCGCTAGCGGCAGATGTCTGTAGGATCCCCAGACTCCGTGCAGACTCTTGGTGAGGACATGATTACCGTGTTGGACTTCTTGCACGTGAAATATGCAGTTGGCCTTGTGCAGTCGGGCGCGGCGCCGCTGTTCCGGCCGCTGCACCACGACCGCATGGGGCTGGACGACTACCCCGTGCAGTGGCTCGACCGCGTCCTCACGCAGATGGGCTCCCCGCCGCTGCCCTGCTCCTCCATGTCCTGAGTGCAGAGTTCAGCTTGATCGATTTCTTTGGGATCATCATCTTGGGTGGGGCTTCCAGGAGTACTGAGGGTGCAGAAAACTCTTAATGAAAAATATTTACATTTACTTTCATAATACAAGTCAATGTTTAAAATGTCTCTGCAGAATTTAGTCACCAGTCGCGTTTTGACGCCGCTTACATACGGGTAGTGACGTATGAAAGAGGGCATGCAGCTGAGGACTCGACTTCCGTAGAAAGTACTTCTACAGCCGATAATTGTCTCAAATCTTTTGTGTATGCAGTCACCACCAGCTCGTTTTGAGCCGCAACGGGCGCTGAGACCGTAAACGGGAACACTCGTTAATCTGCAGAGGACCAAGATAGCGCGTCCCTCAGTTAGCTGGTTGTCAAGTGCCGAGTGCCACGAACGAGTTATGCAGCACTTCGCGGCGCCCGTGCAGGCAGACGGCCGTTTAGCAGCGAGCTAGTTACACCAAGCTCTGTCTTGCTACCTGTACTACAAATTGCAGCGGCGGAGGGTCGGGGAAGGAGAACTTGACCAAGTACTCCTTAGGGCGCTGCAGCAACGTGACCTGCAGCTGGGCAGCGCGGGCGCGGAGGCGGGCGCGGGCGCAGGCGCGTGCCGTGCAGCAGACGTCGGCAAAGTTTGTATGTACCGTCCCACGTGTCAACCCCGTGATCAGACCAATAATGTTGCAGACGGCGCAGGCTATCTCGTCGCTGTTGTCACCGCAGCCGTCTCGGCCGTGCAGAGCACGAGCGTCCCGTGCAGCGCGCCCGCCAGCGCGAGGACGCGCGCCGTGCAGGCCGTATTCGGTCACCGACTAATATAAACAGGTATTCGTTTGGCCGTATTCGGTTTGGCCGTATTGCAGGCGCCTGGGCGTCATCACTCGGTATACCCCATACCTTCCAAGTGCACACCTACACCCGTGCAGCCCAAGATAACAATTTACCAGTTGAACCTGCCTATTACTGCACCGGGACCATTGTTCTCGCTAATGCAGGTAGGTGAGCGGCACGGCGACGCGCGGGTCGCGCACGGCGTTGAGCACGCGCAGCCAGCGGCACNNNNNNNNNNNNNNNNNNNNNNNNNNNNNNNNNNNNNNNNNNNNNNNNNNNNNNNNNNNNNNNNNNNNNTGCAGGCGCGCAACCACGACGTGCGCGTGCCGCACTCGGCCGTGCAGCTGCCGCTCGTGCCGCGCCGCGTGCACCGTGCAGATAGTTCGCCAGATTTACGAACCGTGCAGCAGCTCGAGGCGGTCGCGGCTGAGGTACAGCGGCTTGCCGCGCTTGAGGTCGCGGTCCTCCTCGTGCAGCTGTCGGTACACGTGGCGGTTCTGAGCATCAAATATTCAAACTGTGTATTGATTAAATAGCAATNNNNNNNNNNNNNNNNNNNNNNNNNNNNNNNNNNNNNNNNNNNNNNNNNNNNNNNNNNNNNNNNNNNNNTGCAGTGCGAGGCAGGACATTGGCGCAAACACCGCTGTGCGCCCGTGCAGGTACGTCTGCCGACACACGCACACATTAGTCGCGCGCCGCGCCCGCGCCGCCGCGCCGCSCGCCTGCAGCAGCAGGCGGCGCCGCAGCAGCCACGCCACGAGGCGCGCCGTGCAGTAAGTACTGAGCTAATTTTATATTCAACTTAGAATAAAACTTTATTGAGTTAAAGTCTTTATGATGCAGCGCCAACACTTGCAGTCTCGTATTCTCACGAGTCGCCTACATCCTCTTGAAAACAAAATGATAATGCAGATGCGGCATGTGGTGCAGAGGCTGCGGCTGCGGCGCCGTGCAGCTGCGCGGCGATGGCGCCCGAGTCCGCCGCCGCCACCAGCCCCGCGCCCACCAGCTCCGTGGCGTGCAGTTAGATAAAAACAGAGGGACTGCCTTGTGAATCGCAACCGTGCAGCTTGTGAGTGGCCAGCCATTGCCGCAGGACGAGCCTCTGCTGCAAAACATGCGCTGCTCGTCGCTGCAGAGTTTATTACTTCAAAAGTTTACTGTGCCATGATTTATACTGCATAGAGTCCTCCGTGCAGTAAATTCCATTTTATACTCTTGTTTACTACGTTTTATTTGTGCATACAACGCTGCATTGTGTTCTGCAGACATTATTTTCTGATATTTGGAATACTAACAAAAACAGCAGTATTCGKGCGGCCATCTTTAACCTGCAGATGGAAAATCTATTCATTTAAATAATCCACACCAAAGAAGCATGGTATTAAGATTGCAACCGATTGCAGGTCACTGGTGCCGCGGTACACGCCGTGCAGAGACTCCTTTAAGATTTACGTGCACCGTGCAGTCCCCCATTGTATACTACATACAGTCTATCGTCCTCATTCTCAACGAGCGTGCAGAACGCCGATTGCAGCCCGCTGCTGCCGCCCARTGACATGCCTCCGCTTACACCACCGTGCAGCACGGAGCGCAGGTAGCCCACCACGTCCACGCTGCGACACCGTGCAGCAACCCACCGCCAACTCGCCGCACGCGCGGGGCGTGGCGCGCGCGCCCGCCGCCGCGCAGCCCATGCAGCAGACATTACCCACACGCAGAACATAAACAATAATATAACTGAGCCGTGCAGTCCTTGTTCCCATTGACGTAGCACAAGCAGGATATGCAGTCACAACCAATCAGCATTAGCCCAGTGCAGAATAATTATCACTTTAATCTGCGAGGGTACGACTGAACAGATGTGCCGCGGCGCACCGTGCAGGTGGTTTGATGTCGGGCTGGTGCGCGTGTGCGTGATGCTGGTGCACGGCCCAGGGGTCGGCCGGTGCAGGTGAGCACGTCGCGCAGCCAGCGCAGCACTTCGCGGTAGTTGCCGATCTGACGTTGGATCAGCTNNNNNNNNNNNNNNNNNNNNNNNNNNNNNNNNNNNNNNNNNNNNNNNNNNNNNNNNNNNNNNNNNNNNNTGCAGGTTATTGTGCTGTTAATGTGTGTGGTTGCCAGTACTTCGGCTGGCAATGCAGTAGCGTGGCCGATGCAGAGACGCTGTGTAAGTGTGCACTGAGCCCGTGCAGTGCGCTGGCGCAGAGCGTAAGGCCTTACGTCTGCGCCCGCGCCGTGCAGGACGTCTTCAAGGTCCGCGACGCCGAGCCGATATCGGTGAGTGCGCCGTGCAGCCGCTCCACGACCTCTTCCTGATAACCCTCTCGAGGTTACCTCTCACAAAACTGTCTATAGTTCTGCAGTTTCGAAAGAAGGGACCGTGCAGGGACTCCAGAACAGCCTATTCTAATAGTCCACGAATGCAAGACACAGGTGGGATAGTTGGCAAATGCAGCTCGACGCATTACTACATAAACGAGGGGAACTGGACGAGAAGCCGCTCGAGGTGCAGGTGGTGGTGCAGTACCAAACCTATGCGCATAAGTTACGGCGAAAGATATGAAAGGTCAAGGTATTGTTCATTTTGTTGCAGCGGGGCCTGCAACGAGGGCGGACGTCAGGTCGGGCGCGCCGTGCAGTAGCGCATGGTGCGCGTGCGCCGGGACAGCGTGCGCCATGGGGCAGTAGCCGTGCAGAATTTTGGGGCTCATCCATTGAAGTGGCTTGCGTCGACGTTACAGTTGAAAAACTTTGTGTCGTTGCAGGGCCGGTGATCTTTAAGCTGGGGGACCCTGAGGCCCCCGCGGTGGGAGAGGCACAGCTTCGTTTTGCAGCGCGTGGTGGCGGGCTACGCCGAGCTGGAGCGCCGCCTGCGTCTGCCGCCCACGCCCTCGCCGCTGCAGGAGAAGAAAATGTCCTTTTCCATTTTGTACATTTGGAATCTGAAAAGGGGATATTAATAGCACCTGCAGACCGACGAGTCCGACTCAGAGAGCCGTTCCAGCCGGACCACAGGTTCCTTTAACAAGCAGGGGTTGCAGACGAACTTGTTTCTCCATACAAGGTCCTCCTCGACAAGTCGCTTCCCAACGCACCAGCTCACATTGCAGGAACAGCATGGCGGAGTGCGGCACGGAGAAGGGCTGCGCGAACGCGTGGAACGCGCTGCCCCACTGCAGGAGTCGCTCATTGAGGTGACGTCGGGACAGGCAAAGTACGAGCACCAACACCGCGCCATCGTGTTGCAGATAGTTTAGAGGCGTCTGTAAACATAGTTCGCCACCGNNNNNNNNNNNNNNNNNNNNNNNNNNNNNNNNNNNNNNNNNNNNNNNNNNNNNNNNNNNNNNNNNNNNNTGCAGGGACTTGCAGTCGACGTGCGGACACACCCCTTTGCACAATTCTATACCACACGAGAGGTGCAACTGCAGAGATTTTTTAGCCGGGTGATCTTAAGTTTTTTAACTTTGACACCTGGCTGTCCTGCCTAGCCATTGCAGCATGCTATGCGGTCAGGTGCGGGAGGGCAGCGGGGAGGGTGTGGGGGGAGACCGTGCAGTCTACAGTCAGATGCAAAACTACTTGACAGTGAAATGAAAATGCAAATCGAATGGCCAGAGTTGTGCAGGATTTTGATGGCCTCCTTCATTTGTCCGTGCAGGACGAGCGCGACCGCCTCAACGACCTCAGCCACGACCGGGAGCGCCAGCGCGCCAGGTGAGCCCTGCAGGTAAGCTCTTAATATTATGTGAAACGTTTATTCAGCGCGGCGCCAGGAGATTACTTGTTCTGTCTGCAGTGAGCTTTTGCGTGCCGTTGAACCATTCGATGCTCGCAGCCGTGCAGCCGGGCGCCGTGGTGTCGGGGCTGGCGCCGTGCAGACGAAACTTGACGGAAATAGGAATAAGGCACCACGTACACTAATCCTAGACATAGATTAGTTAATGCAGGGAGGTCTTGTAATTTTTTTATTTCAGCATTAGTTAAATTGTTTTTGTCCCCAAAACTTGTTTTTGCAGCGGCAGGCGCGGCACGAGGCGCGCGGCGGCCGAGGGCGCGGGCTCGCCGTGCAGCGCGCGCGGCGAGCGCCTCACCGAGCTGCGCTGCGCGCTGCGGGCGCCGCCCGTGCAGTGGATCATCTGTCGAAGGAAGAGACGGCGAGATGTATTTCGTAGTTTCACCGAATGTGCGTCAGTGCAGTCGGCAAAATCAATACGATCTTTTGTTCGTCCCCACATGGCTCGCTACGATAAGCGCATCGCAATGCAGTTCCTTTGGGTTGTTGTATGACATTATTAGTGTTCAATTGTTTAGAAATAGGGGCCAGCACTGGTGCAGTCGTTGTCCGCGCCCGCCGCCGCCCTACAGTCTGCGCCCGCCCCCGCGCCGTGCAGTTTCTTTTGATAGTTTTTCTTGGTCGCTACTGTATCCTTAACCATGAAACCTTCATACAGAAACTGCAGCTGGCGCAGCACGGCGCGCAGCTCCTCGCCGTGCAGTCCTTTAGCGTCGATTCGTAGAACTTGAGGAATGGCCGTGCAGCGACCACATGCGCCACACGGGCGCCGTGCAGCCACAGCGTAAGCGGTCTTAGAATATAATTATCAGCCTACATACGGGCTCTTCCAGTCTACATTTGCAGGGCAAAGATCTCGGCATAATGCCTTGCAAATGAGACCGTGCAGCTCCAGTAGCAACATGAATAGCCGTGCAGCGTTGACCGACAAGATACATAAATATTATACACGATTCCAGGACGAGTAATCAATTTCCTTCTCTGCAGCTCGCGCACCCGCTCGTGCGGCACCACCGCGCCCCCGCAGCGCGCCCCATTGGAGCCCCCACCGTGCAGCGCGTACCCGCAGCTCACGGAGCACCACTGCTCCTCCAGCGCCATGCTCACGTTGTCTTCCACCTGCAGCGCCTGCTCCAGGTCGTGGTAGAGCTGCGCCAGCGCCGCCACCTCGTCCTGCGCCAGCCGCACGTGCAGTATGCCGAGGAAAATTATATTATTGAGTGGCAGATAGTGTGAATACTGCCCGTGCAGAGCGCGGCGTTCACGCGGCACGAGTACCGCTGCTACGACTGCGCGCTCGGGTTCAATCATCGCTTGCAGTTACAGAACACATGTGTCGTCTCAACTGTTCGTCCTTAGGTCCGTGCAGATTAAAATAATTTACGGCCTGTGTTCTAGTCGGTAATTATTAACAATAGACGCTCGTCTTGGTATGCAGCAGGGCGCGGCGCAGCGGCGCGCGGCGCGTGCTGCCGTGCAGTCCGAACGTCTCGTATGCGCTATCGTCAGCCGATGAATACGGCTCGCCGTGCAGAAGTATTTAAGAAACAATGGAATTCACCGTGCAGCCGGCGCGCGCCGACACGTGGCGGCGGCTGGCGCTGGTGCTGGCGGCGCTGGGCGAGCCGAGATTGCAGTTTTATACTTCCCGTGAGATTCACCCGTTCGCTTTGTCTGCAAAGTATTATTTCATGTAAACTTTGCAGCGGACAACTAAAACATAGTGAAATTGTTACAGGATAAGCATGAACGGGGCGTATCTCCTGGACGTGCAGATTTAATAAACGTCTAACATCGCTGTATCTCGTGTTTGTCCGATGTCCAGTAATTGTCAAGTACTGCAGATTTGTTCGTCGGGCTCGTATCTAGTGCCGGGTGGGCATACGCATGTGAAGCTGCCCATTGAGTTGCAGAGCTATTTTAGTTCCATCTATCATATTTATAACGCCTGTTTACCATTAGCTAATTGGTTTAAAATGCAGCATGGAGCAGCACAATTTGAACAGCAGGCTGGTAAGCTTAAGAGAAAATACTGGTGGCAAAACTTGCAGTGGCTGGATAACAACACACTGGCCGAGAAGGAAGAATATGAGCATAAATTGAAGGATTTGCAGCTGCAGGATTTTTTTCGTTTTTATTTCTCTTATTTTGCGCAGCCGTGCAGGATGTCGATGATACCAAGGAACAGGAGGAGACGCTCGCCGCGCGCGTTCCGAGCCGGAATACCGTGCAGTATGCCCCAACTACCCCTACTGCGACACCAACACCTTCGCCAGATTTACCCCGTGCAGTGGCTCTTTTTAAACTTCAACGAATCGTAACCTATTTTCTTTAACACATATCCCATAATTTGCCTGCAGTTCTTCCACCTGCTCAACAACATCAACGACGTAGACACGGCGCTCACCTTCTACCACATCGCCGTGCAGGCGTAACTGGGCTGGGTCAGGGGCGGCACCCACCTACGTCTTCCTACCAGTGAGGAAGTGGAAGTGCAGTTCTCATTCACCCTTTATGACCTCGACGGACACGGGCGAATGACAAAAGATGTAAGTTTTTATATGCAGCAGGTTGGCGAGCAGCCGTGCAGAAGGTAATCGAGGAGCTGATGGCGGCGGAACCTCAGTGGCGCAACAGCTACTCCGCGTTGCGTATGCAGCGGCTTGGTCTTGAGGCGCATGCGCGCGAGCTGCGCCAGCACCTCGTGGTCGCGCGCGGCGCTGTGCAGATTACGAACGAGTTATCTATGAAGTGAGTTAGGAGCAAGAACTTACTGTTTATTTGGGCAGGTTTGCAGGTGGCTCTGCCCCGCCTGCCCCACAGGGCCGTGCAGATTAATTTCCCAGCAGGAAATTCCTTCAGAATTTATGTTGAAACAAAGGCATCTACAAAATTACNNNNNNNNNNNNNNNNNNNNNNNNNNNNNNNNNNNNNNNNNNNNNNNNNNNNNNNNNNNNNNNNNNNNNTGCAGAATCGACATAGAATAATGTTTTTAATCTTTACGGTTATCTAAATGGGTTAAACGAAATTAACGATGCAGTATCGATATTGTTTCGTCACCGTGCAGTGTAGCGATTATTCGTTTGCATAACTCCTTTCCCAAAGCCAACCGTGCAGCTTTGACTACCTGACTGACGAAATCCCACCACGCTATTTTATATTCGCATTCTTTTGCGCCGAGTGCAGGACGCGTCGCGCGCGCTGAGCTGGGGCGCGCGCGGCCGCCTGGCGCGCGACGTGGCGGCCGAGATGCAGAGAGCCTCGCTAGGCTTAACAAGTGTGCCCGTGCAGGCGGGCGTGGGGCAGATCTTCGACCGCGTGCTGTCCGAGCTGTCGCTGAAGATGCGCGCGCTGCTGCAGTATAGTATAAAATATAAAAGTCCAAAAAAATTACGTTATTGAAACAAGCGAGGAAACACGACACTGCAGTTATTTTTGTTCATTAACACACGCAATTCTCTCAGTCCTATGTATTCATAGAGTTCACACCATTTGCAGGCGCTACATTTTCTTGCACTGTGTTTTCAACTACCGTGCAGCCCACCGTGCGCAACTACGTGGAGAACCGTGCAGAGACGACCCGCCCCGACAGACTATGAAACTCTGACTCCGTGCAGACGGGAACCGCAGCAATACTGTTATCTTTTAATTGTAATTGAATAACAAAGTATACAGAGATTCTGCAGCGCGCCCCTCGGCCTGCGCCCCGTCCCGCGCGCGCCGCATTCCTGCGAGCCGCGAGCTGCGCGCTGCAGCTCGTGGTGGAACACGTGTCCGTCGGGCCGTGCAGAAAGTAATAATAGTCCCCATAGTCACTTCCACGACCGTGCAGTATTACTGAGTCAGTCACGCTTAAGGCCGTGCAGTAGGCGGCAGTACGCTCAACTTCTAACGCAAATGAATAAGGAATGGGAAAAGTTCAGCGGAGAATGCAGAGTTGCACCGTCTAACTCGGGCACTTAGATACTACGTTTCTCATGCGTGTCGTTAGACTGGTGCTGCAGGGCAGTGCGACACCAACCTTGACGCCGTGCAGCGCCTCGTCGGTGTGCCGCGGGAGGGGGCGCTCGTAGTCGCTGTCGTCGTCGTCGCTGTACTCGTGCAGCGCAAATGTTCCCCGTGCAGTAGTAACATGTCTTATACTGAATAGATTGTTACTACATATTGGAAACATAAATGTTGATAAAAATGCAGCGCGTTCTGCGCCAGCACCACGTGGTAGTCGATGCCGGCGTGCTCCACCGCCACCGACATGAACTGCAGTTAGCCGTTGCGTTCGAACTTACTGAACGACCGTGCAGCACTGCGCCGCGCCCGTGCAGCTTAGCGGACTTTTTTTACTTCCGNNNNNNNNNNNNNNNNNNNNNNNNNNNNNNNNNNNNNNNNNNNNNNNNNNNNNNNNNNNNNNNNNNNNNTGCAGACTGGTTTCGTTTTTTAAACAAGATTTATATTCTGGGACTCTTAGGAAATAAAATAATCACWGCNNNNNNNNNNNNNNNNNNNNNNNNNNNNNNNNNNNNNNNNNNNNNNNNNNNNNNNNNNNNNNNNNNNNNTGCAGTCTACGCTTGACATCCAAGCCAGGTCTTTCGTTGTCACCTAAAATAATAAAAACCGTGCAGGTGGTTTGATGTCGGGCTGGTGCGCGTGTGCGTGATGCTGGTGCACGGCCCAGGGGTCGGCCGGTGCAGAAACCTTTCTTCATGTCAGTGGAGATAGGTCGAGAGACATTTGTCAGTGGCAAACTACAATTCTTGCAGGTACATCTTGCGGTCGTCGTCGCAGTGCGTCGACTCCGAGCCCCCCGACGCCGCTCCCGNNNNNNNNNNNNNNNNNNNNNNNNNNNNNNNNNNNNNNNNNNNNNNNNNNNNNNNNNNNNNNNNNNNNNTGCAGCAGCTGCTGGCCGAACAGTTCCAGGGCCTGGAACGTGCCGGCACGTGCGTCCATCTCGGTGCGGTGCAGCGAGAGGAGTGTATTCATTTCGGCTTATGGCCTCACCTCCCAAATCGATAACTTCTTGGAAGATTGCAGATCTAAAAATACAATCAGTTCGACCGTGCAGAGCAATATGCACTTGTCAACAAGGCTGTTCTTAGACTCGACTAGGACATCAGAACGCTAAGTTGTGCAGCCATTGACATTGTATCAGTCCGTGTCGGATTACAATAGTAAACAATGGGATCTGCGCGTTACTATGCAGCAACACATCGAGCACTCCAGCCATCGCTGGCTCGTCGTSGATAACTGAGGCGCGCCGTGCAGGCGGTGGGTAGCCGTTAGTTGCCATTGCAGAGCTTATAGCGAAACTCTCTGAGCGAGATGGGACTGCAGGCGGTCGTGCTGGCGCGCGATGTGCTCGTTGAGCGCGGCCACGTGCTCGGTCAGCACGCCCAGCTGCAGGCGCGCCAGCTCCGAGGGGTCGGTCGGGTACATGTGGCTCATGTCCGTGCAGTATTCTACGCCTCGCCCAACCCGTGCAGGACCTGCTACATGCTGCTGCCTGACTGGAATCATGTGTTCGTCCACCTCGCTGAAGTCCATGACTGCAGGAGGTTTCTCAGAACCCCGTGCAGATGATGCGCCAGTACAAGCGCACGGGCGAGATGCCGTGCAGTTAGCTTAATTAGCATCGGCTTTATTGACAATATCCCCGTGCAGCATCTGAGGCGCTCCTTGTAATCGTTTACCTTTTAATATTACCGTGCAGCGTGTGCTCGATGGCGTTCGGGAAGTTCTTGAGTGTACAGATCGGGATGCTCTTCTCCGTGCAGGATATTTTATGCGCATACGAAAAGGTATAAATTACGTGCGCATTATACAGTTAAAACGACCAGTTGCAGCTGTCAATTCCCCAGTTCCATTTCACGGAGTCGAGTTTAGTTAATTTCGGATGAATTTTAATACTGCAGTCTTATAAATAGCTAGGCAAATGAAGCAGTTTTAACATTTTGTAATTAAGATTGTCAAAGACAATGCAGAGACGCAGGAAGGTCGTTCCGTGCAGACCGACATCAACCTGCCCTACCTCACCATGGACGCCACCGTGCAGTACGATATATCGAGTTGATTTTGCCGTATAGTCCACGCAATGCCGTGCAGAGGATTGTGATAGCATAACTCAAGCGGGATTTGAGGTCGCTCGGCGCCCAAAACTTTGTCCATTTGCAGAAAATTTCTTACTTCTCGAAGGTATGAAGCATTGCATSAAATCAGAACCGTGCAGGAACCATTCCATTTTCTTAATCTTTTCTAAATTYTCTGTACTAACTTTAGCTGAATTTTCGTTTTGCAGCTCGGCGGCCAGCGCGGAGCGACTGCGGCTCGACACCGNNNNNNNNNNNNNNNNNNNNNNNNNNNNNNNNNNNNNNNNNNNNNNNNNNNNNNNNNNNNNNNNNNNNNTGCAGTTTTCGTGTGCAATCAAAACTCCGTCAGAACCATCCCGACTGCAAATTAAGGGCGCTTCACCGGTGCAGGTAGGCGGGCGCGGCGCGGCTCGACGCCCAAGCCGCCACGCCACCCGTGCAGTCCTTAAGGGGTTAAGTTATTTGCGCGATAAGCATGCCATCATGCATCGTGATGTGAAACCGTCTGCAGGCAGCGCCATAAAGCGAAATAAACAATAATTCAGGGCGGTAGATATCGTGACATAAAAGCGTCGTGCAGATGCGATCTTTACTGCTCAGCCATCACCCGTGCAGCGCCGCGTGCACGACGCCGTCGTTCTGCGCCGTGCAGCTTAATCATCGGACATCATATTATATAGCTAGCCGTGCAGCTCGGCAGAGGCGTCGAGGACGCGACGCCCTCGCCTGATCACCGTGCAGGCCGAGCAGTCTCTGCTCGTGGACATCCTGTACAAACCGCACCGCCTGTTCACCAGCCCCGAGATGCAGAGGGCGGAGACTTTGTTGCGTTTTGACCAATGATTTCGCTCCGTTCAGGCAAAACTAATTATACTGCAGAAACAGGTGCACTCTATATTTCCTTACATTTKAGTACGTTGTGGCAGTAATCCGACACGACCGATGCAGCTCCTCCTCGCCCGCCGTCAGCGGCCGCGCCAGCTCCGCCTCGCGCCCCGACCACTCCACCGAGTGCAGTTACGAGACAGGCGCGGGCGCAGCGAGCGGCGAATCAAAGAAATGTCACGCGCGATGCCAACGTTGCAGGCGCGCATGTCAGCGATGTTGGCGCGGCAGGTGGAGCGCGGGGGGGTGGTGGGCTCCGTGCAGCACAAGAGATAAAATCTCGCGATCTTTACATACATCGGACTCCGTTAATCCTTTCCAGCGACCGTGCAGTTGCGTCGCAGCACTAAATGCAACTTTGAATTTTGAGCATTTGACTAGAGTCGAGCACCGAGTGTGCAGAATGATTTAACAAGAGAACTTGCTAAAGTAGTGATAACTGCTCACAGAAATAACAACACTTATATGCAGCGAGTGGTGGGGGCGGGCGCGCTGTGGGGTGTTCTGGCCGTGCAGTGATCAAAGCGCCTGCGTACGGACATATTGGCGTTATTAATTGTGGAGATATAATGGCAACTGGNNNNNNNNNNNNNNNNNNNNNNNNNNNNNNNNNNNNNNNNNNNNNNNNNNNNNNNNNNNNNNNNNNNNNTGCAGGTGTCGTTTATTAGATCGCAAAGTATGAAACTTCCCCGTGCAGTAAAGGTAAACTTTAGTCATAACATTTTGCAACTACCCTCAATAGTAGCCACTGTTTGTATTTCTGCAGCAGCGACGCGCCGGCCGCCACCTCGCGCTCGAAGAAGCGGTACAGCGGGTCCTTTATGTTCTCGTGCAGCTGACGGGGCTACTTTTTCTCAATATCCACCGTATCAAAACTCTAATAGTGGTTATTTTCCCCCTGCAGAAGATGTTCAGCAGGAAGTGGGAGTTTATATTCATGCAGGCGGAGGCCCAGAGTAAGGTGAGGATGCAGGCCGCGCCCGCCGACGTCGTCATCGACCTCTACTACCAGCACAACCACATCATGCTCTACGAGATGCAGCCGACCGGCCTGGTGGCCCGTGCAGACTCGATCCTCCGAAGACGACTGGGGAGGAGAAAAAGGTGCTACGCGCACCTTCTCTCTCTGCCTGCAGCACATCGGCCGCGAACCGTGCAGCGCACCTTTACATTTCGTAATGAAAGTAAAGGCGTCTTCGGGAAGCGAAAGTATTTGTTGTATTTGCAGCATGTGAAGTGCTATCTCGGCCGTGCAGATACGTAGTGGCAACATTTCGCCGTGCAGCCACGCCAGCGCGCCGTCCAGCGCCAGCAGCGAGCCCGCGTGCGCCCAGCCGCGCGTCGGCGCCTGCAGCACGAGCTGGCCGCCAAGCTCACCGCCACCGACCGCCTGCTGCGGGACAACATCGAGAAGCTCGNNNNNNNNNNNNNNNNNNNNNNNNNNNNNNTGCAGAGCATTCGATTAGACCAATAAAATTAGCCAATTTATCCGAAGAGCGCTCTTTGACGTAATCTTATGCAGACGCGTAACTAATTTCGTAGTCGTGTTCCGTGCAGCACCTCGGGYGCGATGTAGTTGGGCGTGCCCACCAGCGAGTGCGCGAGGCAGCGCTGGTGCTCCTGCAGAAGCTAAAAAGAAAACAAAAGATGAAAAGGAAACAGTCAAAACAAACAAAGAAACAAAAAAATCTGCAGTGAAAACTCACGCCCACGTGGTCCAAAGGTCAGATGTAACACGTGCTGGAACGTCATAAAGAGTTGCAGATCAATCTGTAGTCAGCTAAAAGCTATAACCAGCTCAAAGTTGGCTGGACGCCAGCAGATCGGATGCAGCAGCGGTAGAAGAAGAGACTCACCGCGTTCTCCGTGCAGCCAGACCCGAGCTCCGTTTTCGCGGAGGGCGTGCAGTTCCACTCCTCGGCCGTGCAGCACTCAGCTCAGGACATCGAACTGCACCTAAACCTCCGAGCGATATCCGACCACATCCGTGCAGCGAGAGGTGCGAGTACGTGTCCCACAGGTACTTCACCACGCACTTGGTCCACTGGAAGCTCTCTTGCAGCTGGAGCGACTATCGCTGGGCTACCGCGCGGGCGAGCCGTGCAGTTTGTCTGTCGAGTCCTGTGTGGGATGCGACATGAGCTCGGAGTTCTCCCGTGCAGCGTATCAGACGCGTTCGTTTATTAATTCGGTTAGAGAAGTGCATCGGAGCTCAATGGGAAAGGATGCAGGTGTCGAGATAAGTTTGGGTGAAGGGTTAATGTTATATTTATAAATTTTATTTATTTATGATTGTGCAGTCGTCTCTCATCCGACTGGCAAGCTAAATTGGGAACCGCGTTTTAACTTTCATGTGCCGCTACTTGCAGTGCAGTACAACCACCTATATTATACTTTATATATCACAAATATATAAATTTGTCGCCAGGTAGCTGCAGTTGCACTGACTCATACACCCTTAAACCGTGCAGCGCCAACATGGGTCCTAACCGTGCAGTTGAGTCTCGCCAGACTTAAAAGGAACTCGGTTGAACAACTACAAACTAAAGGCTAGCCGAGATTGCAGTACCGCGCCACGCCCTTCGCGCGCGCCGACGGCTCGCAGGCGCGCCGCGTGCGCCCCTACATCGTGCAGGCAATGTACACTTCAATTCCCTTTTCTTATATTAAATAATAAATCCTAGACGACACATGTCCCGTGCAGCTWGTCGATGTATCGAAACTATACAGTTCCGTGCAGTCGTAAAACATACATCGCGTCCGAAATTGAAACGGTATGACTGATAACGCAATCAACGTTGTAANNNNNNNNNNNNNNNNNNNNNNNNNNNNNNNNNNNNNNNNNNNNNNNNNNNNNNNNNNNNNNNNNNNNNTGCAGTACGACAAGGCGGCGCGCGACGCGGGCGTCTACGTCATCAGCGCGTGCGGCTTCGACAGCATCCNNNNNNNNNNNNNNNNNNNNNNNNNNNNNNNNNNNNNNNNNNNNNNNNNNNNNNNNNNNNNNNNNNNNNTGCAGTCCATAGGCAGCTATTTCTAATAGCCGTGCAGGTCGGACAGCTCTATGTGATTTTTGCCGTGCAGTAGCTCCGACGTGAATATTGAAAGTTTGAATGTTTGGTTTTTCTCTTCTTTCATTATAATAAGATGCAGATCCGTAGGTGCTGGGCTCAAATCCCGTGCAGAGCTGTCGAATACCACGACCCCGTCGGTAGCGCCACGCTCCTCGAAACCAAAAGATTTGATGAGTGCAGTTTAAACAAACCGCACGATAGTTTTAATCTGACATCTGATTTCTTAAGTTAATTGTATTCCAATTGCAGAGATTAGAAGCAGAAAGACATAGATTAAAAGAAGAAAGGAAGAAACAAAAGGAAATGTTGAAAGTGCAGGTCGTTTTGAGTCGTATTCCGATACCAGTGTGATACTTGAGTTTGCACAGTTATCTCTTGCCAGTGCAGGTCTTTCCCGTTGCTGTACCGTGCAGATCCCACTTGAGCGCCACCTCGGCGAGGTCCACGGCGAGGCGACGATGCTCCAGGGACGCGGTATGCAGATCTTGAGGATATAAGTCAAAAATCCGTGCAGCAGCCGCCGCCGCCCGAGGACAGCGCCGACGTCACCATCGCGCGCCTGCCCTCCGTGCAGCACGCGGCGGCGCCCGTGTACTCGGCGCCGCTGCACGTCAACGGCCTGTGCTGGCGCCTCAAGGTGCAGCTGTGCGAGCACGCCGCGCACGCCGCGCTGCAGCTGCTGTGGGCGCACGCGCGCCTGCTGCTGCTGCAGCGCCSAGCGTAATTCGAAGGGATTTTATAATAGATAAATATCAAGTTGCTCAAAGTATTCTTCCTGCAGTACGCGGAGAGGGAGCAGATCGCTCAGTGGCACGCCGAGCGCCCCGTGCAGGCATTTGTGCAGCAGCACCACTTCCCGCTTTTGCAAAGAAATCCATAACACTTTGTGATGCCATTGCAGACGGGGGAGGGTGTAAACGCGATATGAATTGTGAATGACGAGATGCGAGTGAAAATGACGTTTATGCAGCCAGAAGGCGCTGAAAGAGGCAACGGCCTCCATACTGGAGTGCGCCCAGGTGCTACTCACCCGCTGCAGGATGTGCTCGCGCTGCGCGGCGCCCGGCATGGGCACGTGGAAGGTGGCGGGCATGCGGCGCTGGTGCAGCATTCAGAATGCTCTTTCCCGTATCACGCTGGCTCTTCTTGTTTTATGGTATAGATATCACTGCTGCAGTTCGTGTTATTCAGCGATATTAAATTCAAGCCCGACCGCGTTCTCGCCTACTTTTATTGTAAAATGCAGACAATTCAATTCATCAATTAAATAAAAGATGGCTTTAAATGTCTCACTTAAAAATAATTATTGTTGCAGGTTGCGTGGTGCGCCTGCGACGTCTCGACACGGGACTGTGCCGTCTTACGCCCGTGCAGCTCAGAGCGCAGCGGCGGGACATCATTGGCTCTTCAACTCCTTACCGATCGTGTAGGAGACGAGTGCAGCCCATGTCACGTGTATCGTGTTTGCTACTGTAGGAGATAGTTTCACTAGGGAGGAGATGTTGACTGCAGGGCCGGCCAGGGCGGATGCCACTCGGAATGCGCACGCATCGTCCCAGCTTGCCACTGGCAAGCCTGCAGCGAAGATTGGTGATAAGCGACCAATTTGAGGAGGCGCCACGCCGTGCAGATTTACTGTTCGCGTTGTACACCTGAGCAGCTGCACGAGCTGAAATCRACGGGTGTCTTGCCGCTGCAGCAGCGAGCACACGCGGTTGCTCTGCCGCGACTGCGCCGTGCAGCTGGCGCTCGCCATGTCGCGCGAGGAGGCGGAGCGCGAGGAGCGGCACCGTGCAGATGGCGTTGTTTTGAATTTATGTGATATATTGTACAAAAATGAGATTTGGTTGTCTTCTCCTTGTGCAGTAAAAGTTCCGACTTAGGACGTCAAAAAATCAATAAATATACCCCTCACCCTTCACCCGCCTATTGCAGCTCATTATGAAACAATGCAAGCTAACTCGTTTGACGAGTTGGTGACCGTGCGGTACGTTCGCAATGCAGAAACGTCTATGTTACTTCTTAATGCTCTTCAAAATGCGCCTCCCCAGCTACACTCATGAAGATCTGCAGTAGCGTGCGTACTACGGCCAGGTGTCCCTTGTTGACCGCGATGTGCAGCGGCGTCTGCCGGCGGTGCAGACGAAACCGTTAAAGCTCGTGCAGTCGTGCCAAATCTCTTCATTAAACTGGTCGACCGTGCAGAAAAAGCTAGACGGTTATAACAAGAGGATCAAGAACTGGGAGGTATGGCATAAAGACTATGTTATGCAGTTTTAACACTCGTGCCAAAATTGCTGGTTATGTTGAAAATACATTTTCAAACTTGCCATCGATATGCAGAAAACTGTCTGAATACAAAATCAATTAGTATATAACTCGAGATAGACACGAGAACAAATGCACANNNNNNNNNNNNNNNNNNNNNNNNNNNNNNNNNNNNNNNNNNNNNNNNNNNNNNNNNNNNNNNNNNNNNTGCAGTGAAGCGATTAACGCTTAACAAGATCAAGTGATAGGATAACGTTCTACACGCACGCGTCCTTCATGCAGAATTTGTATTTACATCCAATCAAAACGAAGTCTATAACAAGGTATTTAAATGTGTAATAAGCGATGCAGCCCGCGCCGCGCGTCACGTGGGCGCTGCGCGACCCCGCCGCCGCGCGCCTCTACACCACGCACGNNNNNNNNNNNNNNNNNNNNNNNNNNNNNNNNNNNNNNNNNNNNNNNNNNNNNNNNNNNNNNNNNNNNNTGCAGCGGGTCCCACTCGGCCAGCATCGCGCTCAGCAGCGGCTCGACGATGTTGCCGCCGATGGTGCCGTGCAGCAGTACGACGCGGAGGAGGAGGCGGAGGCGTGGCGTGCCGCTGATATCTTCTCCTCGACATCCATGCAGTAATCAAGTAAAGACGCGTAACACCTCTATACATACCGTGCAGTCTGCTGAAAGTTATTCGAAAATTTTAGCGGTTCCGAGGTTGTTATGTTAATCCTTCCCGCCGCTGCAGGCCGCGCAGCGCGGCGGTGAGGCGGCGGTAGCGGCGSCGCGCCACGAACCCGCGCACGCAGCTCTGCAGAAGAGACATTTGTGGACCAGGAGTACCATGCGAAGAACCGTTGACATGTGTAACCGTGCAGGCTGGCGCTYATATTGAGATTATTAATCTACGCAATGTCAGTTGACTTAGCCTTATGCCTCGGATGCAGATCCCGGGCTGCATGTTCAGCTCGGTGCTACAGGAACACGCATGCTGGCTTGTGCAGTTGCTGGTGCAGGTACAGCATTCAGGGTAAGCAGGTACTTTGACCTTGGGACTGCATTGCGGATATTTGTTATTTTNNNNNNNNNNNNNNNNNNNNNNNNNNNNNNNNNNNNNNNNNNNNNNNNNNNNNNNNNNNNNNNNNNNNNTGCAGCCAGTTGTACTCGCGCTTGTCCACCGTGCAGTAGCTCCGACGTGAATATTGAAAGTTTGAATGTTTGGTTTTTCTCTTCTTTCATTATAATAAGATGCAGCCACGCGCCGCACCGCTCATGCGAGATAGTGCTGTCCGCTCCACACCCGCGTGCAAGCCACGCATGCAGAGTCTGTAACCGCCGCTTTATGCGCTCCGACCACCTCGCGAAGCACGTCAAGAGGCACGCGAAGTGCAGGTTAACTTGTGAAATCGAAGGCCGTCTCTCTCTCACACGCGTGTAAGGCTGCACGAGCGAGCGATGCAGCCAGGAGCGGAATAGCGGGGTCTCTCGTACGCTTTCATCCTGGCCAAAGCGAAAGCCGTGCAGACCGATCCGCGGAAGACAACCGTGCAGTCTTATATAATAAATTCAACAAAGTCGCTAAAACTTTGCCGTATAAAGCTTGGGCTGGGCGTCTTGCAGATATACCCCATATCGTAGGGTACGATCAAATTTTGTACAACGCTTTTTAAAGAGCGGTGAGCGCTGCAGCTGCTCTGCAACGACATCGGCGGGAAGAAGTCCGTGCAGAAATCCGCTTTAAATATCTTGTTACTGTAATCTGTTTAACCCTTGGTCCTCCGTCTCCGTGCAGCGGCTCGGTGCCCAGCAGATCCGCGAGTTCTGCCAGCGCCGACACGTCGTCCCCGTGCAGAGAGAATAACTTCGATGTCCAATAGCCATCGATTTTGGGAACAGTGTCTCAGCAGCGAGTGTTATGCAGTACTGGTAAAGTGTTCGCCGTGCAGCGTATGCTTTTAACTGCAAAACTTTTAACATATATTGAACCGTGCAGCCGACTCAGCACACCTTCCTGTTCGACAGAAAATCGCTAATTTACTAAATCCGCTCTACTGCACTGCAGGCCGAACGGCGCGGCGGCGGGTGTTTAGGAACCGAACCGTAGCCGCTCGAGGCCACACCGACAATGCAGCATGACGCAGAAAAAGCACTTTTCAGTCCAGCATATCTCGCTACTGAGCATAGCGTTTATGATGTGCAGCGCGAGCGCTTCCCGCAGCGCGCGCTGCCGTGGGTGCAGACGGCGCTGTCGCAGCAGGTGCTGGTGCAGACGACTTGTGACGTGTATGTATCTGATTACATTTGGTCACGGGCCTCGGCTGTTTTCGAGGATTTGCAGACGATCTTTGGTCGACACTGACCGCTCTCCCCCTCCAGGCAACCCGCCGGAGAGCGGCCGAGATNNNNNNNNNNNNNNNNNNNNNNNNNNNNNNNNNNNNNNNNNNNNNNNNNNNNNNNNNNNNNNNNNNNNNTGCAGCGCGCGCGTGCGCTCGGCGGAGCGGTATGTGGTCACCTTGCGGCTGGGCAGGTCGGGCAGCAGCTGCAGTCTGTGGTATATGTTCTACATTTTGTGCTACCTGCATTGATTATTTTTACAATTATTTAATACGTGCAGCGCTCGCAGTCCGAGCGCGCCAAGGCCGTGCAGATGCTGTCCGTGCAGGCGCGCCGCGCGCCAGCTCGCGCCGCCGTCCGCGCTCACGTCCACGCGCAGCACGCGCGCGCCGTGCAGTAATTTACTTAGAGCCCTAAAAGGCAGGTCCCGTGGAGTCATCAATTACAGSCACAACATTGCANNNNNNNNNNNNNNNNNNNNNNNNNNNNNNNNNNNNNNNNNNNNNNNNNNNNNNTGCAGGTAAAGATTAAATGGGTCACAAAAAGATAAGTGACCTATTAATAAAAATATGTAGCAAGCCTCGTGCAGTTTGARCCACTGGACCATCTCAGCTCTTAAACACGAAAAACTTGTACTACTAAATTGCTTCATCTGCAGCGGCACGAGCGCGGTGACGCAGGCGGTGAAGGCGGGCCACAGCCGCGCCAGCCGCGCGCGCCGCTGCAGCACGTTGAGGTAGCCGCGGCGCGCCACGGCGGCCGACACGCGCACCTCCTCGCAGTCGGGCACGTGCAGGAAGTATATTTAGTCAGCCTTACACCGTCTATAATTCCGTGCAGTAACGAGTGCAGTGTCGCTGCAGCTTCGCTTTTTGCAAGTTACAGAACTGGTTGGCTCGTAGAGTGCAGCCCGCCGACCCCGCGCGCGCGCTCGCGCTCGCCACGCGCCTCGACCTGCCCGTGCAGGCGCTGGTAGGAGGGCGGCTGCGTGGGCGAGGGCGAGTAGCTCACGGTGTTGGTGGGCGTGGTCTGCAGCARCAAGGCGCGAGGACGGCCACCATACCGTGCAGTCACCATTTCCTTCATGAAGGCTTTATTCACACGCTTTGAGCTCCATTTAAATCAACGCATAATTGCAGTTGGAAAGGCAAAAGTTTAATTACGTAATGCATCTTGTGTAACCGCAGTGAAAGATCTCCCCACTGCAGCGCAATGTAGTCGATACTAAAGCCTTATCAGATGCATAAACTGAATGTATCTCGACGAACGCATTGCAGCGCCTCGCCAACCCCGCCGCGCCCGCGCCGCACCCGCACACGCCGCCCGATGTATGCGTACGCATGCAGAGACGGGCGGCTCGGGCGCGACCGCCTATGGCTCCCTCGGCTCCCGTCCCGCCGCCGCCGAGATTGCAGAGGAGCTGGTCGCCGCCAACCACAGCCAGGCCGCCCGTGCAGGCGGCGCGGGCCGGTGCGCGGGCGCGGGTACACGAGCACGCGGCGAACGGCGCTACGGAGCGCGTGCAGCCCACGAAACAATTTGTCGGCAGGCATTTTGCTGATAATTGTATGGCCATGGTTTAATCGCTGATGCAGAAACATGGCATTTTACTCGGTCATTAAGTATAAAAGCAAACGGCTCTAAAGCGGAATTGATGAGTGCAGGGAACACAGCAAGTGTTACAAAGAATACAATAAATATATTGTAAAGTTGAACGATGGACTGCTGTGCAGCCAATTACACACGCGAGTAATTGGATAGCGGACAGACACCGAACGGACTAATTAAAAAAGTTTTTGCAGGCGCACGCGCGCGCCTACCTCGTGCGCCGTGCAGCGACATCAGCACTAGCAGCCGTGCAGCGCGCCGCTGTCCACGTGGATGGTCTTGGGCCTCGCACGTGTCGGCAGCTTGCCCCGCAACCGCTGCAGTTTTTCTTGAATCAGGGCTGCAACAGGTGAGCCAGGTATCTGGTAAGCTCCTAATAAGTTCGATTGCAGTGGCTACAGCGCATGCGCCATGCAACCGNNNNNNNNNNNNNNNNNNNNNNNNNNNNNNNNNNNNNNNNNNNNNNNTGCAGTTTAATTTATCGTAAACAATCGCATTACCATATCACTAACGTAATGTGGTCGAATCCGCGTATCTGCAGTTCTACGTGTCCGAGCGGAGCTTCCTGGAGAAGTTCGCGATCAACGGCGCCGGCGAGGTGCTCCTGCAGTCAGTTTAAGAAAGTAATTGATCGAAGTTTTCCAGTTTTTTCACGCAATAAACACTTAGCCGAGTGCAGCTGCTGCTCGACATGTTCCGCGAGCAGTACCTCGCCTTCATCCGCCGCATGAACACGCCGAGATTGCAGTCGTGCGGGTACGGTGGCACAGAGTGGAACCGTGCAGGCGCAGGCCGGCGCTCAGTCGCGCATAGCTCTCGCGGAAAGTGGTTACTATTTTCTCGAAAGTCTGCAGCGTGCGCCCGTCCAGCCGCCACTCGCTGCGCTCCGTGCAGCAGGAGCCGCCCGCGCACGTGGCTGCGCTGCGCCTGGCCGCGCTCGAGCTGCGCCTCGACTACATGCAGACGGTCAGTCGATCGCCGCGTGTCCGCCTCGCTTCAGTCGAATCGGTCGAATTAACCGAACGCTTGCAGCGGCGTGCCCGTGAGCACGATGCGCCGCAACGTCTTCACGCGGTTCATGGCCTGCGACAGGCTCTGCAGATCGCGAAAGATTCAACCCCGTGCAGAATCCGATCTAACGGAAGAAGATGAAGGCGATCGTGATACTATTGGCACATTAAGCCACTCCTTTGCAGATCGTCGACTACGTGGGCGCCGTGCAGCTCACTCCTTCAAAATAATCGGCATTTAAAACGAAACCCGCGAGTTTTGCGGCATCCGTGCAGAAGGCAACGAGGCGGCCGCTGGAGGCAGCGCGCTGGACCTTCGTGCCGCCCCCCTATCCCTGCATGCAGCGTTTGGTACTGATTAAATTCAAATCGCTCGCCGTTTTCTTCGGAGCGTTTAAAGGTTGAGATGTGCAGAAGGTATTTTGACTTCTTCTTTTGTTATTTGACCGTGCAGGAATCTATGTCCAATAGCAACGAACAAAGAGCCGTAATTTGCTCGTCGTTAAGACGCTCAATAGTGCAGCGCCGCCTCTATGAGCACTTCTCGCGCGAGCACATGCCGCAAGACATATCCAACACCTCCGCGCTGCAGTGCTCAAGTTATCCTTCGAAGTTCCCGTATGAGAGTTAGATAATTCAATATAGATCTGAAGTCATGCAGTTGGAAAAGAGTAACGGTAATACGAGAATACCTAATCACACTCGAACTCCCCTTAACGTATAACTGCAGTAACTTACCTGACAGTATCATAAATCATTGAAACCTCTGCGGGTATGAATGGATTAATGAATATTGCAGCCTAACGGTTGAGATAGGGCACGCCGCGGGTTTTCAGAACTACATGGGGTGTAGGCGACCCCGATGCAGTCCACGACGTGCAATTCATTCTAGCTTAAAATGGGTAACTCCATTTCTCGCTGACTGCGCGGGCTGCAGTTGTGCACGTTTAACGCACCGCTTTGGGAGTATCTAGCGACGCCTGAATGAACTTCGAATGTGTTGCAGTGTTGTACCACCATTGGCTCTTATGGAGGCACGGAGACGTTCTGAGACTTCCGTGCAGCGCCGCCGCGCGCACTCGCCACTCGCCGCACCACTGGTACTCCGCACCGAAGCCCGAGGGCTCGTGCAGCAGGCGGTACTTGCTGACGGACAGGTGCTTGAGGTGCGGCTGCATGCGCTCCTCGCCCAGCGCGTGCAGCCGCTGCCCACCGTGTACCTGCTGGACGACGACATCTCGCCCGTGCAGCGCGTGCGCGCGCAGCTGGCCGTGCAGGCCCATGCGGATGCCCGCCTGTTATACCGTGCAGCTTTAGCTTAGCGGCGCACGTGCACACACAAACTCCTGTCACAAGATTGCTCGTGATTTCGATCTGCAGCAAGAGTGACATATTCGCATTAGGAAATATTTACCGTCAAGTTGGCTAAGACTCCGTGCAGCTGCTGCGGGCGCTGCGCCGCGCGCCCTCCGCGCCCCTCGCGGCGCTGCTGCACGACCACGCGGTGCAGTGTGCGCATGGTATGTGCGAGCGACACGAAGACCCACCAGCAGATGGCACTGTCCACSAGGGACTGCAGCGACCGTTGTTAGCGCGCGCCGCGAGCACCGAAGCCCGCACGCCGTGCAGCCAGAATAACGGGGTCGACCGTGCAGCTCCTGAATTACAATCAATGGAGGCAGCGATGATTGACGCTGAAAACTTCCCCGAACTAACTGATGCAGTACCCCTGCAATGCAGTCTAGATAACTTCAAGGCGTTCATTTTTTATTGAAAGCCAAATCAAATTGCAGATATAATTATATCAGGTGCCTATCGTGTCCGNNNNNNNNNNNNNNNNNNNNNNNNNNNNNNNNNNNNNNNNNNNNNNNNNNNNNNNNNNNNNNNNNNNNNTGCAGCCGCTCCGTGTCGTACCCGTGCAGAGAGCACGGGAGGAATAAAGATAGACGAGTGAGATAATCAGTCAGGCATACAGGATGAGGCCGATGCAGGCGAAAAGGTTTTAGCTGGGGGCGAAACGCTGTGCGTAGCTCGAGGCTCCGCCCCGTGCAGATTAGGTACATTGTAAGAATGTGTATGGTGTACATAAACTGTAAAGATGAACGGATACAAAGTGNNNNNNNNNNNNNNNNNNNNNNNNNNNNNNNNNNNNNNNNNNNNNNNNNNNNNNNNNNNNNNNNNNNNNTGCAGTAAAAAATTAACTCCTAGATTTCTGTCTCAAATTCAAAATATTTCGGTTATATACGTCTTATTTTGCAGCACGCGCTGCGAGACACGCTCGCCTGGATACAGCACACCAGCGACACGCTCGACACACTCAAACTGCAGTGCACTATAAGTGTCTGGTGCCTGTAAATTTTCGCAGGCGATCTGCGGCCGGTCTTTGTGCTATTGCAGCAGCGCCTGGAGGCGGCCGACGCGCGCGCCACCTCCGCGCTGCACGACGACGCGCGCCATCGGGTGCAGAAGGTGGACCGCGCCGACGCCGTGCTCAAGATGCACACGCTGCGGGGCCCGCTCGCGCTGTGCCNNNNNNNNNNNNNNNNNNNNNNNNNNNNNNNNNNNNNNNNNNNNNNNNNNNNNNNNNNNNNNNNNNNNNTGCAGAGGAGGTATCGCCTTCGCCGTCGCCGCCCTCGACACTTTCGCCGTGCAGCGTTTCCTGCACGCGGCGCGGCACCGTGCAGCAGCGGCGTGCGCACGCGCAGGCGCAGCTCCAGCGACCCGCCCGCCGCGCGCCGCCCGTCCATCTGCAGAGCCTTATCGACGAGATGATAGACGGCACAGTGACCGTTCCCTCGTCGCGCCGTGCAGGTTGGCCTTGTTGAGCAACAGCTTGAGCGCCGTGCAGCGWTTAGCGGCGCACCCGTGCAGGTCCAGGAGCTCAGTCGGCGGTAGGTTCTTCTCTGGTAAGATGAGGTGGCGGAACGAAACCGAGTGCAGCGTGTCGGTGGCTCCGTTGGTGGCGGGTTTGAGGGCCGTGCAGCTTGGCGGTCTGGCGCGGACTACTCCAGGGGTCCTCGACCTCGTCCGGGAGGGTCTCCTCGGTGNNNNNNNNNNNNNNNNNNNNNNNNNNNNNNNNNNNNNNNNNNNNNNNNNNNNNNNNNNNNNNNNNNNNNTGCAGCTGACGCCCTACACCCCGCCCGTGCAGCTCGGTCTCCAGCTGCGCGCGCAGCTTGCGCTCCGTGTGCTCGCGCCGTGCAGCGGCGAGGCGGTCGTTCAGCGCTGCGAGTTGCGCGTCCCGTGCAGAAAGCTTATCATAATCTCGGTTACAGCGAAGTAATTTCAGAATATTCAGTTGTTTCCGAAGCGTTGCAGGCGGTTTAATCACTGATGGGTGATAGCTGACCGTGCAGCTTCAACCGGATCATGTCCAGACACATGGGCCGCTGAATCTGAACCGTGACGATAAAAATTTAGTGCAGCTGGCGTACTTCCGCGATGCGGGCCGCTTCTGCCTCACGTACGAGGCGTCCATGACGCGGCTGTTGCAGTTTCTCCGATCCTATATACCCCGTGCAGAACAACGAGTTCCTCTTCGCATTGTAAATTGAAACCAGCCGAAACCGTGCAGGTACCGCCGACGGCTTCTTCTCTCACTCATTTGTYGCGAACTTTATTTAAGTTGGCGGGCTTGCTGCAGGCGCAGCTCCCAGGCGGGCGCGGGCACGGCCGACAGCTCGGCGGACTGGTCCAGCAGCTCGGCGTGCAGAGCCGCAACGCCGGCGTCGTCATGGCCGTCGCGCAGCTCTTCTACCACTGCGGACCCGTGCAGCGGCGACGCCAGCCCGTCGGCCACGCGCAGGTGCGTGCGGCCCACCTCGCGCACGAGGCCGAGGTGCAGTCAATTCGGAATCCAAAATAGTTCGCGCTTGGTCGATGTACAGTTTGGAGACATCGTAATCTTCTGCAGTAACATACTGTAATGTGTGTACGAATTTATCTGTTTGTCGGTCGCCCCGAGTGCTCGGGTTACGTGCAGTAGCAGCGCCCCGTGTCCACGGCGCACGACACCGCCCGCGCGTTGCACTCGCACGCTGCCGTCGTGCAGCGCGAGCCGCTCACGTGGCGCGAGTTCGCCGGCCTCGCGCACGGCCTCGCCGCCGCGCTCGCGCTGCAGCCGCTTCAGTTCAGCATCGAACGTGAGACGCGTTTGTTTTCATGATTTGCGCTTATCATTGTCTTGCAGCCATTGTCGGGAGACATCCGAGTCGACCCTAGACTCTTTATTAACAAGATTTTGAATATCCCATTGCAGTCCGCCACCAGCGGGTTCTCCTGCCTGAGCGGCAAGTCCGCCATCAGCTCGTGCCCGTCGCGGTTGCAGTGACCTTTACGGAGATCACATTTGGCTACGGTCACTTGTATTCAGTCTGTCATGTTACAACTCGTGCAGCACGAGCGAAGAGAGCGCTGGCGCGCGCATGCCACCTTGGGCGAGCGATCCGTGCAGCGACAGCGCAGGCGCGCCGTGCAGGTCCACCGGCGCCACGAACGGCTCCGCCACCGACAGCGACATCACCTGCGGCGGCAGCGGTCAGTGCAGGCAGCCCGTGTTGTCCGAGAAGCCGATGTCCGTCCAGCGGATGCCCTCGCGCCGTGCAGGTTTATTTAGTACTCTGATGTTATTGGTATGACATAAGCGCGGTGACGTCAGCGGGCGTTGTCGTGCAGTGTGAGTACACCCCAGTCGAACGGTACGACCGATTATCGACTCGACGAACCGAAGTCCTCTATATGCAGATCTTTAATTACAAAGTCGCAAGAAGCAATTACAAAGTTATTGGGATTTCCCGTCGAGATATTGTGCAGGCGCAGCGCCAGCGGCTCCAGCAGCGCCCGTGCAGCGCGCGTGCGAGCGGGCCCGCGCGTACTGCGTGCACAGGCGCTTCCCGCGCGCGCTCGTCGCCGTGCAGGAATGTCATTTGCTATAGTCGTACTGTAGGTATCGTAATGTCGTATCGAATATTTTAGTGTCGCTGCAGAATATTCGTCCAAGAATTTCTACCGAAGCATTTGTTGTACCGTGCAGCGACGAGCGCGTCACCGTGAAGTTGACGAACGTCACCCGNNNNNNNNNNNNNNNNNNNNNNNNNNNNNNNNNNNNNNNNNNNTGCAGACCGACGAGTCCGACTCCGAGAGTAGAACAGGTCGGCCAACAAGTCCTCTCTTCACGCCAAAGTTGCAGCAGGCCGCCTTCCTCGCTCAGGTGCTTCTCCACCGTGCGGTACAGACGATGTAACGACTTGCGCTGCAGCAAAATAGTTCCGTAATAACATTTCTCTTTACTGCAAGTGAATTCAATTATTTTAATCAAAATTTGCAGGTACTGCGCAGCGTGCTCGGCCGCCTACCGTGCAGTCTGCAACATATGAACAAACATATTACCTTACCCTCCGTGCAGCGCGTCGTACAGCAGCGCCGTGCAGCGTGTTAGCAGAGGCTGACGCAGCAGCAGCAGCAGTAGCTGCAGCTTGTCGGTAATAGAGGTCCTGCAGCTCGTTTGAAAACCGTTGACGTACAAAAGCGGCTGTTATAACGCGAGCATTTACACGAAAACGCTGCAGTACGTACGAGAACCCGACAACTTGGGGAGAGTTCGAGGCTGCGCTGAAGGTGTACCTCACGCGGTGCAGAACTGTAGCCATGATCTATCGACTCGATCGTGTAGTTCGCTGAGTAGTCACAGCAAGATATAATTGCAGCGCTGAATCCTCACAATGACAACTCACTCAAACGTAAACGCGAACTATTTCCATAAGAAAGGCATGCAGTTTGCATAGTATAAGCTTTAAATTTTTCCGTGTCGATTTTATGCCCACTAGATATAGTTTCTCCTGCAGTTGTAAATTGCTTACAAGGCGGTCTGGTAACTTGGTACGTTAAAGCATTTGAATAGCGATTTTATGCAGGCGTGCTGGTACAGCGGCATGGTGGCGCGCACGGCTCGCCCGCCGTGCAGCGCGTAGCTGCTGAGCTGTCGCCATGGAACCGTCCGTGCAGCACCGACACGGACGGCCGCGCGCCCGCGCCGCACTCGCGCGCCGTGCAGCCACCGATGAGCGGTTGACACGGATTTGACATGTCGGCCATCGTCAACAAGTCCGTTCGTAGGTTGCAGAAATCAGTCCAAATCTGAATCAGAGTAGTTAAAAATCACTAAATGTCACAGAGTATCCGAATTGTGCAGGGGATTTATTACGCGAGGAGCGACAAAGACCGTGCAGCAGGCCGCAGCCGACGCGCTGGCCGATCTGGTGGCGCGCGCGCCCGAGCCGTGCAGGCACTCTCCAACACAATAGGCACTCAGCCGCCTTCACTTTTTCGCCTACTGAAGTATCTTGAGTTGCAGCACCCGAACATCGTCCGCTTCTATAACTACTGGGAGGGGACTGTCGCCAAGAAGAAGAATATAGTGCAGAGCAATCCCGTGTACAGACTGAGAAAGACGTGGGCGTTGTTGTCGAAAGAGAAAGCCGAATTGTTGCAGGCTTCAGGTGATTTCGGGTAACGGTACAAAAGACCGTGCAGCAATGGCGTCAACATGCTCTCTTCCTCCTTTTCCATCAGAAGGGGCATGAACTTGTCTATCACGTGCAGCCGCGGGTTCAGCTCGAGGAAGAAGTAGCTGCCGGTGAGCGGCTCGTACAGGTACTCCACCGTGTGCAGGTACTGGCGGTCGGCCAGCGCCTGTCGCTCGCGGTGCTTGTCGTGCACGCGGCGCAGCACGGCGTGCAGAAGATCAGTCGCAAGCTCAGCWCGGCTGGGCTTGATCTCTGGCGGGGATGGCGGGTACATTGTGTGCAGCAGCTTAAAGCAATTTTGAGATTCAATATTGAACTTTCTAACTCTTGGGAGCGACGTTTCCCTTTGCAGTCTCCAATCTGTTCCTAACGCGTTCACGCCGTATGTGTCGCGCTTTACTGTTACACTGCGATCATGCAGCGTGCACCGTCCCGCGCCGCGCACCCCGCCGCGCCCTACCGACAGGGCCCCCGCCCGCGCAGACTGCAGCGCTGCGAGCAGGCGCCCTCCCACTCGCACTCGTCGCTGTCTGCAACACAGGGCGGTGAGGGCCTGCAGCGACTGTTTAGCTTCTAACTCCTCCARTTTCAGTGGTCGTCCTCGGAACTCATTTTCTATTTGTTGCAGGCGGAGATGCTGGTGCTGTCCAGCGTCACCACCACCGCGCCGCGTGACTCCGTGCAGTTTCGCGAGCACCGCCGTGCAGGGGCGCCAACGCGGCGCCCAGCGCGCCCGCCGACAGCGCGGGCTCGTCCACGGCTCCGTCCTCCTGCAGCTGCTGCCAGGTCAGCGTGCCGTGCGCGATGATGGTCGCCGTGCAGCAGCACGGAGTGCGCGGCGATGTTGGAGAGCGCGAGGTTGGTGGGCGCGTGCGGCAGCACGGGCTGCAGCCGATCTTCCTGCCCCCGTCTGCGGTGTCAATCCCCCGTGCAGCACCATGGGCAGCTGGTCGGGCGGCGGCCGCGACACCGACCCTGCGGACACGCCCGAACTCACTTGCAGAGCAAAAAGTGTCCTATCATATTAGAGACACGCAAATAAGGCCGCTTGAGGCCGTGCAGGTGCTCGGGCAGGCCGGCGTTGTGCGAGTACAGCGAGGACGCGCCCAGGCACACGAGCGCCCAGTGCAGCGCCGCCGCGTCCCCGCGCACCACCAGCTCGCGCAGCTGGGCATGCTGCGACGCGCGCTCCCTTTGCAGCTTTAGTAAAATCAATTTATGATAAAAAGCGAGAGATGTCGATTCTGGTCCTTTGTGCCGTTCGNNNNNNNNNNNNNNNNNNNNNNNNNNNNNNNNNNTGCAGAACGGCAGAAGGAAAGACGGGCAAATAAAAGCGGCGCTAATCGCGGCCCGAGCACTGACGGATGTGCAGCTGCACATGGAGCAGCACGCGCACGACAAGGACGCCTCCGAGGAGCACAGTGAGTTTCGTCTCTTGCAGCTCATCGAGGGCAAGCCGTGCAGATGCGTTTTCAACTTCAATGACGTCAGCTATTATCTTTACAAACAAACATACAAAGCAAGGCCGTGCAGTTACTGCCCACGCTCGTTCCAATTATCCCATGATTAGACGCGATATTAATGTGACGGATGAATTTGCAGCCCGACGGCTTCTCGTGCGCGCCGCAGCACCCGTGCGCCGGCTGGGGCGTTTGCAGCCAGACCTTGCAGCACGTTTTGTCGTCGCTGACGAGGTTATCGGTCTCAAAATCCTGATCAGGAACTTTGGTGATGATGCAGCGTGCGGTGCGCTCAGAGCGCGATACCGTGCAGAGTTATGTTCTTAAGTTTGCTAACGATATTTTTATTTGTTATTTTAGTACTTTTTGATTTGACATGCAGCTATGAAGTTTTAATTAAAATATATACTTTCGCAGCATGTGGCCACAGAGCTCAGTTGATTATATGCAGTGCTCGTCGCCCACGCCGCGCCGCGTGTCCGCGCACCAGAACCTCATCATCCACCACATCACCATGCAGGAGCTGTACTTGCAGGTACCGTGCAGAGCCTGTAGTTCGGCACGCAGGACCCGTGCCTTGGCTGCCAAGTCGCGTTTATATTTCGGCAAATGCAGCCGCCTGCCCGACCCCGTGCAGTAATTATTCACATTGTAAACAGCTGCACTATAATTACATCTCTGATTCAACGTATTGTTCAAACTGCAGTCATCTAAATAACAGTCTTTCTTGCTGGTCACATTCCACTCGCCGAGTCGCACTTGAGATCTAGTGCAGACGATATCGGTCATGCTAAGTCTAGATATTGGCACGCCAATGGACGTCGATCCACCCGCGCCGATGCAGGATGATGCCGGCCGAGCCGACCAGCACCGCCAGTGTGAAAATCCACAGGAATAGCCGTGCAGCGCCACCACCGCCGAGTGCGGAGGCGCGCCGCCCGCGTGGWACGCGCCCGCCGTGCAGCCGCTGCCGTTGTGTCAACACCGACCAATAATAAATCTAAAGCCAATATTGTTGCGACTTTCTCTGCAGGAACTTAAATTAACATCACATTTAGAGTCAACAGAACCACTAGGAACAAATAACTACGTTTTCATGCAGCCATCTCCGATCGTCCAACGTTCGTCCCCGCACGATCTGAAACCATTCAATATTCACTACCCGATGCAGCGACGATCGTTGGATTGGTAGCGCAAGGCGCGCTCACCGCCGCCGTGCAGTTCTATTTACGTAAACAATGGCGTCTTGTGCAGCGAATGTTGTGGCACTGTTGTTAATACCTTCTGCAGTCTGCTTATATATTTCTCAGAATATTGAAAGAGGTCAATCTAATACAAAAGACAKGAATACTATTGCAGTATCTCTTTAGATCTTGACTCGATGGAAAGTGTTTTCGCAAATTTTACAACACCACATAATTCTNNNNNNNNNNNNNNNNNNNNNNNNNNNNNNNNNNNNNNNNNNNNNNNNNNNNNNNNNNNNNNNNNNNNNTGCAGCGGTTTATTTCCAAGGAGCCGTCGGTTCTCACCGTGCAGGTGGAAACAACCAGGGTCCGTGCAGTAACGTAACAACTAGTCACTGGCATATTGCCGTGCAGCAGCTGCTGGCCGAACAGTTCCAGGGCCTGGAACGTGCCGGCACGTGCGTCCATCTCGGTGCGGTGCAGAGCCTTATCGACGAGATGATAGACGGCACAGTGACCGTTCCCTCGTCGCGCCGTGCAGCTGTGCGAGCACGCCGCGCACGCCGCGCTGCAGCTGCTGTGGGCGCACGCGCGCCTGCTGCTGCTGCAGCAGGCCGCCTTCCTCGCTCAGGTGCTTCTCCACCGTGCGGTACAGACGATGTAACGACTTGCGCTGCAGTGGTCTCAAAGCGCGCTACACTTTCACACCTTAGAGRACCTAGTAGGTACTAGAAAAGGACTCATGCAGTCGCTGTTGGTACTCGAATGGAAATGTTCTAAACATCAATTAAAAATTAGAAACTAAGGGGAATTGCAGGCGATAATCGCGGTGTAAAAAATTGCTCCCAGACCTCGGCACTATTTCCACCCTTGCCGGTATCTGCAGGCCGCTTAAGAGGAGGCTTAACTCAGCCGNNNNNNNNNNNNNNNNNNNNNNNNNNNNNNNNNNNNNNNNNNNNNNNNNNNNNNNNNNNNNNNNNNNNNTGCAGATCTCGACGTTTTAGATTACCGTGCAGCTGCTCAAGGGGCAGGAGAAGAACGTCACCCTGCACGTCAAGTGGAACCTGCTCTATAAGGTTCTGCAGAATGGATTCGAAAGAAAACGGAATCTCATTCCGAACCGACGCTCATTGTTTGAGAATCTCTCACTGCAGTAGTGCCAAGTGCCAGCGGAAATGATATAAATGAGGGTGCCATTCGACCAGGAGACCAGTTGTTNNNNNNNNNNNNNNNNNNNNNNNNNNNNNNNNNNNNNNNNNNNNNNNNNNNNNNNNNNNNNNNNNNNNNTGCAGCAGTAAGCCCTTATCGCTCACGGCGCAGATTCTGAACGCGTCAGGTGCGTCCCAAGCTCGCCGTTGCAGCGCCTCGACACGCCGCTCGTGAGTGTCCGTCCCTCGCCCCTCCCCGTCGCCGTCGACCCCGCTGTGCAGGTTCCTGCTTCTCCTCGGCCGTGCAGTCCGCGTACCTGGCGCTGGGTTCGGTGGACATGTTCGTGCCCATCATGGGTCGCGCCGTGCAGCATAAAAAATAAAAAAAATATATTTAGCTTTTATCTCGCAACCGCCGTGCAGCCATACACTCAACTGTGGCTACCGTGCAGATTGTATCTTGACCTTTCCGCAGACACTTTGCCGTGCAGACATTTCATGACGGCCCGTGCAGCTGGCGGCCGACGTTCACCTTCCACCGACGATATGATCGACGCTGTGTCGTCGTCCTGTACCGATGCAGGCCGCGCTCATCGCCGAGCTGCGCCGCCGCCTGCTCGTGGCCGACAGCTTCGTGCCCGAGGCCGTGCAGCCCCTGCTGCCTGTACAGGCTGTATCCACTCGATATCAGACTCATGGCACACGCACACCACAACTGCAGGCGGCGCTGTGCGCGCCCGCGCCGCCCGCGCCCGCCACGCCGCCCGTGCAGAGCTGGTTCTCCAGCGCGTCCCGTGCAGCGCTGTTTGGGGACTAAGAATAGCTCTATCTAGGAAATAGTAAACGCAATGCAATGGAATGTTTTGCAGCGAGTCGGCCTCGCGCGGCACCTGCGAAGCGTGCGGGGGGCCGTGCAGTCCAACCTCAAGGAGTACAACCTCGTCTAAGTGACACCGAAGATCCCGTGCAGAGACGTGTTAATTCGTAGGCACTGTTTTTTTCTATAKTGATCGACGACTGTGGGAACGTTTTGGTGCAGAGGAAGCGTTGCACTCGGACGCGTCCAAATAAATACGAATGTGTGAATACACCTCCTGACCGTTTGCAGCGGGACGACTTCCAGGTCACTACATTAGCTCTGCTCAATCTCATCTCACGATAATAGCAGTAAATGCAGGCGAAAACAAAACTATTTGCATCGATAATATAGAGAAGAATTGGAATAGAAAGAAAACAATTACTGCAGTTTTACAACTTCATTTTACAACCGTGCAGGCTGGCCCTTTTCCAACACGCAAATCAAAGCTGCCTTTTTTGCTTCTCTGGAAAAGATTCACCGTGCAGTTCAGCCACAACAATCCTCCTGGCCTCGTGGTACAATTTATCAGAATTCCAACCGTGCAGGCCACGGCGCAGGGCTTCGCGCACGTCAGCCCCGACCACGTGTTCAAAGTGTGCGACGAGCCGCTGCAGGTAGCAACTGACCAAAATCAATACAGCAAACAGGACGCAACTTAAACCCCTTCCAGAATCCAGATGCAGTTCTTATGTTGGGAGCATGCGGGCTGGTCTCGTATGGCACTGGCAGAGTTACTGTGGCAAATGGTGCAGCACGAATTTGAGGATCGGTTATCCCACGTATAACGATTGCTACAATTAGCTCGTCACTAAGGCCTGCAGCACTTTATGTATTCTGTCCATTTACCATACAAGAACCGTGCAGCAGCGCCTCGCGCAGCCGCTCGCGCTCGACGCCTACGCCGAGCAGGCGCAGGTCGCACTCCTTTTGCAGCCGCGCCGCACCGTACACCACCAGGAACACCACGCGACACGACCGCACCCACACCGATACTGAGNNNNNNNNNNNNNNNNNNNNNNNNNNNNNNNNNNNNNNNNNNNNNNNNNNNNNNNNNNNNNNNNNNNNNTGCAGGTTGGATCAGTGAACTTGCGAGGATTCACATCAGAACAAGTTGCTGCTGTCCTGCGACAGGCAGTGCAGCTCGGCACGGAGGACGGCGAACGGTGCGTACGGGCCGTGCAGCACGGCACGCACGCGCACGCCGCCGCCGCCGTGCAGGTAGAAGGYATTGTTTATGTATTTCCTTTATTACGAGGATTGTATCTTTGATTGTTCTTACAAATGCAGYAACAAAAAAGCTGGTAAATTAGTTTGGGTCGTTTGTCAAATACTAGCAATCCGAGCCGTGTTCTGCAGATATTTTTTATCGCGAATTTAAAACAAACTGGTTGCGGCGGTAGCTGCCCCCTCCCGCAATGCCTGCAGTTCAGCCACAACAATCCTCCTGGCCTCGTGGTACAATTTATCAGAATTCCAACCGTGCAGCTGGACGACGCCTTCGTGCTCAGCCGCGCCGTGCAGCAGCCGCCGCCGCCCGAGGACAGCGCCGACGTCACCATCGCGCGCCTGCCCTCCGTGCAGATGCTGGTGACGGATCGTGTAGCCATCTCTGGTCGAGACGGACTCCTTTTGACTCGTCTTAAATTGCAGAATAAAGTATCCAGCGCTCCTTGTAACAAGGGAATCATGAATTATGATAGTTACTCGAGAAACCTGCAGCGTGTCCGCTTTCCACGCTGCGCCCGCGCCGGCCGCGACATAACGGGCCGNNNNNNNNNNNNNNNNNNNNNNNNNNNNNNNNNNNNNNNNNNNNNNNTGCAGTTAAAAAGTTGGAAAAGAGTTACCGTGCAGTGAATATTAGCMGACGACAGCCGTTCCCAATAGTACGTGGTACAAGTAAAGCAGAACCAATTGCTGCAGTGTCATTGACATAAAACACACATTTCCTGCGCGCGCGCCGACCTCACATAATTCAGCGAGGAAATGCAGTTTGCGCAAAACAAAACACGCCGCGCATCAACTTGGAATAATTTCGTACTATTTTATTTACTTGTGCAGGAAATGAAATCTTGAGTTCGAATACAGGTCCGTGCAGCTTTGAAATAAAGTTGGTTTTTCAACTACACTACAAAGTCCACTACGAAAACGCGGTTTTAATTTGCAGAATCTCGCGCACCAGCGAAACCGTGCAGGTCCCTGCCGCGTTACCTCCAGGCTATGCATACTTCTACCAACCACCTCCCACAACGTACCAATTGCAGAAGCACGCCGCCTACGCTGTCGTGGTACAGGCCTACAACAGCCGAGGTGCCGTGCAGACGTGCAGACCAATCTCCGTCGCAGAGAAATCGTCGCATGTTTCAAATGAGATTACGTCCTAATTGCAGCCTCAGCTGGGCAGCGCGGACTTGCACGCCACGTTCCGCGCTCACGCCGCTTCCGCCAGTCCGCTGCAGGTCGGGCAGCGCGTGGTCGCGCGTGTGCGCGCGGCGCTGGCGCCGTGCAGCAGCGCGTTGTAGTGGTGCGCGCGGTCGTGGCGCTTGAGCTGCGTGAACACGTGCACGAGGCCGTGCAGGTGCGCGGTGTGGGCGGTGGTGGCGGCGGGGCGCATGGCGTTCCTGGTGCGGCGCCGCGAGCACTGCAGATGTCGGTGCAGTACAACGTGGACATCGAGCGCTTCCAGACCATGCCGCCCGAGCGCTCCTTCTTGCAGCCTSGGGAAGGCGTCGATGCCTGCGCTGTGCAAGCAGCACTTTGTGCTCTTCACAGGAGGCTTCTGCAGCTCAGCAGGATCTTACTATGCCTGGCCTTTCGGACACGGTCCACCTTCACACCGAGATCGAAGATGCAGCCAAATTTCGTCTATCTAAGCAATGTGCAATTCCCAGCTAACTTAATGATGATAAAAAACAATTTGCAGTTCCAGTCAGAGTGCCACAGCCGTGCAGTAATAAAACATCAAAATTCGACTCAGCCGTGCAGCGGCAGGCCCTGCGGGTCGCCGTGCAGAAACACCAAAAGTTAACGTTTTTAGTGGTTTAACATTCAAAACAGTAACTTCAACACCTTTTCATGCAGGCGCTGTCGGCCCGAGCTCCTGCCTAATTGATAGCGCCCACATACAAATTAATTAAGAACAAGCTGCAGCGCAATACAAAGCCGTCGACTCGGAGCGAAGCAGCTACTACTATGCAGACCAGGGGCAGAGCTATGCAGCTGTAAGTCCCCACGTGAATAGTGTTCCCAGGAGAGCCTGGGTCACTGCACCGTATCCCGAGATTGCAGCGCGTGGACGAGCTGGCGGACGAGCTGCGGCTGGCGGAGGCGTACTGGCGCGGCCGCGACCACCTGCAGTGGCCGACTCTGGCCGCCGCCGNNNNNNNNNNNNNNNNNNNNNNNNNNNNNNNNNNNNNNNNNNNNNNNNNNNNNNNNNNNNNNNNNNNNNTGCAGGTATTTAAATAAGCTGAAATAATACCAGCCGTGCAGTTGCTCAGAGAACGCAGCTTGGTCGCCGGATATGACGTCAGACCGTGCAGCACCAGCAGCTGCTCATACAGAGCCTGGAGTCCGTGCAGCGACGCCATCAACTACTCCACCATCGTGTCCACCATCGAGTTYGACAAGGACGACGAGTTCTTCTGCAGGATTTTATTATAGAAACGGATACCTAAACCTTGCCTCAAGAAAGATTTGACTTTGCGGAGTCGGNNNNNNNNNNNNNNNNNNNNNNNNNNNNNNNNNNNNNNNNNNNNNNNNNNNNNNNNNNNNNNNNNNNNNTGCAGCTCCGCCAGCAGCCGTGCAGTCGCCTATAGAGTCTCATTTCGCAGTCACTCCCACTGCGGACAGCAAGACGAGCTCGCCGAGATTGCAGGTTGGGCGACATGTTGGGCGAATGCGCCTGCATGCCGGGCGACAGCTGCACGTAGCTCGGGCTCTGCAGCACCTTCTCGACCCTCACCACCAGAAAAATATCTGGGGAGGGRTTCAGTATATCGAAGACAGCGTGCAGTCGCCGTGCAGTCAGCACGGAGAGCTCACGATCGTAATTCCCGTGCAGCCGGGTTTAACGAGCATATCCAGCACCGATGCCCGTGCAGGAGGTGTTCGAGCCAGAGCGGCCGCGCGCGCGCTGGTACTGCACCGTGCAGCAATCATTAGGAATCTATATTTTACCCTAATTCCTTGGACCGCACGCCCACGCCCGCTAAGCGGTGCAGAAGTATTATCTACGGAAATAATGAAACCGTACATATGTATATACCTATAGTGCCGTGCAGGGCATGATCATCAGCCGCGAGCGTCCGCGCACGATCCGCTCCAGCCTCCGTGCAGCGGGGGTCATCAACCGTGCAGGCAGGTATGGAAATTAATGATACTAATCATTCAGAAGCATTTATGTTATAATCTAAATGATTAATGCAGTACAACAAGAAACTAAACATCAGCAACTTCCTCATTAGAGCCAACTCGCAGTCAAGGGAATGGTTGCAGGTAAATGAAATTCTTGTCCCAAGACATGTGACAGTCGGCTCTAAAGGTTTCTTTACTTCGACAGTGCAGCCGAGCCAGTGTATAGACACAGGACGCCCGTGCAGCTGCTGTTGGCCGCACAGGCCGCGCCCGTGCAGCATGACAGATAGTTCCACAAGTGTCTGCCATGTCATCGACTAAGATAGCAATTCTGTCCTTTACTGCAGGACAAGTGCGCGGCGCTGGCGCGCACGGTGCGCGCGGGCGAGGGCCGTGCAGGTTCGGTCTGGCGGGCATCGATGGAATTAAAAGAGGGCCGAGAGGGTCGATCTTGTGTCGATACTGCAGTGGCAGCGCCTGTACGCCGAGTACGCGGACCAGCTCAGCCACGTAGCCGTGCAGTCGGCGTGTGYATTTACTGAGTGTTTCGTTTGGCACTAATCACTAACCTTAGAAAGGAGTCTCGTGCAGGATCTGGCTGGCCTCGAAGGCGGTCCCGGGCAGCAGCACGATGGGCGCSGCCACGCGGCCCGCCTGCAGACGCCGTACGCCGCCGCCACGCACGCGCACACGCGCGTCGCCTTCCGTGCAGCGACTCTACAGTTTAAGCTTTAGGTAAATTGAAATGTAACGCGGTGAGGAGTTTACGTCGCGTATGCAGTGCGCAAAGCTATAGCTAGCCAGCGATCCGTCGACTGACCCCCACCCTTATAAATAATAGTGGTTGCAGCTCGTCGCGGCGGCGCGCGGCGTCGGCGTCCCGCGGGCCGTGCAGTTTGCGATGTCATCCGTGCAGTACACGTTTACGACTCTTTAATAAACCTCCGTTTGAGGGTAGATAGCATAATTTTTACGGTCAATGCAGCCGTCGCCACTAGCGCTGCCCAGGCCCAGGCTGTTGCTGATGCCGTAGCACGCAATGCTCAGGATGCAGGAACTGCATGAGTCCCATGTACTTCCAGGGGTACACTTTCTTGGCGGGGTTGCCGTGCAGGACGCAATTGCATTAGCTCAGAAGTAACATACACTTTCATTCGGTAACTTTCTTCCGACACGATTGCAGTGACAACAATTCTCAGCTTTTATTTTTATAAATTAAATCTTTTGTTTATCGTCATACAAAGAGATGCAGCTCACGCTTATTCCCTTAATAATAAGAATTGTATAATTTTTAATGAAGATTGTAATGCATTATTTGCAGATGGTGTCGGCGTTCGAGCGCGCGAGCGGGCGGCGCGTGGCGCTGCGCGTGTCGGCGCGGCGCGNNNNNNNNNNNNNNNNNNNNNNNNNNNNNNNNNNNNNNNNNNNNNNNNNNNNNNNNNNNNNNNNNNNNNTGCAGATTGCGGGTACCGCCATCCTCTGGATCGAAGAACGTATCCTGGAAGACAAGGCACAGACGTCACTGCAGCTCGCTGATGTTCTCGACGAAGAAGGGCGACACGCCGACGGTGGAGGCGTGCAGCACCGTGGTGTGCAGACCATCGTCATCTCGCTCAAGGAGGAGTTCTACGGCTGCGCGGACGCGCTCGTAGGCATCTGCTTGCAGCAGCAGCACACGCACTCCAGGAACTCGTCCAACACGTCGGGCGACATGAGCAGCAAGGTGAGTGTGCAGCGAGTTACGGCCGAGGTACACGCACGCACCGNNNNNNNNNNNNNNNNNNNNNNNNNNNNNNNNNNNNNNNNNNNNNNNNNNNNNNNNNNNNNNNNNNNNNTGCAGTACAGGATAATATTTTGAGGAAATATGCACGTGTCGGAAAGAATCCTGCCATATGCCACCGAGATGCAGTTCTAGTTTCTACGCGAGTAGCAGTAATAGCCGATCATAGGTCTTAAAATACATGCCCATACTATGCAGCACACGTCGTCGTCCACGTCGCCGTCGCTCACGCCCAAGCGCAACACCGAGGCGCCCGACGAGCTGCAGTAAAGCGCACGCTACACCGCAAGTGTAGCTCCTACCTTACGATCGGTATAAATAATTATCAACATGCAGGTGTGCGGCGCGGCGGGCGTGGCGCGCGCGGCGGGCGCGGCCGTGCAGAAGACCTGCCTCCGACCCTGTCTCCTGCTACACAATCAGCCCTACTGGCAAGGGAAACCTGGTATGCAGGCGGGCGGCGCGGGCGGCGGCGCGGGCGCCCCGCTCGAGCAGCTGGACCGCGACCTGGTGTGGGTGCAGGGCTCGGCGTAATTGCCGCCCCCGGTTCGGACAACGCACCGTGCAGCCCATGCCTTCCGCTCAGCGGGGGTATATGAAGCGATCTGGTTGTACCAGCGGAGAGCGTGCGGTGCAGTAATGAGCTCATTAAAGTTGATATACCTATTGAAGTTGCGGCTCATAACGGCTCAACTATTTAATGCAGTTCTCAATTTTAAATTTAGAAGATTGATGTCACAAGCGTGAATTTAATATTCTTGTTTAAAGTTTGCAGAAAAATATAATATTCCATCATCGCATGTAACTCAAGGGTGAATCATAAGCAGAAATATCTGAAATGCAGTCTTGAGAAATTTAACGTGCTTGTACGAATTGGAACTGAAAATCCTTTCTTTATACCCACTTAGTGCAGTTTAACCCGTTCACCGTTTATCTCTAAAGTTCTTATTTTGAAATCTACACCTATAGTCGTAATGTGCAGCGAGCCCGCACCCGCCACCGTGCAGAGCACCCGTCTCGGGCCACGTGGAGCCCGTGCAGCCGAGCAGAGGGCGCAGTATCTGCTCACGACGGATGTGTATCGGGTTGGCGTCGCGCGTCGCCGTGCAGCATCTGCCGCTTCAGCTGCGACCGTGCAGCCGCTGCTTCACCACTGGAATTACACAACTTTGCAATCAAAACCTCATCCCTCTCTAGCGGCTGTGCAGTAGCGTGCGTACTACGGCCAGGTGTCCCTTGTTGACCGCGATGTGCAGCGGCGTCTGCCGAGATTGCAGATTGCGGGTACCGCCATCCTCTGGATCGAAGAACGTATCCTGGAAGACAATTGACAGACGTCACTGCAGTGACAACAATTCTCAGCTTTTATTTTTATAAATTAAATCTTTTGTTTATCGTCATACAAAGAGATGCAGCTCTACCAGACCAGCCAGCTCGCGCTGCACGCCATGTGGAACGAGCACTTCGGCATCGGTGCGTTGCAGTAGGAAAATATTATACGTGTAAACGCTAGGTATATATAACCATCATACCTACTAAAAACGATACTGCAGTCAGAACGGATATTGAATTTCGATTTACCATCATACCGTGCAGAGAATCATCGCCGATAGCAAAACGTCGTCGACTACAGACTCACCGTGCAGTGATCGATTCAGAATCACCATTCGTATCGGACGTTACATCCGACGAATCATTTATTGGCCCAAATGCAGCAGCGCGGCGGCGGCCCGCAGCGCCGAGCGCTTGAGCTCGTCCTGCTTCTCGTACTCCTGCTTCTGCAGTTGAAAATCTTACGTCACACAGGCCACGACCTCACTAATGCGGACTGATGCTGCCATATTGCGGTGCAGACGACCAGCCAATAGATCCGTACGTGTCGATCGATGCCGACGAGCACCATCTAGACCGTGCAGTGAGGCACAAACGAACCGTGCAGAATGATGTGCACAGCATCCAAAAAAGTTCCCCAGGTTGATTTTCTCCTCCATTAACGTAGAAATTGCAGCACATCCCCTACTTCCAGCGCACCGTGCAGTTGACTGCAATCAAATAGAGGATTTTCATCCATATGTTGCAAGAGACGTCCTGGAGTACATATGTGCAGGTAGTTGGACAGCAGCTTGGACAGCGGGGCGCCGCTCTGCTGGCCGTGCAGCAGGTGCGTCTTCAGGTCGTCGGGGATGGCGCTGAGGGTGTCGAGGGGCACTTTGGGGAGGTGCTGCAGAACATGGGCAACACGTGCTACATGAACGCGGCGCTGCAGGCGCTCAGCAACACGCAGCCGCTCATGCAGGTACCTCTACCACCAACGTCCAACATGCCGTGCAGCGACTGCACTGATGATATCACCGTGCAGGTGCAGGAGCGCCTCACGAAGCAGATCGCGGTGGCCGTGACGCAGGCCGTGCGCCCCACCGAGATGCAGGGCTCCCGCTTGGATGATCAACGCTCCGAGCTACCGTGCAGTTGCGATGACTGCCATCCAAGAATCCGTGCAGGCGCGTTCGTGAGTTAAGACATTCAAAACCGCTCAATATCCTGGGAGTATGAAAGTTTCGTCGGTGCAGCATTTCCAGGTTGGCTTTTATGAAGACTTTGAAAAATTTAATCAAGACATCTCGTTGCTCGTTCTGCAGTAGGGGCCAGAGGTCGTCCCCGTGCAGCTCGAGACTCTGAAACGCCTATAATCGTAATCAGCCAAGGCCGTGCAGTTCCGAGCGGCAGCCGCCTCCGTGCAGGTTACACATACTGCTCCATACTCTCGTGTGACGCCTCACGCCACCGCCTCGCCTCTGCCACAATTGCAGTTTCTATGCAAAGATAGATGTTTACAAAAATGTAGTTGCGAAACGTATAAGTCTATTATACGCATGCAGATATATGCTTGCGAGACACAAAGTATTTACCACTCGACTAGTTCAAAAACAAATAAAAGTGACTTGCAGCTGGCACACGGAGCGACTCGCGCCGCACGAGCTCTGAGGGACAGAGGACCAGAATAGTATATGCTGCAGRCATTGTTATCGCAACAGGGATTAGCAGTTCCTTGTACCGTTATCGCGCCGTCGAGCGTGCGGCNNNNNNNNNNNNNNNNNNNNNNNNNNNNNNNNNNNNTGCAGACGTGGCAAACACGGCTCGTGACGACTACGGCGATTCGGCGAACTGCGCCGCCTTTCTAAAACATGCAGGTTGCCATTCTTCTGGCTTTCTATGCTCAAAGTCACCTTCCGTGCAGCCSACGGGGAACACGCTGTCCGAGACCGTGGTGGGCACGCCGTGCAGCCGCGCGAAGCCCAGCCGTGCAGTGCCATATAAAGCCATTCACGCTTCTCCAATTAAATTTAATTCGGTACACAGAAAAGTGTTCATTGCAGTAGGTTTGTCGTTATGGTGACGCTACCATGCAGGTGGTAAAAGATCCAGTCGAATGTCTATTTCTGCAGACTGCATCATAAATAACGATACGATGCGCGTGCGCCTGGCAACCGCTTGACGGATGACCACAACTGCAGCAAGACAGCGTCGTATCTTGCTCGTGGGCTGACCACGCTTTCATCTGTCGAAAATATTTATCATTGCAGTTTCGTCAGCCAATTCTAATCGTACTTCTACCGTGCAGGCCGCCGCCGCGCCGCCCTCCGCCGCGCAGCACGACCACGACTCCTGCCTCGTCGCCTAGCCACTGCAGTAAGCCCTGTCATTTGCTGGGCAGGTGCATCGCCTCCATGAGATGGATCTTCTTTCTTCTTTTTTGCAGCGGGTGATATCTAAGACATAAGATTTCTTCGTCCGTGCAGCTGCTCGGCATGATGGCCCTGCTGGGCGTGAAGCTGTCGGCGATGCCGTGCAGTTCACACTTTGACCGCATTACTATTCCATTAAACACTCGTAATTTGTCAACAATGCATCTATTTTGCAGCGAGATCTGCGAGCTGCTGCTGGAGGCGGAGGCGGACCTGGAGGCCTGCGACAGCGCGGGGCGCTGCAGCGCGTGGCGCGCGGCCAGCGCCACGTTGTTGTAGAAGCAGTACCCGCAGGGCTCCGCGCGCATGTGCAGTTCTATTAATGTTTATAGATACAAATTGCTTTGAGCTTCATTGAATTTCACATTCCAGTTTGGATGCAGGCAAGCCATGAGTCTCTCTTGAAGCTACTTCAGGTGATATATAGTTAGGGGTTCCACACATAGTTGCAGGTGGTGAGCCCTCCTCTTCTTCGAAGTACCAGTCGTACTGTATAAATAGGGACGGTTTGATGAATGCAGCTTCGTTAATTTTAAGCCGTGCAGGCCAATCAATTATTGTCGTGCGCGACTGCTAATCCGTGCAGAGTTAGAAGCAGACGCTCTGAGGTCCCGGATACGAGATAAGCAAGACGCCAGTCAACAACGACTTGCAGCGATCTAAAGTTTTAACTCTTACCGTGCAGGCACACGCTCTCGTATCGGCGCAGGAAGGCGGGCAGCGCGGCCGCGTGCGGCACCGTGCAGGTCCCTGAAAAATACACATGTAGTATTTGCCTCAACCCACGGCGCGGTCGTCGTTCGAAAAGATTGCAGCAGTTTAAAAGCAATATATTAGCAGATGCGGCGTTAGCAGGATTATCTTAAATAGGACCACCTGTGCAGTGAGAGCAGTCTGCGCTCGAGTCCATCTTTGTTAATTAGTTTTTTGTGGGGCGGGCGGGGCGGTTGCAGGCGTACAGGTACTTACCAGAGCTAAAGTGCGACCTCTTGACGTCCCCATTTTCCGAGTCTCCATTGCAGGAGAGTTGGCACCTACTCTGGTTGTTTTTAATTATGCAAGAATACCGTCATTAATTTCAGAAAATGCAGTGCTAGTGATCAAGTTCTATACTGACGAAGCAGTTTTCATTTTCTATTTTACGCTTGTGATTCCTGCAGAGCCAGCCAATTCCTCTTGCGCTTCTTGACTAGTGCTTTGTCCGAATGCAAGCGACAATGCGCGTGCAGCACCCTGCGCTGCTGCACGACGACGAGCTGCTGCACGCCGTACTCGACCGACTCGTGCAGGTCATGCAGATGGCGCTCGGATACGACGAGCACTCACGCCACACAACGCCCTCGTAAATTAAGAAACGTCGTCTGCAGTGCACGATGTTCACGTCGTAGCTAAATGTAGAGTCGATGAGGTAACCCGACGCGCACCACCACGTGCAGAGGCAGCTAAAGCTGCTCACGGTGGTTACGCTGGTCACGGAGCCGGATTAGGCGCCGTGCAGATCAAACCTGTATTATTGACATTAATAGCGTGGTTATACACTCAGCCGTGCAGCAGGTCGGCGCGCGCGCGCAGGAAGCGCGCCGTGCAGTTTTAAATAATAATCATATTGAAAAAATAAATCCCGTGCAGTTGAGTCAATTGTTTTTACATCGCCGTGCAGCTGCGCGGCGCCATCCCGAGCCTGGCGGCGCTGGTGGCGGACCCCAACGGCGCCGTGCGGGACGTGCAGTCGACGGATGCGAGGGGTACCGATCGTTGACTCCTTTCAAGGCCAAGAGCAAGTTACTTTTTGTTGCAGTGAGGGCGCTGGACGCTTATACCTCTTCCGTGCAGAGGAAGGCCTTACGACCACCGTGCAGCTGCTCGCGCACGCCGAGAGACACGCCGAGCGACCACGCACCAACAGGTACATTAGACCTGTTCTGCAGCAGATGGCCGACGCTCCGCAGCACCCTCCACACACGCCGCCGTGCAGCCTGTACCGGCACAAGTTCAGCGAGGCGGCGCACCCCGTGCTGTGGGCCAACCCGCAGGGCGTCTGCAGTTGAAATAGTTTTGAGAAGACGCTGGTGAGGTTTAATTACAGTTGTATGTGTGTTTATGCGAGCTGCAGATTGATCATAGCGTCTGCGCCCGCGCCGGTGTCGCTTCCTGCGATTACATCGGCTCCACGGCGCTGCAGGACGTTAGCGGCCGTTAAAGTTGACGAGAGTTTCGCGAAGCAATAAGACGCGACAATGCGGCTCTGCAGCTGCTGTTGTTGCTCCAGATGAAGTTGCTACAGATAATCCACCACAATCTCAAAATGTTATTCATGCAGGTACGTGTTGCAGACGGCTTTGCTGACGTGCGAGGCGCTGCCGAAGTCGATGACTTTGACGCGGTGCAGTACGGGTTCGTGACGATCTTCGTGGCGGCGTTCCCGCTGGCGCCGCTGTTCGCGCTCATCAACATGCAGCGCGCGCGCGCCGCCCGCTCGCTGCTGCGCGTGGCGGGCGCCGTGCAGATGCTAGAGCGCTTGCGGCAGTCTCGGGTGCCCAGTGCGACACATGACGAATACGAGGTCAGCCTGCAGGCGTACAGGTACTTACCAGAGCTAAAGTGCGACCTCTTGACGTCCCCATTTTCCGAGTCTCCATTGCAGGACGTGTGCGTAGAACTGCGTGGACCGCGGAATGCCCCGCCTCTCGCCTGCATCAACTTTATCATGCAGTGCGGGATGGTGTGGGGGTTGACGAAAGTCCTCCGTGCAGTACAGGTGGCTTCTGTGGCAGCAGTCGAAGGGCAATGGTTACATGCCAATGACGGAATGTGCTCTGCAGATCCGACCTAAATCTTTGGCCTACTTGATTTTTCGTTTTTTAATTGAAATGCTAGAAAGGTCCATGCAGAGGAAGTTGTGAATGAGTTAAAATTTGTCTCGTATGGCGACTTACGAATAAAATAGGGTGACTGTGCAGCGAAGCCCTGCGGGTACTGCCCAGGATGAGACTCCGTCTGGTGAGTTGGCACGGGCATCCCGGTTGCAGGCGCAGCTGGAGCGCGCGCTGGCTGCTGCCGGGCTGCCGTGCAGCGCATCAACGCACTTGCCAAATTCTACGAATCTGTAGACGATATAGATTTATTTGTCGGAGGTGTGCAGTTTGTTAAATTGGGGGTATTTGTTATCCGTGCAGCGCCTCCAGCTCGCGCGCCCACGACACCAGCTCCTTGATSGGCGCGATGCTGTGCGACGACACCTGCAGATCCGATGGTACGGTTGCAGATGGCAGGRATTAATCCAGAATATCATGCACACACTCATGCCCATGCAGCTCGGGCGACTTCTGCGCGAGGTCGGCGAAGGCCTCCCCGAGCGCGCGCTGCGTGGCGGCGGCGTGCAGACGTGGATGGGCGCGCCGTCGCTGTACGTGTACGACTGCTCCAACGCCGTGCAGGAGGCGGCGGAGATGGCGGCGCTCGACAAGGAGATGGCGGAGGAGCGCGCCGAGGCGCTGCAGCTGCAGCTTGCTAGCTAGGGCGAGATCTGCTATCTCGCTCAGTCTGACTGCGTCCTCTTCACACAAACGRTGCAGTAATAAAGATAAGTTTAAACCAATTACAGTAAATAACCGTGCAGCTGCACGCCCAGCGCCGATAGCCGCTGCTCCACGCAACCCGTGCAGCGCATCATACCTCAACTTCGAGAGCCGTGCAGCTGGCGCGCGCGCTMACCGACGCCGTGCAGCCAGGCGAGCAGTTGTCGCCAKCGCCGTGCAGTAAATTGCAGTAAAAGCAACATTGATAGAAGCGATTGGATGAAATTGAACAAGTTAATGCTATCTGCAGAACATGTCAAACTTTACTAAAAATCATGTTTATCATACTCAGTTACAAAGTACGCAACAAAAAGTGCAGCGACGGCAGTTCAATATTGAACACAGCACAGGTCTTCGAGTAAGTAAAATTATACTATACTAGCTGCAGGCGAGTGTGGCAGGCAGATAAGCGCGTATTGAGCCGAGAATACCGAAAGTCCGAGTTCGCCGAGTGCAGCCAGTCCCGGTCACATTTACGTTCCACCCCGCACCATTGCACGATACCTAGAGCTACACACACTTGCAGTAGCGGCTGCTACTGCGGGCATGGTGGTATCGTGGTCTTGCGAGCTCTGCGGCCGACTCTTTGCTGCAGCGCGCCTTGGCCGAGGACCAGGGCCACGTCGCGTACGAACAGACGGACTACAAGACGGATGACATGCAGACTYTGCGCCGCTTGAAGGCTTTGCTGAGCGGCTTGTAAGCTTTGCGCTTGCAGGTTTTGCAGCNNNNNNNNNNNNNNNNNNNNNNNNNNNNNNNNNNNNNNNNNNNNNNNNNNNNNNNNNNNNNNNNNNNNNTGCAGCTGAGCGTCGGTCGTGTCCGCTAGCGGCAGATGTCTGTAGGATCCCCAGACTCCGGCGCGCATCTGCAGGCTATAGCTGAACGTTTGTATACAGCGCCGTCTGTTCGCACGTCAAAATGTTTGTCGCCATTTTTGCAGGAACCACTCGGAGCGCGTCCGCATCCGCGCCCGCTGCCGCTCGTGCACCTACGCACCGTGCAGTGAGCTGAATCGTATTTATAGTCTGTTCCGTGCAGTTGCAGTTAAATTTTTTGTAAATTCATTTTATATTTTGCGCTTCGGGAAAAGTGTGTACCTATATGCAGTCACTCCATGTTTATGGTTTCGTAAGAAAGCAATTAAAGTTGAGCATTATGATTGTATTGAAGATGCAGCATCTGGAAGGGTGCTTCCGGCAGGAAGTAAGCCAGTACTTGTTCCCTGCGCGCCAAGACATCGTGCAGTAACAAGTGCAACAAACGACGGTTTGGGATAATTATTCCAGTTATTTTTTTTATGGTTGAAAGTTGCAGATGTTGCAGCAGAAGCAGCGAGAGACACAGTCGCCGTTCGTCGTGCTCAGCGGCGCCAAGCGGGTGCAGATTTAGTGCAGTATCAAATACAAGTTCAGACGAGAAACATGGATTTCAAGAATAAAGTTGTGATTGCAGCGAAATACGAGTAAAGTTCGTTCGTTCGAAATTGTAAAAACATTTCGAATTCTGAAACTAGATATGCAGGCGCTGCGCTGTGACACGTCGGCACCGTGCAGAAAGAGGGCGGAGTRCTCCGCGGCATGGTGGACCAGACCGTGCAGCTCTTGCATTTTCTTCGATAGACCTTAATATTTCCTCGGGGATGGGATGAGGTGTGGGTAARTGTGCAGCAGTTGAAAAGAAAAAGAAGAGGACTCCTGTTAAATATCCATTATGCTCATCATTTCACACAAATGCAGCGTGGAGCCAGGACAAGTGCCGTGCAGTACACCACCGCCACCAGCATCAAGCTGCACTGGCGAATGCCGTGCAGATTTTGGATATGATCAGGTACCAAATGTAAAAAGAAGYCGATCTGAATCTGCTATAACACCAGTTGCAGCGCTCGTGAGTAGCATCGAYGCGACCGTGCAGCGGCTATAAAATATCATTAAAAATTAACGAGTTATGCCGAACGATCGAATTCAAGTACAATGTATGCAGAAAAATACATGTAACAGCGGCCCACCGTGCAGMAGTGTCGCAAAGTATTTCAGGAAAGGCTCCCTCGCCTCCGTGCAGCACGTGCCGGCCCACGCACGAGGGCGTGGCGTGCTACTGCCAGCCCGNNNNNNNNNNNNNNNNNNNNNNNNNNNNNNNNNNNNNNNNNNNNNNNNNNNNNNNNNNNNNNNNNNNNNNNNNNNNNNNNNNNNNNNNNNNNNNNNNNNNNNNNNNNNNNNNNNNNNNNNNTGCAGAGCGTGAAGACGCTGGCGGGCCGCACGGCCGCGCCCGCCGGCAAGCGCAAGCAGCCGCTCACCGTGCAGCGGGACAGCGGGTAACGCAACCCTTATGTAAACAGTTCCKTCGCCGTGCAGCCTTATGTCTAGCCACTAGAGTAACGATGCAGTCATACAAATATAAAAAACGAATTTCGGGAACNNNNNNNNNNNNNNNNNNNNNNNNNNNNNNNNNNNNNNNNNNNNNNNNNNNNNNNNNNNNNNNNNNNNNTGCAGTCAGATCCACAGCTTACATCAAAATGGCCGTCACCCGTTCGATTCTAGAAAAAAAAGGATGAGATGCAGATATTGAATCTGTTTTTATTATACAAATGCGAGCAGTCCGTGCAGTCGCGGTAAATCAAGTTATACGATCGGAACTCGACCTGAACAATCGTTACTTCATCAAAGCTGATGCAGTGTGAGCGGTATGGCCGTGCAGCCCTCCGAGCCACGAACATTTTACTCAGCAGTCAAGAGGGAGATTAAGTTGCTGAAAAGTGATCTGCAGCCCGCTGCACCGCTGCCTGCACATCCACAGCGTGCTGGGCGCCAAGAACGACTTCGTGCAGTATTGCAGCGAAAGCAGGCCGCCGGCATCGTCAACGTGGCGCCTACCCCCGTGCAGATATTCTCATCGGAAACACATGAACTCTTCATTCCCTACGATGGATTGGCAATCCGTGCAGGGCCGGAACCTGGCGGAGCTGCGGCGCGCGCAGCCCCGTGCAGCGAGAAAATCTTCTTCTGTGWATACCTCCGTGCAGCTGCGTGGACGGGTATCGCCTCAACGTCGACAAGCACGGCTGCAAGGCCGACAACCACTCGAGCTGCAGAAATAAAAAGCAAGGAGATCGATAAAATCAAACGTCGTCATAAAACTGACGACACTGTTGTTGCTGCAGTTCATACGCACATGGTCGTAATTCCAAAGATATTTTTCCTGACTTGCAACCTTTTCGAAACAAANNNNNNNNNNNNNNNNNNNNNNNNNNNNNNNNNNNNNNNNNNNNNNNNNNNNNNNNNNNNNNNNNNNNNTGCAGCGAGACCGTGTACAAGCCCGCCGCGCAGGCCGCCACGCACCACAACAAGTGGATCGCGTGAGTATGCAGTTGTGTGCGGCGTACGTGTGCCATGCACCGCGCGCTACCAAAACACGCACGTCATAAACAACCCTGCAGAGCGGTTGGTCACCCCTGCCGTGCAGATACCTAGGCAATACATCCCGCACCGTGCAGTGACATGCTTACAGTATGACGAACAGGGCCATAGGATTGTATCCGTGCAGGGCGAGTGCGTGGCACCGTGCAGCTGTACGCGGCGGCGGCCGCAGGCCTTGCTCCGCGACCGTGCAGCTGCCCGACAAGGTGCTGCGCCGCGTCATCGCCGCCGTGCTGGAGCACGCGCTGGCGGGCGACGTGCAGCTCAGMACGAGGGACTTCCCCTTGATGACTCGCCACGGAGAGTATGTCAATTTTGCTGGTCCGATGCAGCCATTTCATGGTCTGCTCGGCCTCCCACGAGCGCCGCTGTCCGTGCGTGATCATGGAGTACGTCTGCAGCATATTTTGTTTTAATGAATGCAACGGCATTAATAGTACTTGTGGTAGATAAAGGTCCGTTGTTTGCAGCGCCGCCGCGTCCCCGCGCACCACCAGCTCGCGCAGCTGGGCATGCTGCGACGCGCGCTCCCTTTGCAGTCCTGGACTGTTCTATCCGTGCAGCGTTGTTAGGGTCGTGAACCCCTATTTGAGGGCGAGGGAGTGCGAATGTCAAGTGTACGAGCGCTGCAGAAATGAGTTATAAACTTAATATAACAACAACAACTTCCATGAAAACCATCGAAAGAGGCTGGAGTGCAGTAGTGACACATCGGCCTCGTGTTGTCGTCCGCGGCACGACCTCCTCCATACTCGGCCGCGATCGTGCAGTCTCCGTGCTTTCCTCCGTGCAGCATTCCTTAAGATAAGTCTATCAGGGTCCGTGCAGTTGGAGTCATTGCCGTGGAACCTTCCCCGACTTACCGTGCAGAGACATATTCGGAGAAATGCTTCTCGATAAAGCGCTAGACTCGCATCCACTTGAACCGTGCAGCATCATCAACATTCGCCACCGTGCAGCGACACAGCTAACCGTATCCTGTGTAAAAGCGTCTGCCAGAATTGATATGTTTGCATTTCTTAGTGCAGCTGGAGCGCCTGTCGCTGGGCTACCGCGCGGGCGAACCGTGCAGTTCATCATCCGTGGGTTTGTTCCCCCGACGCGACGTACAAATTTATTCACATTTCACGTTTCCCTGCAGGAGATCCTCGACATCGCGCGCGCGCTGCTCGCCGACATCCACACGCGCCACGCCGACCCGAGATTGCAGTTCCAAAGCAAAGGGTTGTTAGTAACGATATGCCGTGCAGCGCCACTAGTGGCCAAATCTGTAACTAACTACCAGCACCGAGAAAGCCACCATTTCGAAGTCATTGCAGAGCTATGAGAGCTATGATTGGCAGGTACACGAACCACACCAGGCTCGAAGCTCCAAAATGCAGGNNNNNNNNNNNNNNNNNNNNNNNNNNNNNNNNNNNNNNNNNNNNNNNNNNNNNNNNNNNNTGCAGCATTCACATAATACGTAGGCACTTTTTCACTTGTCTCACCGTGCAGGCCACGGCGCAGGGCTTCGCGCACGTCAGCCCCGACCACGTGTTCAAAGTGTGCGACGAGCCACTGCAGAGAATGATAGTCATTCATTTCTGACCAGGCTGGATCGGATTTGGCTATACGTTTTCGTTCTTTANNNNNNNNNNNNNNNNNNNNNNNNNNNNNNNNNNNNNNNNNNNNNNNNNNNNNNNNNNNTGCAGTGCCTATCGGAGACATGTCCCGGTCATGGTGTGATCATAGCATGCTTCTGTAAGACGGCATGAGTGCAGTGGATCGTCGACTAGCCCACGCCGTGCAGGCGGGCGAGTACGTGTCGCTGGGCAAGGTGGAGGCGGAGCTGAAGACGTGCCCCATCGTGGAGATGCAGCCGCTGTACTGATCATTCCATTTTACATGGGGTACAAAATGGTCAGCTGGTGGGAATATGACAATGCAGAACAACAAAGTACTCAAAAGGTTTAGAATTTGTCTTATTTTCGCGTTTWCCGTAATCCAACCACTGCAGGGCTGTTCATTTTACTACTCGACCTTGTCCGTGCAGCTAATAATAACACGCGAATAACACTCGGCGCGTTTGTTGTTGTTTGTTGCGTTTTTTATTGCACTGCAGAGACTTGAAGATCTTGGCCCGTGCAGTACTATTCAACCACAGACAACGATCGATTGTGTCATTTCCTGTAATATCGCAACGAGTCGCGAGTGCAGCATCGTAACACGATAAGCCGTGAGATGACATCTCAAGGTAGTTATTTTTGGTAATACACAATGATGCAGCCTCTGCCACAAGGTGTTCCGCACGCTCAACTCGCTCAACAACCACAAGAGCATCTACCACCGATGCAGGCAAATTACATATCTACGAATTATCATGTTTTGTTTTGAATATTTTATTTGCAGTTCTTTTTTGTGCAGTGGCCATTGGACACGTCCAAAACTCCCACCGTGCAGGAAGCGGCGCTATTTGTGGCCGTGCAGCACAAGACAAAGCCCAGTTTTCATAATCATCCGTGCAGAGGCCCAATACTAATTAGACGTATTATCATCTGCCCGCCGTACGCGTCACCGTGCAGCGCCTCGCGCACGCGCACGCGCCCACGCGCGCCTCCGCCAACCGTGCAGGCCGAGCGGCGCATCATCGACTGCGCGCACATCATCGTCACCACGCTCGCCAGCGCGCACAACTTGCAGGCGTACAGGTACTTACCAGAGCTAAAGTGCGACCTCTTGACGTCCCCATTTTCCGAGTCTCCATTGCAGTGCCCGGCCGCATCGTTGAGCCCGTGCAGTTGTAGCAAAGTTCGTTCCAGCAAAATGTATATCGGTGGTAAACTAAACTCGAAGCGTTCGCAATGCAGCTGTCAATTCCACAGTTCCATTTCACGGAGTCGAGTTTAGTTAATTTCGGATGAATTTTAATACTGCAGGCAGGGTAAGCTGGAAAACAGGCGCACATCTCATAAGGAATATCCAAAGGTTTCGAGCGCTAAATGCAGGCGGCGGCGCAGCAGGCGGCGCGCCTGGGCCTGCCGCCGCAGCAGCAGCTGGGCCTGCTGTCGCTGCAGCGGCATCCTCTTTCCGCTCCCGTGCAGCGAACTTTAGACGGACTGAACAACAGATACGAAACTGCTATGTTAAGACGGCAGGAGTTGCAGGTGCAGTTTTTGATGAATCTGACGTCATCTTTACGAAATAAACGTATACATTGTAAAAATATAAGGGAGTTGCAGGAGGGCGGCGAGCCGTGCAGTATTCTACTTCATAATTTCAAGTTCGCTTATATCTATGTCTTTCCGTCTAACGTCCATAATGGCTGCAGATTTATAGGTATAAGAGTTATCAGCGTCCCGTGCAGCCCACCGACACCTCGTACGTCGTCGTCGTCTTGCTRCTCTTGTAGTACACTAGCACCGTGTCACTGCAGCCCGCCCCGCCCGCCATGCAGCGACTGCGAACCACCTTCAAGCGTTCCCGTACACCGACTCCCCTGCAGAACCATACCAAACATTGGCACAGATATATGAAAATGATATAGAGAAATCTCTACAGTTTTCACTTGCAGCTGGTGGTGGGTGAGCGGCGTCGGCTCGTCCCGTTTGGGCGCCGCGGGCCCCGCGCCCGTCGCCTGCAGAGCTACGGCGCGCGGACGCGGGACGAGCGCGACGCCGAGCTGGCGCGCGTGCGGCGCGACCGCGNNNNNNNNNNNNNNNNNNNNNNNNNNNNNNNNNNNNNNNNNNNNTGCAGACCGAGAAGAAAAAAGAACTCTAGGTTTTGTGCTACTACGTGGCGAAAATATAGTATCTCTAACTGCAGATTGAAGGAACTATTACCGAAATTCCAGCCGCAGGTTGCGGGATATTACGTGAATGCCAGCGGATGCAGCGCGGGCTCTTTCAGCGTCATGTTGCATATGATCTCCCCCATGTCTAAAGGTTAACATCTCGACTGCAGGGCCGGTGATCTTTAAGCTGGGGGACCCTGAGGCCCCCGCGGTGGGAGAGGCACAGCTTCGTTTTGCAGTCGTCTCAATCTGACGCCGGAACGTGCTCTAGTGCGCGCCTTCTGAAATCCGTTAGGTTATCCGTGCAGCGGGTCCCGCCTGCATTATTCATGCATCGATCTATCTAATAAATATTCATACTAATATTCGTGATGCAGCCGACCGATCCCGAGAAAGACACTCCAGGTGAAAAAGGTATTTGCACGAAATTTAAACATGTTTTGCAGCAGGCTTTCATGCAGAACAACAACACCGTCGGCCAGGGTATCGACTTCAAATCGATCGGCAAGCTGCAGCGATGTCGCAAACATTGATTATTTATCTGAACATGTCAAAAACATTAATTTAAAGAACGCCGAGTGCAGAGGCTGACAGCACAAAAGATTTTTTTTTTTAATATTCTAACCTTTGCACTAATTAAAAAGCACATGCAGTATTACAATACCACTATCAATAGATATATCGCRCGATAATGTTTCATTACACATATAATCAATATGCAGCAGTTACAGCTGACAGTTGAAACTTTTATCCTCGAGTGAGAACATAAGAAATTCATGTGATATATGCAGCTGGTACACTGACTGCGTATGGTTGCGGAACTGGAATACCAACTCCCTGTGTAACAGTGACAGGTGCAGTTAATGAAAAGAACTCGATTCAAGCAAAAACTGAAGGCTTATTTAGCGGTCTTCTAAAAACTCTTGCAGTAGAATATTGATAAGAAAGCCCGTGCAGCTCCTGGAACCCTTCGACAAATGGAACGGCAAGGACCTSACGGACTTGACCATCCTCATCAAGGTGCAGTGCCAAATAGTGATAGTGCAATATCGTATAGTGATAGTAGTTATAACGAAGTAGACGAGGCTGATGCAGCGTCACACACATTCACACGTCGCGGCGGACCGAGGCGACGGACGCGCCGACAGCGGAGCGAGAATGCAGACTTAGATGTTACTTGAAAAGCCACAGGCGGCCTTCATGTTAATAACAAGTTTAGTTAGGTAGTTGCAGTACCTCCGTACTTTCCGCATCAACTGGACCATTTACAGTTTTCAAAGTTAATGGCCCCGACTGANNNNNNNNNNNNNNNNNNNNNNNNNNNNNNNNNNNNNNNNNNNNNNNNNNNNNNNNNNNNNNNNNNNNNTGCAGGCGCGCGGCGCCGACGTGGACGCGCTGGACGCGGACCGTGCAGGAGAGGCGCCTCCAGGCCGGTAAGTGGCGAGCGTGCGCGGTGTACCCGTGCAGGACGAGGCGGGGCTGCACAGCGTGTCGCTGGAGGTGCTGCCGCCCTACACGCGCGTGTCGCAGGTGCAGCTATACCATCCACATTAGTGAAATGTTTGTATTTATTTTTTGATCTGCCGTGCAGTACCCGCGCCGCAGCAGTACATGTTCCCGTGCAGGCCTTCAGCACGGCGGCCTCACGCCGGCCGTGCAGCGCGCGCGCGGGCTCGGCGCAGTCGGCGCGCGCGCCCGTGCCCAGCTGCCCCTCGCTGCCCATGTGCAGTTGGCGTAATCATTGCATTTGAGGCCGATGTCGATACACGTATTGTCTTCACAGTCAAATTCGTTGCAGTTGCACTAAACCGCACGCAGCCGACACTGTGTTAGTTTACAGTCGCCGTGCAGAGGAACCGAGCGCAAGTTCATCGGCTTTTCGTGCTATCCGAGGCACGAGAGAACAGCACTGTCATGCAGCGCTACGCCGCGCCGCCGCACGCGCCGCGCGCCGCGCTGCTGGCCGTGCAGCGTTACACGGGAAAGCGGTTTATTACGAATGCAAAATTTTCCATTCATATTCAAAATTTTATATTGCAGCAGGCGGCGCAGCACCGCCGTCGTCAACGTCACCGTGCAGCTGGCGAGCGCAGCGAATGGACTGTCAGCGGCTTTTCGCTACGCGCCTAGCCAGCTCCGTGCAGCGACGCCTGTGCGGACACGCTCGCGCCAAGCGCGAACACATGCGCACCATCCGTGCAGCTTCTCGCGCTGGACCACCGTGCAGGGCACGCAGCTTCTTGATATCTTCTGGTATATCAGGAATGTCTGAAAAAGAAAAGATAATAGTATGCAGTGCGGCGAGTGCGGCAAGCGCGTGAGCAGCGCGTCGTACCTGCGCGTGCACGCGCGCACGCACATGCAGCAGTGGGCCTGCATCGGGCTGGGCCGGCTGTGGCGCGGCTGGGACGCGGCGCGCTGGGCCGAGATGCAGGCGCTGCCGGCGGGCGCGGCGGGGCTGGCGCCGTGCAGTTCTTGGGCATCTTTCAACTCTTCTCCCGGCCACGAACCCTCGTCGACGCGTCGCACCGTGCAGCCCGACGGCTTCTCGTGCGCGCCGCAGCACCCGTGCGCCGTGCAGGGCTGTTGACGGGCGGCCCGCGCGTGCGCGCTCAGCGGGGCTGCCGCCGCCCGATTTCCGCACGTGCAGGTCACGTCTCGACCCGTCTCCTGGTACGAGGGCTTAAATCAACAAAAGAAAATAATAAGATTCGTGCAGCGCGCGCGCCAGCGACGGGAACACCGCCTGCGCCGCCTCGCGCGGGCCCAGCGCGCCGCCTGAGNNNNNNNNNNNNNNNNNNNNNNNNNNNNNNNNNNNNNNNNNNNNNNNNNNNNNNNNNNNNNNNNNNNNNTGCAGCATCGCGAGGGGTGTCACTCCGCGGAGGTTGGGCACATCTAAGCTGGCGTTACCCTGAGAAGTATGCAGGTGGAGGGATCTGATACAGACGAGGCTTTCATGAGGACAGAGGGTTCCGAGGAGAAGCTCAATGTGCAGTACAAATGGTATATATTGTGTATGGTGTCTTACCTGAGTTACATCGAGATGGTAGGGACCGTTCTGCAGCTGCGCCGCGACTACTGGGCCGCGTGCGACGGCGCCGCGCCCTCGAGCCGCGCGGGCGGGCGCGTGCAGATTGTCTGACCTGCGAAATAAAAGTAATCATATACAGGAAATCTCATTTAAATAGATTTAATTTTGCAGTCACCTGCCGTGGACCGAGTTTGCGCCGTGCAGTCGTTCGAGTGTCTCAAATGTCGATGTTTTACAGATATCACCGTGCAGCCTCTGCCTAACGCCCTCCCGACGAGGCCTCCGCTAACGGCGCTCCGTCCCGCAGGCGCGCTGTTGCAGATTTGAAACGCTCCAGCGAATAATTAAGACGCATTGCCCGTTAATCGCATGCAAACTGCATATTTGCAGGTAGAAGGGCAGCTGCACCATGTTCCGCAGGTAGTCCCATCCTCCGATGTTACTCTCGGACAACTGCAGCGCGCCATCGACGACCTGTCGCTGCGCCAGTACAGCAACCTGCATCTCTGGGTGCAGCGCCTCGTGCAGATTCCGGAAACCTGGATTTAAATCGTGAGTCAGGAGAATAAGTTATTGGGTTTGTCTGGAAATTTGCAGGCACGTGCTGGCGCTGTGCGGCCCCTCCGCCTCGGCCGACGACCTGCTGCCCGCGCTCATCTTCTGCAGAATGAACAGACGAATGAACAGTTCCATACCATGAAGCACTACATTGGAGAAAGAGGCAGCTATATGCAGACTTGTTAAAATTTAAATGTCACTAACAGCATGTGGCCTATCCTCGTCACCTTCCTCTCACGGGTGCAGCAGTACGACGACGGGGGGCACTGGGAGGGCTCGCAATTGCCTCAGCGCAGTGAGCAGCTGCTGCTGCAGAGGCACCGGTGAAACAAGCCAGTTTCTAGGTCTTTTCACCGTGCAGAGATTTGTACAWTAACTCTACACTCGAGATGACTTTAGAATATTGATTAAACTTGAAATTCGTCTGCAGCACGGGCGCGCTGTACACCTCGGCGCTGCGCTTCGGCTGCTTCTTCCCGCGCCGCCGGCCCTCCTGCAGATAATATATTATGATTTGATTACACTTTTAATTCGTTTTAACTCTAAATATCATACATTTAACATGCAGCTGCATTGCAATTTGGCGCAATTTGGCATATTCCCAACTGCAACGCGAGCCGNNNNNNNNNNNNNNNNNNNNNNNNNNNNNNNNNNNNNNNNNNNNNNNNNNNNNTGCAGCAGTGGGTGGGCGGCGGCGGCGTGTGCGTGCTGGGCTACGAGATGTTCCGCAACCTGTCCGCCGTGCAGGTGCAGCGTCGCGGGGCAGGAGCACGCCGTGCAGCGCGGCGGGCTGTGCCGCCTGGCGCACCAGCCGCACGCGCTGGGCCTGTGGACCGTGTACATGCTGCAGCTCGCTCAGCTCGATTTTGTACCTGTAATCGCACAGCAGATTATCAGTAGGCTCGGATTAGTGCTGCAGAGATACCCTATGACAGTTAGTCATAATATAAAATATTCACCGTGCAGGTGTCGCTCGCTGCGCTCGAGCTGCTCTCGGGACTCGCTAAGTTGCATTCTTCGAAACCGAGATTGCAGGTTTGTTTACGAGAGGAATTAAGTATATGGCTCACTTAATGTTTTACTTTTTGGATATTTTTCATGCAGCCCGACGACTTCTTGGTGGGGAATATGTCCTTTCCGTTGACGGTTTTACACGACGAATGAATCATGCAGCTGCTGCCGCAGCTGCTGCTATAGTTGCAGCGCTAGCTGCTTCAGACGCATCGGAACCACGTGATGCAGACACGCACACCTCGCCGCCGCCTGTCGTACCACCGTGCAGGATAACAGGATCGTGTCGTGGAAATTCTGCCACGTGACGCACAAACTGCTCCGCGAGGGTCACCTGCAGTAGACAAGTCAGGGCGGAGCAGGCAATTGTTTACATTGCCGTGCAGTGGGAAATTTACAGGCTGTTGTTGTTGTAAATACCTTCCTTAAAGGTGGCAACGCAAATTCAAATGCAGTTGGTCGCACCGCCTCGACCCGACCTAGACGGTGTCGTGTGACCGTGCAGATCCGTATCGGACAGCAACGACACCTCAGAAGAAGCGGTGTAATACATCTCGCTCATCGGCTCTTGCAGAAATGATAACTTCTTTCCGCGCCAAAACTGTGTAAAGGAGGTTGTTACGCACGTATTCGACCCCTGCAGCCGTCAAACGGACATAGATTGTTTTTAACATAAAGATCGGCAACGATAACCCTTGCACTAGTGATGCAGAAAGGGTCTAACTCAACAATAAAATACTTTTGGTTAGCCGCAACTCAATAAATACTTCATAGTATGCAGCTGGCGCTCGCGTGCTGCGAGCTGGCCGTGCAGTAAATGTCTTGTATTAAACTAAAAACGTTTAACCATACATTGAGATCCCCTTCAAGACACTTGATGCAGCTCAGACGGCCTGTGTGGGTCTCGGATCTGACCTTCTTGAGCCCGTGCAGTACGCAATGCTACGAGCGATTTGCTTGGCGTCCAACAAATATAATATTAGACGGTAAATCGAAGTGCAGATAATTTACATAAATGCACCGATACGGGGCTATAAAAAGAATCTAGATACTTCACTACAGAAAATGCAGCCGCGCCGCCCCGTGCTGCTGCCCGGCCACGACGCCGTGTGGCATCTGCGCCTCGACCTATACGTGCAGGTTGACCTGACTCTATTATGCAAGATTGCAAGTGTTTGTCTTGTACAAAGGGACGTAAAATTAATGCAGTKCACTGGACCCCCCGTGCAGTGCGGCCGCATTTCCGTCGGATAGCCTTGTCTGCCACGTTATGGCATATTAATGGCACGGTACATGCAGCGCGGCGTCCAGGTCTTCCGTGCAGTGCCAGAGCCGTCACCGCGGCGTGGTGACCCACTAGCACGACGCTAGCCTTGGCGGGTACGAAGTGCAGCAGCGGCTCGCAGTAGTGCGGCAGGCGGCGCGCCGTGCAGTTAAATGGTTACGATTTTCTCATTGGTATAGTGCTGACGAGGGTTTTGATGGGACGTACCAGACTGCAGGATAGGCTCGGCGCGGCGCGTGACGGAGAGCGCGCGCAACGGCTCGGCGGAGCGCCGGCCGCCGTGCAGCGCGCCCGCCGCCTCGCCGTGCAGGCTCTCCAGCTTCTGGCTCAGCTTGCTCGCGTCGGGGTCGTTTTCCGTGCAGCTCCTTGGGGCTGGTCCGCGTGCAGATGGCCAGAGTGAGCGTATAGTCGAACTGGTGCACAATCTGCAGGATGATGTTGTGCAGCGGCTTGCCCGACGCCAGCAGCAGCGGCCGCGCCAGGCGCGCGCCCGACTGCAGCGCGGGCACGGCGAGTGGGCCGAGGCCATGGCGCCGTGCAGCAGCCGCATCTCCCGCTTCTGGTCCACAAGGCCTGAACTATGGTCCTCTTGGGAACAATTATGGTGCAGAGTAAAAAAACTCTAAGTCACCCATCAACTGGCGAAGGCACGCGATTCGCCTACGGATAAGAGCTGCAGCCCTTGCTCGCCGGTAGAGCCGACCTCGACCCGTGCAGACGCGCCGCGTCCGCGATGAGCATGCGYAGTCGCGCCGAGGCCGTGAGTCCGCCCCGCAGCCGCTGCAGCAGGCGCACCTGCATCTCGTGAGCGGTCGGGTTGGTCAACTTCAGCAGTAAGGCCGTGGTCTCTTGCAGTTGTTAGTACGTTTGTGCGTCCGTCCGTGCAGTGGATCGRATTTTGGGCCCCGTAGGTGCTAGTGCACGCCCCTTCGGAGCCCGCTTCCCTTCCCCTGCAGGCGCTGCCCGCCCCCCGCAACGACTACGAGATAGTGGTGCCCGAGCACGAGGCGGAGTCGGGCGTGCAGCGGTAATGTATTCGTTTTTAAGGAAAATTTCCGCGTAAAACATTCTAATAGGAACGTTCTGTGGTGCAGCGAGCAGACCCCGCCATTCGACTCGTAATACTTTTCCTTCACCTTGCAGGAGTCTATGACGTAGTGCAGGTCGACGTCTGACGTTTAGACTCGCGTGTAAATATTAGTTAGGTTTTGTAGTGCTGTATTAAAGTGCAGTTTATTTTGCTTGCGAATACAAAGGCTCAATCACCCTTCAAACCGATACAGTTCAATGTGGTATTGCAGCCTGTTTTTCGAAAGTGATTAGTTCTATTCAGATCACATCCGTGCAGATTCATATGCAAATATGGCTAAATGTGCAGCGAAAGTTAAACGACGTAAATAAAAGTTGTTCAATGCAGTGCGGGATGGTGTGGGGGTTGACGAAAGCCCTCCGTGCAGGCCAGCGTGACGGGCTCGCCGTCGTGCACGTTCTGCGAGCGCGCGTGGTCCACGATGCGCGGCGTGCAGGGTTTGCAATCTCTGTCGCGCCGCGCCCACCATGGCGGTCTGAGCTCCCAACTCACCGTGCAGCTTCAGCTTGCGCACCTCGCCCTCCAGCGCCGCCTTCGAGCCCGCCAGCCGCTCCAGCCGCACGTGCAGTTTCAAGTTGAATCCAAAATTCGGACGGAGAGTTAACATGACTAGCRAAACAAGAAGGCAAATCTGCAGTTTATGCCAATCATTATAGGACAAAACTCAGACGACGAAGTATCACTGTACTTTATGGATCCGATGCAGCAGACCGTGGCGGAACTTGGCGGCAGGTGGTGGCGCTTTACTCGGTCCCGTGCAGTCTGATTACTCTAGTCGCCTGCAACGTGGCCGNNNNNNNNNNNNNNNNNNNNNNNNNNNNNNNNNNNNNNNNNNNTGCAGCGGCCGTCGGCGGCCCGCCTGCGCCGCCACCCGCTGCTGCACCCCGCCGTGCAGGATGTCCCCGAAGGCGTGCACGTGGTCGAGTCTCTCGGCGAGGTAGGCGAGCGCGCGCTCCTGCTGCAGCCGCCCGAGTAGCCCGACACGCGCCGTGCAGGCGGCCGGCCCGCGCCAGCGCGCCGCCTGGCTCGCCGCGCTCGACGCGCAGCCCGCGCACGTCTTGCAGGCCGTGCACACGCCCACGGCTGAGATCTTCTTCTCCGTCGAAGGTACAACTGACCGTGCAGCAGGAGGCCGCCGCCGCGGAGGCCGAGGCCGAGGCCGTCACCGCGCAGCTCAGCCGCACCGTGCTGCAGCATATAGATTTATATACCGTTGAACCAAACGCCATTACAATTGGTRTTAATATTAATACACGCGTGCAGCGGGTGGTGGCGCGCGTTGCTGAGCGCCCCCAGCACCACCCACGACACCTGCCGCACCCGCCCCTGCAGGAATAAAAACATTGAATTTTGAAAAAACCTCATGGATTAAAGTAGATTACAATGCCGATATTGATGCAGCGCTTGCGTAGACTACTCGATGAGGTACGATAACTATCAATTAAGAGTTGAACGACGTAAAACTTGCAGCCGGGATGTCATACGCCAAAGTTTAATCTCTCGGAGCGGCTTATTATTCAAATAGTCGCCAAGTTGCAGCTAAGTGGGTTATGCTAAACTTTGCAACTTTTGCTCTTGAATTTATTTTATATGGAATAAAAAATGCAGCGACACTGGCAGCACGATCGAGGCAACCGAAGAGGGCACCAAAGAGCAATAGTTTACCCGCAGCTGCAGATGGAGCGACGCGACGGCTCGCTTAATGGCCGAAGCGCAATCGTCTTCATTAGCGGTGTCGGCGTGCAGGGTTTGTGCGATTCACATTTCACGCACACCGCATGCCGTACGACCAGTCAGTACGACAGTAAAGTGCAGAATTCGTYAGTCTTACAACGTCCCCGNNNNNNNNNNNNNNNNNNNNNNNNNNNNNNNNNNNNNNNNNNNNNNNNNNNNNNNNNNNNNNNNNNNNNTGCAGTAGTAGAGGAAGTCAAGCCAGTTGATCTTGTCGGCGGCGCCCAGACTCGCTGTGATGATGACCATGCAGGTTATATTAAAAACATCAACAATGAGCGAACCGTGCAGCGTGTCCGCTTTCCACGCTGCGCCCGCGCCGTGCAGCGCCGCGATGAACTTGAGCGAGTGCAGCGGCACCACGCGGTCGTCGTGGTCCGCCGTCAGCACCTGCAGCACTTTCAACGCACGTGCYTCGACGCGTTTCCGTACACTGGCGTATGTTTTCTCACCGTGCAGATAACACTTTACAGAAGTTAATCGTGAAATACAGTAAAGATTAAACACACAAAACTAAAATGCATGCAGTCGCTCCATGGACCAACAAATAACAAAACGATCGTGGAAATTAATAAGCCAACGAAACTTCGACTGCAGCGACGATGTACCACATTCACACGTACGCGCATCGCGCCAACAATAGGTCGCCGTGCAGGTGGTCGAGGTTGCCCGTGGCGACGCTCGCCCACACCGCCACCTTGTTCGACACGAAGTCTGCGTGCAGGATCTCCTCGCGGAACGGCTCCGTGCAGGGCCGGTGATCTTTAAGCTGGGGGACCCTGAGGCCCCCGCGGTGGGAGAGGCACAGCTTCGTTTTGCAGGGAGACCGCGTCGTAACCGTGCAGCTCGCGGCGCGCGCGGAGGGCTCGGGCCCGTGCAGTAAATATTGCGATAATATCGCCGTCTAAGTGCTAACAAAAACTGAATACAATTAAATCAATCAGTGCAGCGCCCGCGCCGCCAGCAGAACGCGAACGCCCAGCACCGTGCAGGAATTAACAGACTGGTTGGACTGCAATTTCCCCATCCACAATTGGCGCGGTCAATCTTACGCTGTGCAGATACAACAGGGAATGGAGCAACTGCGCTCAGCCGCACCCAGCCTCGTCAACAACCTCGGCTTCGTGCAGGTTGCGGTGACCTACTGACCGGGGTGAACGACCGATGCAACGCGACCGTGCAGGGTGTTGTGTGTGCGCGCCGCAAGGCAGCGTGCAGGGCGGCGCGCAGGTGCCGGCTGTGTCGCATGCAGCGATGGCCTTATTATAACATATTTTTGTATATTTTGGTTAAGCACACATTAACAAGAGCATAAGTGCAGTTTGCTACAAAAGATTAACCACTGATTTTCTTGCCGTGCAGCTCGAGGAGCTGGTGTTCGCGGCCGTGCAGGAACCAGCGAGTATATTCGACAGACCGTGCAGCTCTCATTGCTGTTCAACTCCGTGTTCATTCTGTGCATCTTCCTCGTGGCGGTCGTCACTTGCCNNNNNNNNNNNNNNNNNNNNNNNNNNNNNNNNNNNNNNNNNNNNNNNNNNNNNNNNNNNNNNNNNNNNNTGCAGACACAATGTCGTCGACGTCGCGTCGTAACGAGCTTCTCGGCTAATAGGCTTATCTCGTAAGCATTGCAGAATTTCCTTACACACCACTTAGATGTCCGAAAATCCACATCAGCGCGATTTTTAAGGCATTTTCTGCAGACGGCAAGAGAGGTAACAATTTTCAGTGCTGGAAATGAGGGCGCGAGTACCGTGCAGAAGGCGGTCCGTCGCGGCGACCGTGCAGTTAAAGTTTAGCTATCCTTTTTCTTTTACCCCAGAATAAAAGTAATATTCTTTATTTGCTTTGCTGCAGCGGCGCCGGCAAACCGCCCTCGAGCACCATGCCGCCGTGCAGCAGCGGCGCCACGCGTGCGCGTGCGGCCGCGTGTTCCGCACGCCGTGCAGCGTGGACGCTGCCGTCCGCGGTGAGAACGTCTCTATGATAGCCGTCCGTACTTCCTATAAACGATGCAGCGGCTGCTGAATTTGAAGGTAAGAGGGCCGCTTGTTGCAACGAATTCATCATGGCATTTTGGAGTGCAGCTACACTAGGAAGCAAGCTTGCTTCCGTGCAGCAGCGGCGGCGTGAGCCTGCAATGCTGCTTGCTGCGCCGCCGCCAACTGCTGCTGGGCCATCATTGCAGTATTCCAAATATATTTTATTACAAAAACCAAACCCTAAGCATCTCATYGCATCAATTTTCGATGTGCAGCAAGTCGGAGGCGCGGAACACCTGCCCGTGCAGGCCGCGCCCGACCTGCACCACGCGCCGCTGCTGCTCGCCACCGAGGCGAGTGCCGCTTCCCTACTGCAGCTGCTAAAACTGGGGTCACCCGAGCTAGAAAAACTTATAATGCAGAACGGTATGATCACAACTGTGCAGGTTGTGAAGCGTGAGAGACACGCTGACGTTCCGTGCAGGAGATCGTCTTATTCTCATGGTCGAAAAAATGAAAAGTGATTGGTGTTGTAATATCCTTCAGCANNNNNNNNNNNNNNNNNNNNNNNNNNNNNNNNNNNNNNNNNNNNNNNNNNNNNNNNNNNNNNNNNNNNNTGCAGGACGACGGTGGGACAGAGTTGCGCGAGCCGTGCAGCCGAATGAGGCGTCTCGCCGTGCAGTAATAATTGTATGTATTTCTGAATTTTCTGAGCGCCATTGCTTTTTACCGATGTAACGTTGAAATGCAGGATTACTTCGACGACATATTACAATTTCAAATCGCTGCTAAAGAAACAGCTTCCGAATCTGCATTGCAGTCGTCATACGGAGATGTTGAGGGGTATCGGTCTTGTTCAGCATCTTGCCCTCCATCATTTTCTTTGCAGGGAAGCTGGGCTGTATATAGCTGTAGCTAAGTTCAGATTGTCGCGAGAAATAAAATAATTATCATGCAGTGCCAGTATTTACAACGGCCCGCTGCCGCCGTGCAGCAGACTGGTAGAAAGCAGATGCAGCCGATGGTGGTGCTGGCGCTTCCCCCTCTTTGCTGGCCATTGCAGGGCAACGGCACGCACTGGGCCGTCACCGGCATCGCGCAGCTGCTGCTCAGCGTGCGCGCCGAGATGCAGAGATATGGCAGAGGCACCTCGCCGAGGGAGCCTCGGAGCCCGTAAACGTAGACGCTGCGGCGCGNNNNNNNNNNNNNNNNNNNNNNNNNNNNNNNNNNNNNNNNNNNNNNNNNNNNNNNNNNNNNNNTGCAGGCGCGCCTGGCGCAGGAGGTGGAGGAGGCCACCAAGAAGATCACCGTGCAGCAGGCGCGCGACGGGCGCCACGGCGGCGGGCTTGCGGCCGTGCAGCGACCTTAAGTTTTTGGGTTTTACATACTTCCCATAAGTCGAAGGATGCGTATATTTTACTTTATGCAGATAGTTGTGGTGACCCAACGATTAGCTTGCCTGTGAAAAGAAAACCAAGGTCGCCTTGGAATGTTGCAGCGAAGAGTCGAAGTTAGCCATGCATTCGATTCCAATTGAAACTTTTGACCATCCGTGCAGGGCATCCAGGCGGGCCCGTCGTCGGCGGGCGTGTTCGCGGCGGCGCCGGCGCCCGCGCAGCGCATGCAGGCCAGCGTGGAGGCACGCGGGAGGGCCCTGAAGCTGGCCGTGCAGCTCCACACGAACATCGCCACCTGCAAAGCCATGGTTGGCATGCGCCTGTTGTCTCTGCGCACTATGCAGGTTGTATTCGTAACTCTACTAACCATATCATCAACATGGGCTATAAAGGCAAAGATAGAAGAACTGCAGTGGGTGGGCGCGTCGGCGCTCACGGCGCGCAGCGAGGCCGCGCTGCTCTCCATCTCCGTCGACATGCAGCGCGGCCTGCGCGACCCCGCCACCGCCGCCGCCGTCGTGCTGGACGCCGCCGACATCTTCAGGTTGCAGCCCGCACGCGTGCGCGCTCAGCCGCGCCGCCAGCGCCGCCGCCGCCGGGGACCCCGCCGTGCAGTTGGTGCTTTGCATTGAAAGACATGGTGCAGGTAGCGCATTTGAATGGTTTGTATCCAGCATGGNNNNNNNNNNNNNNNNNNNNNNNNNNTGCAGCACGCCGTCTCTGTAGTTGCCCCACTTGCTATTCCACACGTATTTGTACTCGAGATTGCGCACCTGCAGGCGCAGCTCATGGACTTGAAGGCCGATCCCGTGCAGGGCTGGTTCTTCAGCGCCGATGTTTCTGAGAGCACCGTTAGCTTCAGCTACTATACCGTTTCCGTGCAGTGTCGACGCATAGATAACACTAATCCGTGCAGACTTGAACCATGGCTCGATGCGATCACCGTGCAGTAATATTAATATTCCCTTCATATAAATATAATAGCTGCCGTGCAGAAAGGGTCTAACTCAACAATAAAATACTTTTGGTTAGCCGCAACTCAATAAATACTTCATAGTATGCAGATCTCCGCAGAGTCATAGCGATGAAGGCGAGGCTACTGTACAGTACGTGGACGGCGGACACACTTGCAGCTGCCTCCCGAACTACATGGGCACGCCACCTCGTTGCAGACCCGAGTGCACAGTCAATTCAGAGTGCAGTAGGTACTCATCTGTGKCAGCTGTCCGAACTATCGCCGTGCAGTGCTTATCGGAGGCAAGTCCCGTGCAGTAATCCGACGGGACGGATACGCGGGACGGAGACAGTTCAGGCACCGTGCAGAAGCAATTAACACCAAAATTCCTGTCAGTGATGGAAATCCTCCACCGTGCAGTGGACTGGATCTGCTTGAGAAAGCGACCGGCCGTACCACCCGCGCCTCCCACCGCCGCCGTTACTGCAGGTAAAACTGGTGCTCGGCATGAGTGGCAAAAGCACTGCATCACCGAATCTCGAACAAGTCCTATTGCAGTCGCTCGTTTCTTTGGCAACGATGAACGAGCTCGTCGCGCAATAGCTAGTCGTCTCCGTGAGATTGCAGACTCACGTTACATGCTGCATTTGCCTAATTACAGCTCAGCTCACTGGTGTGACAATTCCTGATTTGCAGGAACTGAAGACGCAGATACTGAACCTGCTGGACCACCCGCCCGACGTCACCGTCATCGTCAACATGCAGCTGATTGCGCAGGAAACCCTGCTTGGCGTCGGGGGCCGTGCAGCCAGGCCTGGTCCAGCGTCGACGAGAGTTTCTCGACACGCTTCTGCTTCTCCGTGCAGCGGCGACAGGCGCGCGCCCGTGCAGTAACAACAGCAGTGACCTAGTAACAACGGACACAAAGTCTCAGTTTCCTGGACGCTGGCGCATTTGCAGCAGCTGCTTGAGCCTCGTGCGGTATTTAGTGTTGGCCTGCGTCTCCCCGATGAGCGCGGAGTATTGCAGCAGGCCGAGGACGAGATCGTGGTGCTCGGCCGCGACCTCGACGACTGCGACGCCAAGCTGCGCGTGCAGCCATTCGGCTCGTTCCACGATTAATGGAAACATAGCTTTTAGTTTGCTACTGGTAAATGCGGGCTGCAGACGTTTCTTCAGAATTCATTTTTATTCCGTGCAGCTGGTGATAAGCTTCTGGCGGGCCTCAATCGAGACCCGTGGGTGCGCCCGTACTGCGGTATGCGTGCAGTARTTGTCGCTCAATATGAATTCGTCAAACATATCAAAAGGACTATTCTCCAGAGGAATACAAGTGCAGAAACTCGAGCTCAGTTTCATAGAATTGAATAAAGAGCGTGCGCGCCAAAAGGAATGGAAAAAGCTGCAGTTCGAAAACTAGAAAGTGCTTTATCAGTTTCCTCTGCTACAGCATACTCATGTCCTAACAGAGCTGCAGCTCCAGCTGCGCCAGGCGCGCCAGCAGGCGGTACAGCCGCCGTGCAGAAGGGTCTGCTGCCCCCTCCCCCCGTGCAGCCGCGAGCTACGAGTAAATGTGAACGATTCAATCAAAGTCAAGCACTAATAATGGTTCATCAAGTGCAGCAGCTCGTAGTTATTGATGTCGTCCTGGTAGTCGCGGTAGAGCTGCACCAGTCGGCGCTCGGCCTGCAGGGCCTCGTGGTGCATCTCTACGGACTTCACCTCGGTGGTGATAGCGGCCGTGCAGAGGAACTCGTACGCTTGATTCACAGCCTCGAAACGGTCCTAGAAAGAAACGGAATATGAATAACNNNNNNNNNNNNNNNNNNNNNNNNNNNNNNNNNNNNNNNNNNNTGCAGCTTCACCARGTCCTTCTTGCGATCTGCGAGGTCACCGTGCAGGCCGGCGTGGACGACATGCAGATGTGCGAGCTGAGCCTGGAGGAGACGGGCCTCACGCGCAAGCTGCAGCTCTATCGAGCACGCACGATGCTATTATGAGTTTACTATCAAGCCCGTGCAGGCGGAAAAAGAAAAAAAAAGTTCAAAGCAGACAGTTTTTATGAGAAGGTAAAAAAATAAATAAANNNNNNNNNNNNNNNNNNNNNNNNNNNNNNNNNNNNNNNNNNNNNNNNNNNNNNNNNNNNNNNNNNNNNTGCAGAGCGTGCGGGAGTTCCCGTTGGACAAGTAGCCTCTGCTGGACCCGTGCAGAAGATGTTTGGAGATATTKCTCGAAAATGCCACTCCAGAATCTTGTGCGTTCGCTGTTAGGATCTGCAGCGGTGAGGTCGGGATGCCACAAGTCGACTATGAGTACGAGACGAGTCCCGTGCAGCGTGTAGCCCAGCAGCGGGGAGTTGCCGTCGAAGCGCAGGCTCCACGACAGCCGCACCGCTCGCTGCAGGAACACGACCACGTTTACACTATACTTATGCGAGAGTATTGAAGGATTAGATGGCGCGGTTATATGCAGTCCTGCGGTCCTGGGTTCAAACCCGTGCAGCTAATATAGGTACCACTGCAACCGTGCAGCGAGCTAATCCGCAGATAGTGTTACAGCCCGTGCAGAATTTTCATCACAGTACGAACGCAGATTCAAATATGAACGACATTATAAATCACTGGTCTTGTGTGCAGACACCAGATACCTGCGGGTAACAAGAACCGTGCAGCAGCAGGCGCTCCCGCCGCTTCTGTCCGTGCAGCAGGAAGTCCACCAGCAGCGCCGCGCCCGCGTACAGCGCGAAGGCGCGCACGGCCGGCATGTCGTGCAGCACACTTGCAATAAAGCCAACTTTTAACCGTAAAGTTTACAGCTCCAGCCGTGCAGCGCTCCAAAGCGTTCGCAGCGGCCAACGGACCTTAGCGACGCCATATCGATTGCGAGGGCTCCCTGCAGCTCTAGACGCGGTCAAGTGAACCGTGCAGTTGGAAAAGAGTAACGGTAATACGAGAATACCTAATCACACTCGAACTCCCCTTAACGTATAACTGCAGGTATCTTTTGGAGTCCTAATAAGCTCAATATTATTGCTACTGTTAWAAGAAAATATCAATGACGTGCAGGGAGACCCGCCCTTGAGATAACTAACAATGTGGTGCTCGTGCGATGGGGTTTGCGTCCGCGTCCTGCAGCGCCGCCGCGTCCCCGCGCACCACCAGCTCGCGCAGCTGGGCATGCTGCGACGCGCGCTCCCTTTGCAGCCGCCCGACGACTGAGCGCCGCCGCGCCCGAGTTGCTCGCGTTCTGTCCGCGTGAGAACGTTTCTGCAGTACAACGGCTGGCAGCTTGAGTCGTTCACATAACACTTGGAAACGAGCATGGTGACCTTCAACATGCAGCGTTGGCATAGGTCGTGGGGTAGGTCGGGCCCTCATCCCCAATAACCATCACATAATCAAATGCTGCAGGGCGATGTTATCGAAATTGCCGTGCAGGCAATTGGAGAGATCGACCATCCTGCCCTCATTCTCCGCTGACCACCATTCGTCTTCAATAAATTGCAGATTATTAATAAAGAAGCGTTCACATATTATATTGATCCGTGCAGCACTCGTCGCGCTCCGCCACCGCGCTCTACGTCGCCGTGGAGCGGCCCGTGTTCGCGGTGCTCGTGCAGCTGGCGCAGGAGATCTCGTACCAGTGGCTCGGCGCGCTCGCCACGCCGTGCAGCGGTTGTTGTTTGGATGATTCTGAATGTTTTAATTCTACATCGCATGTTAATTCCTAAAAAAAATGCAGCGGCAATGTACGCAGCAGCTGCCGTGCAGGTCTTGGTGCTTACCCGTGCAGTATTTGCATCCCAAATGCTCGGTGCGACCGCTCGTTGGTCCGACTTATCTCTCTTCCAGGCAAATGCAGATTTTATGTGACAATTCCATTATTTGCAGTATTGATTGCTTCGCATCAATCGCGATATGCAAATTGCAGCGGTATCGTTATCTCGCTCCCGCTCCCGTGCAGCTTGGCACGCACTGGCACGAACTGGTACGCACTGGTACGCACTGTTACGCACCATCACGCACAGTGCAGGTCGGTCGAGACGCACTCGCGGTCGTATCGGACGAGTGGGGGCGGTCGCGCTGAACAGCGTGTGTGCAGGATCGTGTGACGTGTGATATACGCGAACACTTCCATGACTTGAGCCGTGCAGCGCGGTCGCGCCCTTTAGCTTGCCGCGCACGCTGATGGCGCTACACGAGGACGCCCCCCCCGAATGCAGTGCATCGCGCTCTGCCCCATCGACGCGCGGCGCGAGCTCGCCGAGAACATCCTCGTCACGGGCGTGCAGTCTCAGCCTTCAAGGCAAATTAAATGACGCTGTAGTTGCAAAGAAAATGCAATCACCGCCCGAGTGCAGGTTTAGAACATTCTATTTTCGGATTGCCTACATAATTTGGTGGGCAAGAACATTGAGGTACTCTTGCAGTATAGTCTACTCTGTATGTAACGCCATCAGCTCCAACGTATTCGTAAAATCCGTGCAGTCGCTAAAGGACAATMGTAATCCTAGCGGAACAATCGGCCTCGCTACACGAAATATGATTCTAATGCAGAGTCACGTCGTACTTCGTAATGCCGAAATGAAATCGTCCCACATTTTTGGTGTTCCGTGCAGCATCGCCAAYCAACTGGTTCGTCTCGTGGGTTCCACATCAAACTTACGACCGTGCAGCGACGTGTAGGCAACGACGATCGCAATTTTATCTGTGCCTCTGCGCCTGCGCCGCTCGCTTATTTGCAGTTTTCCAGAGTAATTCACGCCGTGCAGCGCCTCGAGCACCCCCGCCGTGCAGCCACACCACCACCGTGCCGCCGCCCCACCGTGCAGACTAGTTTTGTTCGATGGATGATGTTCATATGAGAGTAGGAAATGGTTATGTCCCGTGCAGAGATATATCATGACGAATATTTAAAAGGAATTCCACACATCGCAATTACGAAAACTTATAAAAGTGCAGCTCGACCTCAACCGCCGCGAAGTGGACGCGTGGCTCGGCAACGAGTTCGAGGAGAAGGACGAGCTGCAGACGTTAGATGCAAGCTTCAATAAAATGACAAAAATAACCACATTTTCTATTCCTAGCAGTATCGTGCAGCTCCTGCGAGTGCTTGTGCCGTGCAGTTTGTGGGGGAGTAGATTCAGCTTCTGGTTCGCCCCAATTCACCTGAGTAGGATCATCCCAACCTGCAGCGGTCACAGCATATCATGTAACCGTCGTCGTGTGTAAAATCACAGATGCAGCGCGTCTTGCCCTTGCAGCGCCCGCTCGGCGCGCCGTGCAGGCCGCGCTCTCGCCCGCCGCGCTGCTGGCGCTCATGCCGTGCAGCCGACGAACGGCAACCGGCGTGTGGGAGTGACCTGTGCGAACTGTCGAACGTCCAACACGACGCTGCAGCACGTGGTGGGCTTCGACAGCGTGGACGACGAGTCGAAGCCCGAGAACCCGATGCTGGACGCCGTGCAGCAGGCCGCGCAGCACGGCGGCGCCGCGGCGCGGGTCCATCTTCTCCACGCCGTGCAGTTTTTAAAATAATTGAAAACGATTCCATAGATAGTCACGAACGTTTAGAGTACTTTTATGTAAATGCAGGGAGCCTGCGCGTCCCCCCTGCCCCTCAGTCCGACGCCGCGGAACCGTGCAGTGCAATTTCAGTTTCTTCGACTGCAAAGTTATCTTTGCCCGGGAGTTGTCCGTGCAGCGCGCGCACGGGCTCCTTGGCCGTGCGGATCTCGTTCTTCAGCGCGCCGTCCACCACCACGCGCTGCAGCAGCCAGCCGCGCAGCGCCGCCTGCCGCAGCGCCGCGTGCCCCGCGCCCAGCGAGCGCAGCAGCTGCAGGGCCTTTCTCCTTTGATCGAGAAAGTTTGGAGCATATTCCACCACGATGCATCAATGCCAGTTGTGCAGGCCGTCCTCCACGGCGCGCAGGCGCTTCTCCATGAGGTCGGCGCGGTACACGAGCTTCTCGATGTGCAGCTTCAATCTGCTGATGAGCTTGTGAGATATGATGCAGGGTGTTGGCCGTGCAGAGTGCTGCGCGTGCACGAGAACGTGATGGCGGTGATGATGAACACGCTGGGCCGTGCAGCAGAGACGGTGTTATCTCTAATAGGGTATATATTCTGAATTAAAATGTACTCGGGAGCCATATTTGCAGGCGCACGCAGCTGGCGACGAGCGCGTTGAAGAGCGCCTGCTGGCGCAGCGCGGCGAGCAGCGGCTGCAGCCGCAGCACAGGCTATCAAGGATGACTGCGAGTCTGACCTCGCTGAAGCTGTCCCAGCGCTCAGTGCAGGCTCCTCAGTGTTATCGAAACCGTGCAGGGGGCAGACATCTTTGTTCCCCATCGCATTCCGCAGTTGGAAGATGTAAGCAACTTCCTCCGCATGCAGCCTGTAGTTAACGTCGAGCAAAATGTTCAGTACTCGGCCCGTGCAGCCGAGCGCGGAGGGACGCTACACGCACGTCTCACAGTTCGTCGCTGACGTACGGCTGCTCTTCCTGCAGGCATATCTGATTTATTTACTTGCCTCTTACTAAATCAACCGCTGGCTTCACTTTAGTGGGGGTTTGCAGCACCTTTAAAGGAGTTCTCTAGAAAGCCGTGCAGCGAGCCAAGGACGGGATCAGCAGAGCACAGAAACTACAAAAGCAGTCAGAGCAGAGAGATTATTTGCAGCGGCGTGCCCGTGAGCACGATGCGCCGCAACGTCTTCACGCGGTTCATGGCCTGCGACAGGCTCTGCAGTGTCATCTCAGAGCGTTCTTCATTATCAACCCGTCCACGAGGAGTCTCATTCCCAAGAGTCATATGCAGCCGGTGCGCCGCGCGGACCGCCACCGTGCAGCGGCGTGCCCGTGAGCACGATGCGCCGCAACGTCTTCACGCGGTTCATGGCCTGCGACAGGCTCTGCAGTTGGGCATGGCGGCCGACACGGCGCGGCCGTGCAGTGACAACATAGGTTTTGGATTCAGATTCAGCAGAGAATTCGTCGATACAGGAGAAAGGGGCAAATGCAGTTGTAATCGACGACGAGGATGACTTATACACTGGATTTAATGACGTTTCACCAGCATTGGACACTGCAGGAGGACGCGTGCACGAAATGCACGTGCGACAAGCTGTCCAAGGAGAGCGCGGCGCAGGTGTCGTTGCAGGGCGATGTAGTCCCCTTGTGTCCCGCGCGAGTACATCAACGCCCCGTGCAGTGAGATCTCTGTAACTGAAATTACTATTCAATTCTTTTGCCTCGATAAAATCCGCAATATTCGCTGCAGTCGGTATAGCGGTCATTTTTTTGTTTTAGAGGAATGGTCSGATCCTGCGCGGGGTAACGCCGAGTGCAGACGCGCCTCTCCGTCGTAGAGCGTGGAGCCGAACGGGCTCGCGCCCACCGACACGCCCACGCCCTGCAGATGCTGCTAACAGTTGTTCTGACTTCACAATATTCAACTTATACACACCATTGGTTAGGTTAGCTGCAGCAGCTGGACGCGCACGCCGAGTGCCTGGACATCTTCGGCATGGTGCACGCCATGCGGCGCGAGCTGCAGGCCGACCAGTGGCCCACCTCGCTCAGCGTGGCGCTCAGCAGTCCGCACGACGGCTTCCGTGCAGAGAGTTGGACGTGAAAAATCGCCGTGCAGTGGCGATATTTGAGTGGTCCTGTGCTTTGTGCAATTAATAACAAGTTGCATTTTCCATAAGGACTGCAGACTCTGTTGAATCAACCACAGGAGGCACTGGCGCCACAGATGAATCTGACGCCACTACAATAGGTGCAGCGTGCTCGACACCGTGTCGTCGCGCAGGTAGTTGCCGNNNNNNNNNNNNNNNNNNNNNNNNNNNNNNNNNNNNNNNNNNNNNNNNNNNNNNNNNNNNNNNNNNNNNTGCAGGATTTTACAAATATGCTATACAACCGTGCAGCTGGCGCTGGCCATCTCGCGCCAGGAGAAGTGACCCAGGACTTTCATGTCTCTGCTCCGTGCAGCCACTCTGCGTTGGACAGCTGCTGCGCCAGGCGAGGGTGGTGGTCCATGCGGCGCCGTGCAGCAACAAGCGCGTGTTCCTGCCCGACCAGCGCGAGCAGTGGTGAGTCCGACTGGTCCTTGTATTTTGCAGGCCGTGCTCGACCTCACCATCGAGCAGTGCCGTGCAGAGCACCTTAAGTGTTATCGCGGTCTGGGAGCAGCTGCTTCTCTAACTAACCGTGATTGCCGCCCTGCAGCCCGCGGCACATCTCGCGGCACACGTACGCGATCTGCGACTCGTTCAGCCCCTTCTCCAGCTCCTGCAGCGATAGCCGCCCTGTCTCCTCAGGCAGGGCAGCCCGTTTCATTACATCTGCCACGCATTAATATTGCAGCTCGCGCATGCACCGTGCAGAGCAAACTACAACCTCCAAATTAATCACATTTCAATATAAGCCATAACTCTTAGTCACCAAGATTGCAGCTGCGCCTTGCGCTGCTGCTCCTGCAGCGACACGTCAGCGCGTTAGAGCGGCCGTGCAGTTATATAATATGGTAGTTCTTGTTCACTAGCATATGAGAAATTGCTCAAATTTTCAGTTATGAATGCAGCTGAATTCTTTGGTTTAAACATCTGGACGAACCACTAAAATATTATGGACCTTGTATGTCAAGTTGCAGCAGCGCGGCGCTGTACGCGGCCATCTCGTCGCACGCGCAGCGCCTCGTCATCTGCCACGAGGCGTGCAGTTTGGCAAGCAGCTTTAAAAGTTAGCGCATTTAATAAGGATTCTAACGTGGTATAACACTTACTTGCAGGGGTGCCTTCTCTGAGCCGTAAATATATTTTTCCATAGGAAGTCCAACTGCTGCTTGTTTGATGTGCAGTCCCGGCCCAGCCAGCAGTTCAACGTGATACGGCGTGTCTACCAGCAGGATGCCCTCAACAAGGTGCAGGGCCGGTGATCATTAAGCTGGGGGACCCTGAGGCCCCCGCGGTGGGAGAGGCACAGCTTCGTTTTGCAGGCATCTCGTGAGAGCGGGGGCCCTGAAACGTAAACCATTGTAACGTATTGATTCATAGCCACCATGCAGAGCGTCGCCCGCCACGCCCTCGCCGCCGACGACGCCGACGCGCCCGCCGCCCGCCTCGCCCTCGTGCAGCCACATTAGCACCGCTCGTGTACCCCACGTATAAGCCTTCTTTCTCTCCGATGAGTTTTTTGTATGCAGCAGCGTGTAAAGGATGCCGGCCTGCGCCATGGCGTCCACGGTGCCGTGCAGCGGTTATTCTCTCTATTAGAATTAAAGTTTTGCCTAAATTTTGATAACAACTTAAAGTCCCCAATGCAGCAGCAGGCTCTGGGCTGGCTCCTGGACACCGCCGTCGCCGTGTACCGCCCGTGCAGCAGAACAACGACGATATGGATCAAGACAGGGTCAAGAACATCGTCTCCGATCTGCCGCCGCCCATGCAGGTTGGAATATCTAAGGAGGAAATCACTGGTTTCACTGAAGAATTTCAAATTATTTTTACCGGCTTGCAGCAGGCCGATATGATGACGATTCAGTTGGTGTCAGCTATTCATATTTTTGCATGCAACGACCTTTTGCAGTTTTTAGGAATTATTTACGTGTTGTATGGTATCTGAGCTTTATTATCTCAACAATAATACATCGTGCAGGAGCAGCTCGCGCAGCTCAGGGACGAGCTGGACGCCAGGAACAACCTCACCGTGCAGTTGCAGCTTGAGCCTTCTTTTCTGCTTGAACTTTAGCTTTTTTAGCAAGTGCCTCAGCTTTTTTTGCAGAGTTTCGGTTGTGGTGCATTCCGACCGATAGGAGGTGCATTTCATCCGCTTTATCCCGTGCAGGAAGGGCGAGGCGAGCGCGGCGCACAGCGCGCCGTGCGGCAGCCGCGCCGCCGCGCTCGCCGCCTGCAGTCGACGTGTCTGTCAATCACGCCCTCCCGTGCAGAGTTGTTAGTGAAGCTCACGCTGCTCCGTGCAGCGCGAAGCTGGCGTGGTGTCCGGCCCACACGGCGGCCGCGCCCCCGCGCAGCGACACGCGCGCCTGCAGGTTCTCTCCGTATGGGTTCAAGTATCACCTGGAGACGGCGAGTAGCAGTTCGCAGCGCCGTGAATGCAGGCTGACATACCCACCGTGCAGATAATCTAGTCGAAGGTGGTTCAGCTCTGTCATAAGCTACAACCGTTATTCTAAATGTATCAATTGCAGGCCGACTGGTGGCTGCCCTCGCCCGAGTCGTGCTCCTTCTCCACCAGGTGGTAGCGCGCGCGGATGCAGGCGGCGCGCCAGCTCCCGCAGCGCGCCCAGGCGCCGCGCGCGCCCGCCCGCGCCCTCGCTGTCGTGCAGCATACAAAGAAATGCAGGATATATCTGCAACGATTTTGAAAACCAAATGTGATCATTGCATAACTGCAGTGCAATTTCAGTTTCTTCGACTGCAAAGTTATCTTTGCCCGTGCAGCATTTATCATCAAAGTTCATTATAATCATTAGTACATTTTTAACCGTGCAGCAGTTCTTACGCGTATCGCACAAAATAACACGGTCTGTGTCGCAGTCCCGCGCTGACCTCCTTGTGCAGGTCGCGCATCGGCGCGCCGCCCGCCGCGCACCCGCCCGCCGCGCCCGTGCAGCCTTAATACAACCCAATCAATGAATTTTACGTATGAAAAGACTTAATTCCGATTTCCAGCCTTTTGCAGCATGCGAGTTGACGGGCAACGGTTGATATATCGACGCGGCCGNNNNNNNNNNNNNNNNNNNNNNNNNNNNNNNNNNNNNNNNNNNNNNNNNNNNNNNNNNNNNNNNNNNNNTGCAGCGCGTAATTCTGCACCGCGACAATGTAAGGTCCGTGCAGCTGGTTCCGCACGCCGTAGTTCGGCTCCACGAGCACGCCGCTCAGCCGTCGACCGTGCAGGCGGGCGGCGAGAGGTCCGCCGTAGAGGTCTGCGAGCGCGGCGTGATCGCGAGAGAGCGCCCGATGCAGTAGGAGCCGTTGACGCTGGGAGTGCGCGAGCGCAGCGAGAACTGTCACAACAACCGCGGCGTCATGCAGGGCGCCCTGCTCCTCAGCTCAGAGGGGGCCATCCACCTCGAATTCGCGAGGCATAAGTTGGCACTGCAGAGTAAATCGCATTTACAACGTTTCAACCTCGCTAACATGTTAAAACAGAACTAATGGACATTCGTGCAGATCCGTTCCGCCCCTTTGCTTCACCCCGTCCTGACAGCCGCTATGGAGAACGTGACGTCGTCGCTGCAGAAAAGGCTGATTCTATTGTCGAAGATGAGAAATTCTCTACATCACCTAGAAAGGAATCTGTGAATGCAGTTGCATTAACACCGTGGCGTAAGCTTCCGTGCAGATGAACCCATCCTTTTAATACTAGACAACCATGCTAGTCACATTTCTCTTTCCGTCTACGAATATGCAGTTAGAAGCACTAAGGGAACCGTGCAGCCGTACCCTGTTGTCCTCGTAGGGGATGTTGTCGACGCTGAACCCGTTGAGGGCGGCGTACTGCTGCAGCTTTTACGGAGAGTACCGTAGTTAATTATGCTGTTCCGTGCAGTCAAACTGCCAATTGACGACACCGACGACGTGCTACATACTGACGCCGAACGAGTCCGTGCAGCTGCGCGCGCGTGGCGCAGTACGCCGACACGCCCGCCTCGTCCGACACCGACACGCGCTCCAGCTGCAGTACGCGAGCGGCGGCTACTCRCCCGTATACCTGAGCGCCGTGCAGGCAGTTGAAGTGCGCCGTGCAGCACGAMATCTGTCGCTAGTTGGACATGCTTAATCAGTCGGTCGGTTTCGGTATTACCACTATGGTGCAGTACGCCGAGCTGCGGCGCCAGCGCACGCTCACGCTGGACCTGGCCTCCGTGCAGATGCTTTTACAGAGTTTATTCCTCCTTCGTTTTGCTGGAAAATTGCCTGCTCTCCTTCTAACTCTGCAGAGGATTAATAGAGGTTTTATGAGTGGATTACATTACTTCGACTCGCTTCAAGTGTTGTGATTTTTGCAGCCGCAGACAGTTGGAAAATTGAAGATGGATGAAGTAAATGGTGATGAGGATGATGAAGCGGTGATGCAGCTTCGTTMTTTTGCAATTAGTCACATCATAAATATTATAACAAATATTTCTACAAAAACTTCACTGCAGCACGTCGGCGTCAAGTGAACCGTGCAGCTGTGCGTGGTCTGCACGGAGAACCCCAAGGAGGTCAGTCCCCACCGTGCAGATTTAATGATTTTTAACGTTAATTTGAACATTATTTTCGAAAGCGAATCTACTTTTTAAAATATTGCAGCTCGTTCTGCACTCTCGGCGTGTACTCTATAAAGCTCGACTAAGCTTATRTCCTCCGTGCAGGTATTGCAGATATTTTGAAAGTAATTCAATATAGTATATTGTTTTATATACCTCCGAAATTTACTGCAGCGCTATTGGTGCCTTTGTGAACAGAAAATCTAAATTTGTCTTTATTACTAACGAAATGTTGTCGTGCAGAACGTCGGACACAAACAAAACCAAAGGACAATCTTAAGCCTGAGGGAGAGTTTGAGCAACCTAATGCAGCGCCACATGATCAGCCACGATGAAAGCGCTGGCCTTCGTAAATTCAAGTGCAACGATTGTGATATGCAGATGGAGGCGGCGCGCGAGCAGCACCGCCGCCGCCTCGCCAAGAAGGCGTTCCCGCGCGCCGACGTGCAGTTAACACACAAACAACATACTTTTTATCGAACACTTTACTTAAAAAAAAGTATCATTGACCTTATGCAGCAGACTCTGGACTTTCGGTATGCGAGTGGAACCGCCCACGAGGACCACGTCGTGAATCTGACTCTGCAGCACGCAGGGCGGCGCATGATTGGCGCGCGAGGGCTGCGGCGGGCCGTGCAGGCCGAAGTGCAGCAGTTCGTTAGCGGCCGGCAGAGACTCCGTGCAGCGCGCGCAGCGGGCCGTGCAGACGGGATATCCGTTTTCCTTACCGTGCAGCTACTGGAGCACACCGTATACGGGGACCTCGGTGCTAGCATCCTCGTCCCCAGGGTGACTGATCTGCAGGACCCACACTTCCTGGAGTGGACCATGAAACTGCCCGTGCAGTGGCTTATCTCGCATAGTAAGTCGGGCAGCGCGCGCTAGTCGCCGGCCAGTCGGTCCGCAGTCGTGCAGAGCTGCAAGTTACACCGTGCAGCACCTGGGCTCGGGCGGCGGCGGCGCCTGGCGCGGTGGCGGCGCGAAGGTACGGTAGCTAGCGYTGCAGATGCCGGAGTCCTCGGTGGTTATCTGAAGAGCAGCCCTGAGTACACGAGAGCACATCAACCCAGTGCAGAGCGTGAAGACGCTGGCGGGCCGCACGGCCGCGCCCGCCGTGCAGGAAATCTAACGCTGTGGGCCGTGCAGACCGGGAAATATCTCGAAAAACAAGCTACAAATTATAACCTTTCTTTCATAGGTGTCCGTCGATTGCAGCAACGTGTATGATATTTTTATATCCGTGCAGCGGCGCCTGGCGCGCATCGAAGCGCGCGTAGCCGTGCAGTTCTACAAGGACATAAGTGAGACGATCGATTTTTTTATATACCAAAAGGGAATAAAATAGAGTATGCAGAAGGTGCCCTTGGTCCGTGTGTGAACGCAGCCGCATGTAACAACACAGCCGTGCAGTTGATGCCGTTCCGCGGAATGATCCCGAATAATGCCTTTTGAATATAACTACTTTCGTGGACCCTGCAGCTAGATAATTCGGATTAACTTCATTACTTTCGTCATATTGCAATGCTTATAAACATTTTTGCTGNNNNNNNNNNNNNNNNNNNNNNNNNNNNNNNNNNNNNNNNNNNNNNNNNNNNNNNNNNNNNNNNNNNNNTGCAGCGCCGCGCGCTCGTAGTGCGCGCACGTSGCGTGCAGCAGCGCCCGCCGCCGCGCGCCCTCCGCCTGCAGCTTCAGTTTCTGGTTCTACTGTTGATTCCGTGCAGGGGCGCCGGCCGGCGGAGGCATGTCCTGCGGTTTGTAGGTTGATGGCTCGGCGGCGAGGCGCCGTGCAGTACTATCAACACCTAACACACCGTGCAGTTAGAGTCACGTTCGAGATCCGAACTCTCGTCGCTAGAGCAGCCAGAGTCGCTGGACTCTCGGCTGCAGATAAAAATAGTCCTCCGAAAGCGGACGCTGGAGGAGATCAAGTACTAAATCTACCACTATCGGTTGCAGTTCAACAACCCATAATCAGACCGTGCAGATTGGCGTAGATCCCGAGACCGTGCAGCTAAATTCAAACAAGAAAATTATCCAGGAACATATTTATATTATGCTCCGTGCAGCAAGAAATCGAGTGTTTTTGTCATGAATATCCAATACCAGTAATGCTTCCGTGCAGATAATTAATGACGAATTCAAAGTAAAACGGAATCTTGACGATGCGAGAACTACTCGGAAGGAATTGCAGATGGCGGGTTGCGGGAGCAAGCAAGAAATCGTCGAGACAGATGCGTGACGCAGCGCGCAGGACCTGCAGGGAATAATCTCTAGTTGATCCTCATTTTAATAGCTCCTTTGTATTTAAATGTTAATATTCGCGATGCAGGCCGAGGACGAGCTGACGCAGAGCGGCGCGCTGCAGCGCGTGTTCCCCACGCGCCACTCGCACATGCAGGTATCATTACAGCAGAGTACGAGTAAAGGAGAATGATCCGTGCAGCGGCGCCCCCAGCGCGGAGCCGTGCAGACCTAACCGGATTTGCTTAACTGGGAACAATGTTATCATATTTCATACCTGACAACAAGCCGAGNNNNNNNNNNNNNNNNNNNNNNNNNNNNNNTGCAGCAGCGAGGGGCGCGCGCGGCGCGGCGTGACGTCAGCGGCCGTGCAGGAATCTCACCTACTTTTGTGGGTTGACGATTTAGACCAGCGGTTATGAACTGTAGGGATCTCACTGCAGGCTTGCACGCTGATACCTCGGGAGACGACCTCGTTGGAATACTCCGTGCAGGCGGAGCCGCGGCCTAATGTAGCGGAGGGCCTCCGTGCAGCATTTCTAGAGGATAATGCCGTGGAGTCTGTCTCTCTACGTGACCTGGTATCATATATATTCCTTGCAGCTTCTCGCGTAGCACGCGCCGTGCAGCTTTGCATATATTTAACTTTTAATAACCAGTTCGTGGTTTTTACATAGCTATTACAATTTGACCTGCAGATAAGCTCACTTACCCTTCAAACCGTGCAGGCGAGGAATTACTTATCCGACTCGATTGGATCACTAATATTTCAAACAAGCAATATCGCACCGATGCAGTCATCGTAAACTTTTCGTAAAATGTTGAACTCAGCGGAGGACCACCAAGATCCTTCATCAGCTCTGCAGCTGGTGGCCGACCTGGCGCCCTCCGCCCAGCCCTACTTCCGGCACCGCTCCTTCTTCCACACTCTGCAGGGCGTTCAGGCTCCATCCCTTCTTATGCAACTTGTCCGCCAACTTGAACACGTCGAACCTTTTGTGCAGCTCGAGGTAGAGCGGCGCCAGGCGCGTGGAGCCGCGGTAGATCCACTCGCCCCGTGCAGCGCCACATGATCAGCCACGATGAAAGCGCTGGCCTTCGTAAATTCAAGTGCAACGATTGTGATATGCAGTTCCAAAAGCTTACTCACCGTCCAAGCCGTGCAGGTCGCAGCTCTATGGCAGAGGGAGGCGGAACAGAGGAGACGGGACGAGGAAAAGCGAAAGACTATGCAGGGCGTTCACATCGAAGAAATGGTCACATCTGTTGACGGCCGTGCAGAAAACGCAATCGCAGGTCTCACAGAAGAGTAATTCTCTGCCGTGCAGCTATGATAAACATGTTCCCCCAAAGAGCCCGATCGCTCACGGGCACCGTGCAGCGGACTGCGATGGACGCGGGGCCGTGCAGCCGCTGAGACGGAACGAGACTACGGTGTAAGCGCCATGGATGCAGCTACGACTCTCGACCCGAGTGCAGCTGCGCAACCCCGACGTGTCGGCCAAGCTCGCCCCGCGCTACAGCGAGCACGTGCGCTCCACGGTGCAGTATCTAGTGGCGGAGATTTTCCTCTTAATGTACAAATTGTTGAACATTCCTACAGACACAATCATGCAGATTCCCATTCGTGTTTACGAACTAACGTGCCCTCCACACCCTCATCTTCCCCGGCCGTGCAGAATTTAATTTTATACAAACAAAATCAGACCGTGCAGGCCGCCGCCAACTTCGCAGACACATAAGTCACAGCGGTGTTCGATGGGACTTTGAAGTATTTGATGCAGATGACACTACCTTAGACATCTTATACACCGTGCAGTGCATGTGTTTTTAAATTAAAATTTGAAAATGGAAGACAAAAGAATATTACTTTTTAAATTAGTTGCAGCGAGAGAGGTCCGAGCTGAAGGCGAAGAACGACGCGTTACAGGACACCGTCAGGAAGCTGGACGTGCAGATTGCACTTAAATGCGCTGACATATCTAACCCGTGCCGGCCATGGGAGATCAGCAAGAAGTGGATGCAGACTCTGTTGAATCAACCACAGGAGGCACTGGCGCCACAGATGAATCTGACGCCACTACAATAGGTGCAGCGCCACAAGCTGCTGTTCATCGAGACGCAGGACTCTGCGGAGACGAGCTTCGCGCTGATCAACTTGCAGAGAAAACTACGCTGAACTCCGTGCAGCATCTGGAGTTTCTAGCGACTTGTAGTAACTTCTAAGATTAAACCAGATAGCTTCTATAAGTACTGCAGTTGGCGCGTGTGGACCGTGTCGAGCTTCKTCGCAATCCCATTCCACCGACGCGATTCAATAGTATGCAGCGGCCCGTGCAACCGACAGGCCACGTCTAACGAACGCTGACAATGACAAGCTCTGAAAACGCACTGCAGCGTCCTTTTGCGACAGCTGGCGCAGGCAACAAAGCGCTGCTCGACGTACAGATAACTCCGAGATTGCAGAAGATTTGCATCGGCGGCATCGACTATTGATTTTCCTACGTCTTGGGGGCCATTGCATTACTTGTGCAGACACGCAGCGAACTGTGCCGTGCAGGAAACGATGATAATGACCTACGGCTTGTTGCAGCCGCCGCAATGAATTAATAGTGGCATGCTATTGCAGGGCTGCGCTCCGTGGCGCTACGTATCCTGTGGAAGAAAGCCAAACTCTCGTAAAGAAAATTAGATGCAGATATTAAAATTGTGTTCATTTTACAAAAAAGGTTTCCGNNNNNNNNNNNNNNNNNNNNNNNNNNNNNNNNNNNNNNNNNNNNNNNNNNNNNNNNNNNNNNNNNNNNNTGCAGTAGTTGTAAATGTAAACAGAAATCAACCAAGCAGTTTTGGATACGGAGATTACCCAATGTTCTGTGCAGGCCGCCGAGCGCCACCGCCCCCGCGCCGTGCCGCGCGCGCAGCCGCAGCCCCGTGCAGAGCATGGAGGTGTCGTCACCACCGTGCAGCCGTCGAGCACAAAAAGTTTAGATAGTTAGAAGGCGCCGTGCAGGTATCTATCGCTCTGCGGACCGTAGGGTAGAGTAACACACCACCGTGCAGGCGCACAGGCGAGCTACAACCCCCCACATGGTATACGACTATTTTATAAGCATTTTATAATAATTGCAGGCGGCGCTGAGCTCGAAGAACTACCGTGCAGACAATCGCGTTCCGATGAACATCGACATGAAAGAGAGCTAATCAAACAACTATTTCGAGCCCTGTGCAGCCCCGCGCCTAGCGCCGCGCCGTGCAGGCGCGCAGCGCGGCGGGCGCGGGCGGTGGGCGCGTGGCGCACGCGCGCCTGCACGTCAGCGTCATGCAGCTGCTGCTCGACATGTTCCGCGACCAGTACCTCGCCTTCATCCGCCGCATGAACACACCGAGATTGCAGGATAACAGGATCGTGTCGTGGAAATTCTGCCACGTGACGCACAAACTGCTCCGCGAGGGTCACCTGCAGGCCGAGCTCGAAGGCGGCGGCGAGCAGGTCCCGTGCAGCACGTGGTTGAAGCCGTTCACCTGCGCCCGTGCAGAGTTCTGGCAAGAGTTCCGTTATAGAGAGCCTTGTCGGACGTTCCTTTCTACCTCGAGGACCGATGCAGACATGAGAGCGGCGCCGCCTGCCGCTGCTGCTGCGCGACCGGGAATGAGCCGCGACCGTGCAGCGCGGCCTGCGCGACCCCGCCACCGCCGCCGCCGTCGTGCTGGACGCCGCCGACATCTTCAGGTTGCAGCTCGGGCTGGGCGTGCGCGGGCCGTGCAGCGCCGCGGGCAGCGCCGTGCAGGAATGTAAATTCTGACGACGCTTTGCTGGCCCATCCCGATGACTGTAATTTGTTTTACTACTGTTGCAGGCTGCTTCACTAATTAATAACTAGTCGCCGTGCAGGTACCAAAAACTGCAACCGCCGATGATGTCAAAAAAAGTTATCGTAAATTAGCGTTGAAATATCTGCAGCAGCAAGAGTCACGATGTTAGCGCCTGCGCAGTTGGCCAGCCCTTGAGATCAGTCTCCGTGGCCNNNNNNNNNNNNNNNNNNNNNNNNNNNNNNNNNNNNNNNNNNNNNNNNNNNNNNNNNNNNNNNNNNNNNNNNNNNNNNNNNNNNNNNNNNNNNNNNNNNNNNNNNNNNNNNNNNNNNNNNNNNNNNNNNNNNNNNNNNTGCAGCAGCAGCTGGTCGGCGCGCGCGGCGGCCGAGCGCGTGACGCCGCACGCCGCGCCCACGCGCAGCTGCAGATTTAAGATGGCCGACGTCGACTTGCCTTGTTTTAATTGGCCGGTTTGACCGTGCAGCCCTCATTTAAATTGCACTCGGCGACCACTCGTTACATCCTTTCCACTTCACAACATTCGCACTTGCAGATCTCGAGGAAGCACTTCGAGCTCGTGCATCGTCAGATCGGACACGAGGACGACTCTGTGCGGCTGCAGCGCGACGCGCGCGACGGTGCGCGCCACGTGGCGCAGCGTGGGCGGGTCGATGGAGGCGCCGAGATGCAGCTGTCCGCCGAGAACACGCGCGCGGAGACGTTCCCGCATACGAGGGACTCCCTCCAAAAGGAGGTGCAGCCCGCCGAGCGCGCGCTGCACCAGGACCTCACCGAGGTCAAGTGCGTCTACACCGTGCTCATGGTGCAGTCCTCGGATGACGCGAAGTCATATAGGCAGCTCAATAGACGGATCTCCCGGTCATTGCGGCGCGNNNNNNNNNNNNNNNNNNNNNNNNNNNNNNNNNNNNNNNNNNNNNNNNNNNNNNNNNNNNNNNNNNNNNTGCAGTATACCGACTTTTATAATGCTTAGCTAATCGACAATTGGAATAAATATGATCATGGATAATATATGCAGCTAGAATGTTATGATCGATAACCGTGCAGTCTCAACCGACCGAGCGTTCTCTCTTGCAGACTTCCATGCGCTCGCGCAAATGATATTCGCGCGTGCAGGTTTAACATCTGGTGCGCAGGCGTGTGATTAACCATTACAAGCTACCGTTCACTGAATGTTAAGTGCAGGGGTTGTGGTTGTGGTTGTCTCCGCAATGAAGTTTGTGGCGTCGGCTTTGATCCATTTTATTTTTGCAGCCGGGTTCGGGCCGCCTGCCTCACCGCATACAGCCGTGCAGTTCGCTGCGAAGTTGTTGCCTTGCCACTGCCAACATGTAAGTAAAATAGGGCGGGTATTGTATTTGCAGTCCAGTCGAATGCGGCGAAACTGAAGCACGTCCCACCACTGTCGTAGCACAAACAATAACTAACTGCAGGGCGGGGAGCCCTCCCGGCGCATCCCGCAATATCTAAGAATGGTATTTGCATCGCCTGAGCAGTNNNNNNNNNNNNNNNNNNNNNNNNNNNNNNNNNNNNNNNNNNNNNNNNNNNNNNNNNNNNNNNNNNNNNTGCAGGAGAAGGCGAAGGCACTTTATCTTCTCCGCCATTCGTTTTCTCAGCGGGAGCGTCCTACGCCCCTGCAGAACTGGCGCAGCGCGCTGGGCGAGCCGCCGCGCGGGCTGCCGGCCGCCGCGCACACCGCCGAGATGCAGGCGCTGCGCGCGCGAGGCCCGCGACAGCACGGCGGCGGTGGTGTAGGCGTCGATGGCGCCGAGATGCAGATGTTGCAGCAGAAGCAGCGAGAGACACAGTCGCCGTTCGTCGTGCTCAGCGGCGCCAAGCGGGTGCAGATAGTTGTGGTGACCCAACGATTAGCTTGCCTGTGAAATGAAAACCAAGGTCGCCTTGGAATGTTGCAGCAGGCACGTGCGCATGGCGCGGTGCAGGCGCGGGTCCGAYACGCGGATGTTACGCGCCAGGTTCTGCAGTTTCCATTGCTAATAAATTTTTCCTGTCGTAAAAAGGGAAACACAGCAAGTATCGTAAAATCCCTGCAGGTGGTGCGCGAGCGCAGCAACGTGTGCAAGAGCTTGCACCTGCCGTGCAGGTTCAACACGTGGGCGGAGCCGNNNNNNNNNNNNNNNNNNNNNNNNNNNNNNNNNNNNNNNNNNNNNNNNNNNNNNNNNNNNNNNNNNNNNTGCAGTGCAGAAATGAGGTATGTATGCGGCTCGGAGTGGGCACGCACTTGTCGATGAGGTCGACGAGGTTGCAGTCGCACTAAAGCTAAACATCCTCGCTCTGGTACCGTGCAGTATTACTGGCACTATTTATTAGATTGASTCGTGAGACCGTGCGCAGTAGCCGTGCAGGGCTCGCTCATGCTGCTGGACGCGCACCTGGTGTTCCAGCCCTTCCTGTCCGCGCTGGGCGTGTTGCAGCAAGGCCGGTTCGTTGTCGATCTTCGCGAGCTGATTGAGTTCCAGCGGTTTGCCGTGCAGTATCTCTGAACCAGTTTATAAAGTTTTCAATGGTACCTTGTATTTATCACAACCAACACGAACTTGCAGCTTCCATGTTCTCCACAGCCCACCTACACTCTGCTACACCAGACTGATGTAGCCCTTCAGACAGTGCAGCCGGCACTTCTCGGCGGAGCTGTGCGCCGACCGTGCAGACAAAACAGAACTGCCTTCAGAACACTCGGTATTGCGCTCGGCTGCTGTCGACAAGGGATCGGCNNNNNNNNNNNNNNNNNNNNNNNNNNNNNNNNNNNNNNNNNNNNNNNNNNNNNNNNNNNNNNNNNNNNNTGCAGTATTCTGTATTGCCAAGTTCCGTGCAGAAGCTTTGAACAGCCCGCGGTGCTCTCGGGGGCACGCACGTGCCTTTGAGCCGGCCGTGCAGCAGCGTAGCGGGCCCGCAGCGGCCGNNNNNNNNNNNNNNNNNNNNNNNNNNNNNNNNNNNNNNNNNNNNNNNNNNTGCAGGATTACTACTGTTCACGCAWCTTATAACCTGGACCCGTGCAGCACCAGTTCAGCGGCGTGTCGGAGCAGGAGACGGCGTGCGTGTGGCAGCTGTCGCTGCGCGTGTTGCAGCCGTCACTAGACCAAGAATATCTTCCACTGATATTGCTCCAAGTACATCGGGGACAACCTCTTCTGCAGCCGATCTCGTCGGATGCGTCGGGACACTGCGGGCGCATGTCGCAGCGCCAGGCGGCGGGCACGCTGCAGCGCATCAACGCACTTGCCAAATTCTACGAATCTGTAGACGATATAGATTTATTTGTCGGAGGTGTGCAGGCATTTGAAGAATTGGAAACTCTTCTCTTACGAGATGATATCTGCATCGCAGTCAAAGAGAGGCTGCAGAAGCGACGGGGGAGCTTCAGGTGTAAGATGGAACATGATCGCCGTGCAGGACATCCCGATATACTACGCGTCGTCGCTCGCCAAGAAGTGCATGGCGGTGTACCAGACCTACGTGCAGCCCACCGTGCGCAACTACGTGGAGAACCGGCCGCGCTACGCCGTGCAGTTCGACGATGTACAATGTAATATTTAAAATCTGGGAAATTTGAGTCTTAGTCGTCTGTCGTATTTGCAGCTACCGATCCATTCCCGAAGGCTAGACTTCTGCGTGTGCTTCCGTGCAGCGTCTTCCTTGACTTTCTTTTTTTTTGCTTAAGTCATCTTTGAGCGCCGCGTTGTTTTGAGGTTTGCAGTTACGATGCCTTCAGCGGGCCTAAGAGGTATAGAGTCTAAAAGTCTTAAAATGGGCTCAGTTTTTGCAGTGCGACGCCTGCAAGGACGCGTCGGCCGTGCAGTGGTGCTGGATTCCGCGATCTTAGGCGTGCTGCCGTGCAGTACAGAAAAGTGCAGCGAGACGATAGTATTCTACTTTCAACGCTTTCAAGCAAAAATAGAGGTGTGCAGCAACGCGGCGGAGTGTTCGTGCGCCTTGCGCCGTGCAGCTGAAGCGGAAGGACCACCTGAAGCACTGTTATGACTCGATGCTCCGTGCAGCTTTATAGATAATTTTCYGTCCAATTCTCTTCACTGTGTTATGTTTCACACCGTGCAGTCGTTGCTTGGCCACCTCCCTCTCGAAATAGAATCCAGATTCCCAGTCCGTGCAGTAGCCCTGGATGACGACGGAGGCGCGCCGTGCAGTAAAATATGTTCTTTGAAAATGTAAGAGTTATGTTTCGCAAACTGCAACAGCCGTGCAGTCGCACTAAAGCTAAACATCCTCGCTCTGGTGCCGGGGTGTTCGCGACGTCTAACGTCAGGAGCTGCAGCCCACGGTGCTGAGGCCCCCGTGCAGCCTCTCGAATTTCCTGAACATTTTAGTCGTAACAAAATCCCAATTTAGCACGTTACCAACGCTATGCAGGCGGCGGGCGCGGAGGTGATCCGCTCCACCGACAACCTGGTGCGCGCCGCGCGCGACGCCATCATGCAGCCGCAGTTGCTGGCCACGCTCACCATGCCCCCCGCCGGCACCGCGCCCTCGAACGTTATATACCTGCAGCGGCTGAACGCWGCGCTAACCGTGCAGAGCTTCCAGGTGACTACGTCGTGTCGWAATCGCACGTAAGCCTCCCGAAACACCTGACGGACGTTGCAGTTCTTCCACCTGCTCAACAACATCAACGACGTGGACACGGCGCTCACCTTCTACCACATCACCGTGCAGCGTGCGCACCGCGCGGGACAGCACGTACGAGTCGAGCCGCTGTTGCTGCACCATGTACCCCGTGNNNNNNNNNNNNNNNNNNNNNNNNNNNNNNNNNNNNNNNNNNNNNNNNNNNNNNNNNNNNNNNNNNNNNTGCAGCCAAGAAGATGTTCCAGACGTACATAGCCCACGGCGCGGGGCAGTTGACACCTATCGCTTTGCCTGCAGAAGGAGTACAGAATTATCCCACTATTCGACAAACAAAATTGTAATGCTGCACATTTAGCAAAAATGCAGTATCAACTGTCRGACCAGCCGCTGTTCGGCGAGTGGACGGTGCGGGTGGAGGCACTGGGACAAGTGCAGTTCGACGGTATATTAAATTTGCAGTTTTGCAGTTTTTATGGCTTCCCCTATAGGTTTTACTGCCTGCAGTTGATGGAACACCTTGTGACACACGACATGCACCGAAAGATGTAGTGCCATTTCCTGCACCTGATGCAGGGTGCACTCGCTGCAGAACATCAGTAGGAAGAGGGAAATGGACGTCTTGTGTGACCACTTAGTATGCAGGGAATTCAGTGTCTCAAAGCCAGCCGTCGGATTACGAAGGTGACTGGATTCGCGTTCGTCGCCATGCAGATCGAGTGAGCGAGGCAGCGAGGCAGCGAGGCCGCGAGCCGTGCAGCGGCCCCTGGAGTTGTCATGGCAACCGCTGGGATGCATCTCCGATGGCCCGTGCAGCTCCACCTGTGCGAGTCGCGAGTCAGTCCCGCCGTCCGACATCGACGGTCGCGCCGACGAAGCCTGCAGGCCGAAGTGCAGCAGTTCGTTAGCGGCCGTGCAGATTAATTTCCCAGCAGGAAATTCCTTCAGAATTTATGTTGAAACAAAGGCATCTACAAAATTACNNNNNNNNNNNNNNNNNNNNNNNNNNNNNNNNNNNNNNNNNNNNNNNNNNNNNNNNNNNNNNNNNNNNNTGCAGTAGTCACGAATCAGCAGACCGTGCAGTTTGGTTAGGTATCACCTAGCCTTTAGCATCTGTCTTTTTGGTTCCTGTTGGCTTTTGTGGTTGTGCAGCTGAACTGGTGGCGAAACTATGACTTGCTCCAAATGCCCCGTGCAGGCCTGGATCGCCGACAAGACGCGCACGGCCAACGACCAGAGCTACCGTGCAGGGGTGGGGGCGATCGATGCGCGGCCGTTCACCCGCCTGCAATGCGCCGCATGCCGCGCCGCAGCTGCAGTGAAGTCGATTCAGTGCTTCCGTGCAGCCCGTGCTGCTCATGCACCCGCACGCGCCCATCGACATCGACACGTACTCGCACTACTCCGAGATGCAGTACGTCACCGAGTCCTTGGCCTACATGGTGAGCGGCAACATGGACTCCGNNNNNNNNNNNNNNNNNNNNNNNNNNNNNNNNNNNNNNNNNNNNNNNNNNNNNNNNNNNNNNNNNNNNNTGCAGGAGGCGGTGGTGTGGCCGCTGCTGCGCCCCGACATCTTCACGGGCCTGCGCCGCCCGCCGCGCGTGCAGATTTAGAGATCCTCGGTGTAACMCCAGAGACAACTATATAGATTTACTAACCATCTTTTACCAGTGCAGGACCCATGTTCAGAAACTAAACAAATTGAGAGGAGACCAAGAGCAAAAATCGGTAAACATAGATTGCAGCGGCAACGTATGTATCATAGAGAGTGCGGCGGCGGTGGCGGCACCCCCCGCGCCTGCACCGACCTGCAGAGCAATCTCGTATCATCATCCATCTTCTTAAATAGAGGTAATAGGGAGTTCATGAATAATTTGTTGCAGCGATGTTTTGTACTAGATTATATCTACAGCTAAGCGGAGTTCACATTAGCGGAATGCAACAATATGCAGATGCATAGATAAACCGTAATTACAACAATAAAGTTCTCTTATAACATTGTGGATCATTATTTTATGCAGATGTTTCCAAGGCTGCGAGTAAGAGGAGCGTTTAGAAGGGCACACTTCATCGGTTTGTTTATTTNNNNNNNNNNNNNNNNNNNNNNNNNNNNNNNNNNNNNNNNNNNNNNNNNNNNNNNNNNNNNNNNNNNNNTGCAGTGGTGTCAAAACCTGTAACTATGAACTGTCCGTGCAGAGCTAGACATATTACTTGTTGTGTGTTCCGTGCAGGCGGGATTTTCGATTTCCGTGCAGCACCGCGGCTCCAGCGGCATGCTGAAGCGGCTGCTGAAGACGTCGGCGCTGCACGGCGCGCTGGTGCAGATTTGCTCTCACTGCAATTGTAATGTTTGACAAGATGCGCTCGGGCGGACCCGTGTTGCATCGGTGCAGTTCATTTGTATTCGTGTCTCCAACACCGTGCAGCAACGGGGGCTGTGTATGCAGCACCGATGGGAGCGGTGTACGCTAGTGGTAAAACTCCGTGCAGGAGGCGCTGTCSCGCTGCGTGTCGGTGCTGGGCGGCAGCAAGGAGGGCAGCACGGCGGCCGCGGTGCAGCGCCTGCACGTACGACTGCGAGATCACGTCCCCGTGCGCCGTACGCACCTGGTACAAGTACCGATGCAGCGCTTGTCGCTCGCCGNNNNNNNNNNNNNNNNNNNNNNNNNNNNNNNNNNNTGCAGTTGGGTAATTAGTAGCGAGATACTTTATGTCAACATCGTGACCCTGTTCTTTATATTTTTAATCTGCAGCTGGCGCTCGCCATGTCGCGCGAGGAGGCGGAGCGCGAGGAGCGGCACCGTGCAGTGATATTTGTCTTGTGAAACATTTTCCGTGCAGAATACCTCTTTCTTGAAATCATCCTTGGCCACTCCAAAATACTTATTGGCGTCCTCTACAGCCCTGCAGGTTTAGAGATAGAGCGAGCATTCCGCGGCTGTAACGGTGAGTTATTTCGCGGAGCACACGACGGTGCAGCAAGAGGCATGATTACCCGATGTTATTCCGTGCAGGTTGGTTTAGCAGACCGTTCTCTGATGCCCGTGCAGCAGGCCAGCCAAACAGCTGACATGACTCAAGCCGAGCGCCGATTGAAAGCGCCACCCCCTGTTATGCAGTAACATCTGCTGAGACATTTTCTCTGCACGTCGTTCTGATTTTTCACCGTGCAGGGAATGGTGGCAAGTATGTCGAAGGTGGGTTGGTACTACTAGGTGCGTATGGTTGTGGACATTTTGCAGACGTGGATGGGCGCGCCGTCGCTGTACGTGTACGACTGCTCCAACGCGGGCGTCATCGTCGACATGCAGTATGCATTTAAACGTAATTTTGTAATATTGAAGTTGAAGGCACGGCCGCGCGCCGTGCAGCGCGTGGTGGCGGGCTACGCCGAGCTGGAGCGCCGCCTGCGTCTGCCGCCCACGCCCTCGCCGCTGCAGCAGATGGCCGACGCTCCGCAGCACCCWCCACACACGCCGCCGNNNNNNNNNNNNNNNNNNNNNNNNNNNNNNNNNNNNTGCAGGCGGTGCAGGCGCGCGTGCACGCGGCGCGAGTGCGGCGTGAGCCCCACGGCCGCCCACACGCCCTGCAGCAGGTAGGGCAGGTTGTTTTGCAGCACGGCGCTCTCGTCGAAGGCCAGCGCGTCGGGCAGCGCCTGCAGCTGCGGCGCTCGGGCGTGGAGCACGACGAGCGGCTGGCCGTGCAGACCATGCCCTTCGAATTGACCTGAACCGTGCAGATCCCGGGCTGCATGTTCAGCTCGGTGCTACAGGAACACGCATGCTGGCTTGTGCAGTTGCTGGTGCAGCGTAGCTTAGCTATTAATAGAACACAATATATCCGTGCAGTTTGAAGCTGACTTAGAAAAAGCCCAGGCTTTGAGTTTAGAAAGTTTGGCATTGGAGCAATTTCTGCAGTTTCCACCACCCAGTGAGGTGGTTCAGAAATTTATTGGTGCTATTTATATCATATTTGCTACGGTGCAGACTGGCCGCTCTAGCCTGCATGTCAGCATACTCGTCAGCAATCTCACTCACCACACACACGTGCTGCAGCTCACGATCCGCGGGCGCGAGGACGCGGTGACGTTCCGCGCCACGGAGCCGTGCAGCAGCTCGCGGCACACGGGCGCGCTGCCGTGCTGCGCCGCCATGTGCAGCGCCGTCATTCCCTCCTGCAGCTGCTSCTCGTCGATAACTGCTTCCGTCGCGCCGTGCAGGTTTGACACAGTCACATGGTTTTACCGTGCAGAGCTGGTCAGTACTCTCAACTGTTGCGGCGGAGTCTGCGCTTGCATCGCTTGAGAGCTCAGCATTGCAGGAAAAGCTACGGACGTTCACGACAGGAACTTTTTGTGAATTAAATCATTGGTGGCGGGCCTTACNNNNNNNNNNNNNNNNNNNNNNNNNNNNNNNNNNNNTGCAGACGGAGTGTAATCGAGCCAATGTCAGTCGCACATTAAGCATTCACCGTGCAGCTGCCGTCCGCGCAGCACGAGGTGAGTGCGCCGAGTGTGCGAGCGAGCGGGTGAGCGGGTGAGCTGCAGCATCAGAAAAACTACTGATGTCTTTCCGTGCAGCGCGGCGACAGCGCTCCAGCGCTCGCGATACAGCATCCACAAATCATGAGATAAAACATCATTTTGCAGTATGAGTACGCGCCGCCGCCGCCGCCGCCGCTCTACCACCCTATGCCGTGCAGGGAATCACACAAATTCAGCTTTAAATATAATTGACGCACTAAATATAATCAAAGGCGCGGAAGATGCAGTTATAAATAGTCACATATAACTAACGTACAGGCAATATCGAGTCAATAACACGAGAAAATTCTCTGCAGGAAGGTCTCGGCGGCGGTGATGAGGTCGAGGTGCGCGGCGGGCTCGCCGTGCAGCGTTATAAAGCCCGAACGGATTCCAGWACGCTTTCAAAGCCGTGCAGGTGTGTGCTCTTTAATTCATTGATAAACGTTTTGCCTTTTAAGAACCCTTTAATCAAATAATTCTGCAGCGCATCGAGCTTGTCCTTCAGTTGCAGAGCTTCGTCACCGTGCAGGAAGTGCTGCTGCCACGTGGTGGTGCTCGGCGGGGGCGTCGAGAACGACGTCTTGCGACGCTCCTGCAGGCCGGCGCGCAACGCGCCCAGCACGGCGCCCGTGCAGGTTGTGCTGCTGGTTGCGCAGGATCTCGACACTGTCCGTGCAGGTGTATTGAAAATCGCAGTCCGTGCAGATTTGGGTATAAAACTTACACCGTGCAGGGATTGTATATTTTTCTTCCTTCTCAATAAAGATATACATACGTCATGGTAACCGTGCAGCTGATTCAGCAATTGCCATAGCTATTGAGCTCATGCCGTGCAGTTATGTAGTAAAACACAACTTGGATTCCCATGTACCACGTGATAAGATACCCTTTTGTAAACACTGCAGGAGGAGCACATCCAGCAGTCGAACTCCTTCAAGCGCCTCATGTACCACGTGCTGGGCGACACGCTGCAGCGGCGCAAGGCCGAGCTGCGCGCCGCCGCCCGCGCGCGCTTCCTGCGGCGCCGTGCAGGCGGAAGTCGAGCAGGCGCGCGCGCGTGTAGAGCGCCAGCAGCGCGCGCACGGCGTCGCGCACGTGCAGAGCATGATCCACAACAAGTCCGTGCAGGCGGGCCATGGCGGTGGCTGCGTCGCTCGGGGWAACGAAGTCGACGAACGCGACAGGACCAGAGTGCAGCCTCGACCTCTACCCATGCCGTGCAGATACGATATGCGTTCGGTTGTTCGATACATATTCTACCCTCGTCACTATTGATTTATTGCACGTTGCAGTACGACTAAAGTATTTATCCTGTATCAGTACAAGAAGTCACTAAATCCTGTCCTCTGTACTAATTGCAGACACCTCGCGACAGTCTTCATTCGGACTCCTCTTCGTTTTCCTCGTCGAAGCCGTGCAGCCAACCTAGATATAATTAGGGCGCGCGAGGGCGAGAGGGCGCGAGGGATAATTTGCGCCCCAGGNNNNNNNNNNNNNNNNNNNNNNNNNNNNNNNNNNNNNNNNNNNNNNNNNNNNNNNNNNNNNNNNNNNNNTGCAGGCGGCGTGCGACGCGCGGCAGCGTTTGCAGCTGCACGAGCCGTGCAGGAGGCGGACGTGTTCCCGGAGGACTGCATGCACTTCCTGGAGAGCATCCCGTGCAGAAAAAAAAGGATAGACCATATAACTCCCCACAATAGTGTCATTAATCCTTCATGGGGTCTCTGATGCAGTACCGYGGGCCGCCCGTGCAGTTCAACTTTCGTARGTTGTGGGAGTATGAGCGTGTAGTGGCGGTCATCCAGTTGTTCTGTTGCCTGCAGTACAACGACAACACGTCGTGGAGCGTRCGCCAGCTCGAACACCACACCGTGCAGCGACGGCACCGTCACGAAGCAGTAGGCGGCGCACGCGCGCGACAGCCAGCGCGAGCGCGACGCCTGCAGATGACTGTCAGAATTACCTCCGTGTGGCGTCGAGGACACACGGTCGGCTAATGGTATGCGGCACNNNNNNNNNNNNNNNNNNNNNNNNNNNNNNNNNNNNNNNNNNNNNNNNNNNNNNNNNNNNNNNNNNNNNTGCAGTTACAGGATTATGGAGTGGTTTTAGAAGGTATGAAGTATTTTCATATCCTTTATCACCAACAATTGCAGCAGCGTGTAAAGGATGCCGTGCAGATTTGTAACGAGGTTGAATCCTTGAATCCTTTTAGTGAAAACCGTGCAGCCGCAGCCGGCTCTGTATCCACGGAGCCGTCCATATCTCAGCAGATACAGCTCCTGGCAGCTACTGCAGCTCCGCGTTCACCAGCACGCCGCCCAGCTCGGGGTGCAGCTCCAGTCCAGACTTGCGCGCCAGTTGCAGGGGGAGCCACTGTTGTTGCATTTCTACCCAATATGGTAGACAAAAACGAGTGTGACTGAGATGGTGCAGTCGAGTAGTGTGTATGCCGTGCAGATATTATCTGTTTTTATGTTTCAAAATACAGCAGTCCGTGCAGGTACTTCTCCGTCGACAGCTCCACCGCATCATCTGTGCGCGCCGGCCGTGCAGCGCTGGATTAAACAAGTTTTGAATTGCGATGTCTTGTTCCTTTTCCAGGATCCGTGCAGTGTTTGCTCTGATAGCTGCTATCACTGCATAGAGCTCTTTCCTGTTGCTGTACCACCTTCGTTGTGCAGAAGCATATAATCGAACAGGAAAGCGGATGCCGCATGCGATAGTTTTCCAATGAGACGACCTTGATGCAGCACGGCGCCTTCGCGGCCGTGCAGTGCGCGCACTGGGCGCGCGGCGGCGCGGGCGCGCTGGAGCTGCAGGCCACGCGGCCAGCGCCAGCCACGACAACCGACACGGCGGCACCACCACCGTGCAGTAGTATCAGTGTGTGAATCTTATTTCTCACTAAAGTGTTTATTATTATGGCTCGTATTACTACTTGCAGCCAATATCAAACACGTCTTGTCGAAACGAACGTTCGAAAATAGACTCTCTCGATTTAAGCAACATGCAGCTCCTCCTCGCCCGCCGTCAGCGGCCGCGCCAGCTCCGCCTCGCGCCCCGACCACTCCGCCGAGTGCAGCGGATGAGCGAGCTGCTCGGTCTGAGCGTGACGGAGACGGAGGAGGCGTTGAGTCAGCTCGTTGTGCAGGACGCTCGCCGTTTTTCCGCCGCAGTCGATGCTTATTTCTGAAACGTTGACGACTATGAAAATATGCAGTTGGCCTCGTCAGAGTTATCACCGCAGTCGTCTCTGTGGTCACATTTAGAGGACGAGTCTATGCTGCAGGTGGACCAGCAGCTGCCGCTGCCCACCTTCCCCGTGGTGCTGGCGCCCGTGCCGCCGCCCAAGTTGCAGCGCGAGTGCAGCGGCTGGTTCCCCGCGCGCGCCGCCAAGTCCGCCAAGAACGAGACCGTGACGCTGCAGCCCTGTTACCTGTACCTAGCTTACAGTCTAGACCGAAATATATGATGATTACATATATATCATATGCAGGTGCGCGCGGCCGCCGTGCAGGTCGAAGCGCGCGCGGATGAAGTTCCTCTGGACTTCATTCTCCGAATTGAACACGAAGAAATAGTGCAGAGCATGGAGGTGTCGTCGCCGCCTGGCTCCGTCATCGGCTCCATAGAACAGGAGTGGTCGATATTGCAGGAATACGCGTACCGACATTGCGTCCATACAAAGGCCATTAGCATATGACACCGTCGTAAAACTATGCAGAAAGCGTTGCGCGAGATTGCGGCAGATGAGTGAGTAGAAAAATATAATTACGTCGTTTGTATGTTGCAGTGTGTTCCGTAGAGCGTGGCGAGCGATGGCCGCGCGTGCGGTCGCGTGTTCGAGGCAGTAATGGTGCAGCCGCGGGTTCAGCTCGAGGAAGAAGTAGCTGCCGTGCAGATGTTACAGATTACAGATAATAGAGCGCGATGTCGCAGATAAGTGAATTCAATAAGACATGGTTTGCAGAGTGCAGACCGGTATTTAGCGGTATTGAAACGATGCGACGCCGTGCAGTTTTGATTGAAGCGCAACGGTGAAAGAGAGAGGCTCTGCGCAGTTCTCGCGTATCTTTCGTCGATGCAGGTTGCAACTGAGATGCAAACCGTGCAGCAGTACCACGCGCACGTGCASTACATACACGTGTCCGACCGCTACTGCGGGCCCAAGCAGATGGNNNNNNNNNNNNNNNNNNNNNNNNNNNNNNNNNNNNNNNNNNNNNNNNNNNNNNNNNNNNNNNNNNNNNTGCAGCAACTCGTCGCCCTTCCTTTCCTCATCTGTAAAGATAATCGTGAGCTCATATCATAATCCGAAATGCAGTSGTGGAAATCTTATCTCCAAGATCCTGTGATTAGTAATGAAGCTCTACCGTGCAGCGGCGCGGGCGTGTCGGCGGCGGGCGCGCCGNNNNNNNNNNNNNNNNNNNNNNNNNNNNNNNNNNNNNNNNNNNNNNNNNNNNNNNNNNNNNNNNNNNNNTGCAGGCCTTCGACGTTTAAGGCGTTTCTCCGAAGGGCGGTGCGTGCGGCCGAGATTGATACGTCCGATTGCAGAGACTCGCTGTCTCTGTAATTTAAAATATCATAAGGTAGATAAGGTTTTTCTTGAACTCGATTGTGCAGAAGACGCCGCCGCCCGTGCTCGTGTTCGCCGAGCGCAAGCAGCACGTCGACGCCATACACGAGTTGCAGCGCGAAGCTGGCGTGGTGTCCGTGCAGAACTCGCTGTCGGAGCGCTACATGGACGTGGCGCGCAAGCTGACGCACACGTGCCACGAGAGCTTGCAGCGATTGCCGCGATACTGTCAAAGCGTGTTGTGCTGGTGCATACTGTGACTCCGTGCAGAGGTTACGGGATACGATCTCCGTGCAGCCCTACTCGCCCACATACCTAGTGCCGCAGCACCCGCAGCAGCACTTGTGGTACACCGACTGAGTGCAGTGCGCATATCTGTAACGAGCCGGAAACCTTCTCTCTATGACTACAAGGCTTAGAATGGCTCGGCTGCAGCTTAAAAACGTCACAAGGCTTGTATTTCAATCTGTCGGCTGTTACGCTTTATCAATTTCAAACTTGCAGGAGATATTGTACATCGAAAAAACAGGCCAGTCCGTGCAGCAATAGCGCCACGAATATGATTAACTGAGACGTCGAAATCGGCGCCAATTTTAATCCATAACGATGCAGCACGGCGCCTTCGCGGCCGTGCAGTGCGCGCACTGGGCGCGCGGCGGCGCGGGCGCGCTGGAGCTGCAGATGAGGCGTAGTAGSTACCGCTAGTTTTCTAGTTAGTATTCCGTGCAGCACCTGCGGCCGACGCGCGCGTGAGTGGGGGCTCGCTCGGCGACGCGGTCGAGGCGGGATATCGTGCAGTCATTATTCCAGGCCCCGCCCTATTCCGTCCGTGCAGCACTTTTGATGCCTGCAACACCTAAGGGCCATCCTGGAGCACCTTGGTATCCACCTGCGATAGCTGCAGGAGCGCCAGACCGACAAGCGCCTCGCCATTCCCATCACTGTCCGTGCAGGCGGGCAGTCCACGGGCGCCACGCTCAGCACGCCAGCTAGCGCCAAGCGGTGCGCGCCCGAACCTGCAGTACCGCGTGCAGCGCGTGCAGCTGAGCGCGCGCGCGGGCGACCCGTGCAGTGTAGAGTTTAATGTGAAACATATCTGTCTTCGCAGGTAAGGACTGGATACTTGCCAACAACCTTGCAGGCACTTGTCTTCCAATCGACATACCTGCTTCAGATAGTTGTCTTAGCATTTTCGTGTCAATTGTTGCAGCCGCCCTCGGCGCACCACTACCTACGCGACCAGATTCGCAAGACCGTACGTTTCAGTCACGACCTGCAGCGATCGGCCTTCAGTGGCTGGGTAAGATAGTGGTCGGTATCGATGGTATGCTCGACGCACGCGCTGCAGGCACTGGCGCTGCGCGTGCAGGCCGTGCAGTACCTGGACGACGTGGACGCGGGCGGGGTGGCGGACCGCGCCGTGCAGGCTCATGACGTAACATCTTAGATCCTAATTACTTACAAAGTCAATGTCTGTGGTAGGTGGTGACNNNNNNNNNNNNNNNNNNNNNNNNNNNNNNNNNNNNNNNNNNNNNNNNNNNNNNNNNNNNNNNNNNNNNTGCAGATAATAGAGTTCCAGTTGCCAATTAACAAATAATTCTTTTCCTTGAAGTAATTTGCTGTAGCAATGCAGCTCGCGCAGGCGCCGCAGCGCGCCCGACTCGTGCTCGGGCTCGCCGTCGTGCTCGTCCGCCGAGTGCAGCACTTCCGCCACGAGGCCGCTGTACAAGTCGTCGTTAAACATCGCGCTCTTCGCAAACGAGAGGTGCAGGCTGAGCAGCGCAGCGGCGGCGAGGGCGGCTCCGAGCCCGAGCGCGTCGAAGTGCAATTCCGTGTGCAGATTATATACTATTACTCAACGCATTTTTTTACAGAACAACGAACATAAACACAACACATTATGTTGCAGATCGAGTGAGCGAGGCAGCGAGGCAGCGAGGCCGCGAGCCGGTCCCGGGCAGGTTTAACGTCCGTGCAGCTGAATGAGTGGTTTCAGCTAATTTCACAACTGCACACATAACCAGCTAGCTCTAGAGTGCAACTGCAGTTGGAAGGCGAAATGCAGAAATTCGAGCTGCTTTACCGTGCAGCACGAGAGCTTTCACGAACTCGGCCGTGCAGAAGAAGCAGAAGATATAACAGAGAGTCAAGCTGATGCGCCAAAGCTGTACCAAAGCGAAGTGTATGCAGGGTCATAGGCCACTGCTGCAACTTCAGGGTTTGGAGCCACTATTGCAGAGAACTCCAAATTATGTGCAGGAGCGCGCGCTGCTTGTGCAGGGCGGGTACGTGGCCGTGCAGGCCTGGATCGCCGACAAGACGCGCACGGCCAACGACCAGAGCCACCGTGCAGTCCTCCGATGACGCGAAGTCATATAGGCAAGTCAATAGACGGATATGCCGTTGCTTACGGCGCGTGCAGATCTGCGCCGCGCACCTGCCGTGCAGCGCTTGCAGCTGCTCCTCGGCGCGGTTCAGCTTGAGCTTGAGTTCGTTTCTCTCGTGTAGTATGTGCAGCTCGTCCTCACACTCTTCACCAAGAGCTGCGTCCCGTGCAGTGCCCGTCCAAGAGCGCCGGCGCGCTCCGTGCAGGGGAGCCCGCTAACCGTGCAGTACTATCAAAACTAAATAAATATATGTTTAAAGCCGTGCAGCACTTTGGCCATTGCAGAATTCCTCGAAAGGTTGCAAGTTGGAGTTTCATTCATTTATTTCAACTGCAGCGCGGCAGCGCGCGCCCCGCCGCCGCCGCGCCGTGCAGAAGCTGTGGCGCGGCACGCTGGCGCGCATCAAGTACCGCAAGATGAAGGCCGCCATCGTCATATTGCAGGAGCCGCTGCGCTCCGTCGTGCGCGGCGGCCGTGCAGCTGCTCGGCCTCACGCTGCGCGACGCGCCCGCCGACGCGCCCGACGACACCTGGGACGACTTCTTGCAGCTATGAAGTTTTAATTAAAATATATACTTTCGCAGCATGTGGCCACAGAGCTCAGTTGATTATATGCAGAGAGCTCCATGATGGTACCTACGAATGTGGTTGCGGGCCGTGCAGACTGGCCGCTCTAGCCTGCATGTCAGCATACTCGTCAGCAATCTCACTCACCACACACACGTGCNNNNNNNNNNNNNNNNNNNNNNNNNNNNNNNNNTGCAGTTGTCCGGACCGCGAGACCAGAACGCTTGAGTATCGGCGGGGAATGGAGGGTCAATGGTGTCGGTGCAGCCCAAGGTGGCCTCCGTGCAGCTGTTTCTTTCTCACTCGACGGCACTCAAAAGGAAGATCCCGTGCAGTAGCAGGTTCTACGCCCCGTGCAGCCCACGCCGCACGCGCCGCCCGAAGCGCCGCTTTGCCATCTCGACTACGAGCAGCGCGCTCTCGTGCAGTTAAGCCGGCAAATGCCATAACAACATGATCGTCGAGTAGGCATATCTTTCGTACAGTTCGTTCTGCAGTTGCGACCCTATTGTTGTTTATCAACTCGACGGTAAGAAATATCGAACTCGCTGCCGTGCAGTACCCCAAGTTGCCCGAGGGGACGAAGCTGATCACGATACCCGCGACCAGCTCCGTGCAGGAAATGTTACCCATTCCTTATCTCGTCGATACGTCACCAACCTTAGGTACTAAGATATTATGTCTGCAGACGATGCAGACTATGCAACAAGGAAACTTGTAACGGACTTCTAGACACGCGCTCGCACTAACTCTGCAGGGCGTACTCTCTCGTGTGTCCACCCACAGGCATTGCAGCGCACATCGCCAGTTCCATAAACATATGCAGCGGACTGCTCGGACTTTGTGGCGACGCTGAGTCACAAGATGAGCCGCCGTGCAGTAGTTAGTCGTAGGAGTATCCCCGTGCAGCTTTCTTTAGAGGTAACTCGACCTGTGAGACAAAGACAGACATACATAAATGATTGCTCACTAGTGCAGTTCTTCGACTACGTAGGCATCGAGGACCCGCGCATCGCGGAGTTCTGCGCGGCGACCTGCGAGCTGCAGCTAATTTCTACTACAACTACCACTACCACGCTACTCTGCTATATATCATTCATAATTAAATTGTTGCAGCAGTCGTCGCAGGAGACGGAGCTGACTCGCCTGATCCGTCAGGAGATGGCGAGCTTCAATGCCCTGCAGCGGCGTCGCGGCCTGCACCGTCACCACGCGCCGCAGCTCCGTGCAGTCATCAACAACGAGAAGTAAGCTCAACCATAAAACGCATTATAAAATTAGTTCTAAAGTAAATCTGCAGATTCCCAAAGTCCTCCGAAGTGAGGAGTATATGCAGGAATAAAAGAAAAGTTTATACCTGTATCTGCAGTAGCAGCGCGGCGCCTCGCGTGCCTTGTCGCGGCCACGTCAGACGTGGCGGCGCACAGAACCTATGCAGTCATATCTGATTAGCAATAACTTTACTGACCCATGCGCCAAAAACTTGGGAAAACTCCAATAATTGCAGTAAACAGAAGGAGGAATGTGATAAATTTTCACGCTGTGGTCAAGTAGTTCGCCGTTCRTCGGTATGCAGTTGAACTCTCTCCAGTTTTTCTGGTTTGGATGGATGTTTGTTACTCAATCATGTCAAAACGGCTTGCAGGCCCACACCTCAACGTGCCTCGGTTTACCGTCACGGCGCCGCCAGGAGAACATCACCGTGCAGTTGTCAATGGAGTTGGAGACGGAGTGGTTATCGAAGCAGTCCATGTCCGTGCAGCACTGCGCCGCGCCCGGCCTCGAGCGCCTGCTCGACCTGCCCGCCGTGCGCAAGGTCCGCCCGCNNNNNNNNNNNNNNNNNNNNNNNNNNNNNNNNNNNNNNNNNNNNNNNNNNNNNNNNNNNNNNNNNNNNNTGCAGTGAAATTTTCTAGTAAAACTCAGACGCGACCGTGCAGTTGTGCACGTTTAACGCACCGCTTTGGGAGTATCTAGCGACGCCTGAATGAACTTCGAATGTGTTGCAGACTCCAGTGGCGCGCAGAGTGGTTATGGTGGAGCTATAATAGCTGCCCCCGCTGTTGCCGTAGGTGCAGGAGCACTGCGCGCAGCTGACGCGCGAGYTGCGCCGTGCAGCGCGGCGCGTCTCCGCACCTGTGCTCGCGCGCCGTGCAGGATCGGGAGTACTGTCCGCGCTACATCAAGTGGACGAACCGCGAGAAGGGCGTGTTCAAGCTAGTGCAGCTGCACTCGTTCAACAGGTAAGCGGTGGCGGTGCCCGTGCAGCGCCACGGGCAGCGCGGGCAGGCGCGCGGGGTGCATGAGGCGCGCGTGCTCCCAGCGGAACTGCTGCAGACGCTTGTGCCCGTGAAGCGAACTAAGCGCTCATTTCTCTGAAATATCCCTGAAATGAGCTCCATGCAGGGCGAGGAAGCCCCGATGCGTCGAGTAGTCGTCAGGATACACATGTAAAGTCCTCCACGACGCATGCAGATAATCGGTTGAGTTCGCAACTTAGGCGCGCGGTCGTTACACAATGCGAGTAAGCAACAATTTGTGCAGGATCAGCACCTGAAGCACCACCGTCGTCTGACGACGAAAAACCTCAAAAGTCTCAAAAAAAGGGTGCAGGTTATTCGACATTTAAAAATAATACCAGAAACTCGAATCTCAGAAAATCTCAGATTTAAAAATTTGCAGCGGCGGGTCGGGCTCGTGCGGCGGCCAGGGCGCCGTGCAGAGCCTCGTTGCACACGATGGACAACGCTATCGTCAGAGTTTGGGGATTCCACGATCCTTTAGCCTGCAGCGCACCGGCGTCGGCACCTGCAACCTCGTGTGGGCCTTCCACTCCGAGACGCACGAGCAGCTGCTGCAGGTGGCGGATGAGGTAGGCCTTATTCCTGAACTCGCGGCCGCAGTGCGAGCATATCGCCTTCCTGTGCAGCTGCTGGCCGAGGTGTGCATGGAGGAGGAGGTGGCGTGCCTCGAGCTGGGCCCGTGCAGAATGAGACTGCGGCACCGTGCAGTACCAGTGCCTCCACCTGGTCCATATTGTCCACCCGTGCAGATGGCGCTGTTACTCTTGTGCCTTGGAAAGCACCCAAAGCCGATGAACCTATTTCTGTCATTTTTGCAGTATACAGTTGTTTTTCCTTTGTATCTCGACGTTTGATAAGTTACGCTGGATTTCATCGTCCTCTTGCAGTCATAACAGTTTGCAACAACTTAGCTTCTAAACCACGGAACATTGATAAAGGTTTCGATTTCATTGCAGCAAATTTACTGTGTAGCCGNNNNNNNNNNNNNNNNNNNNNNNNNNNNNNNNNNNNNNNNNNNNNNNNNNNNNNNNNNNNNNNNNNNNNTGCAGCTGGAGGCCGTGGTGTACGCGTCGCAGGCGCACGAGCACCTGCTGCCGGACGGCACGCGCGCCGTGCAGTGAATAGGGTGCTCGCACGCAACACCTCAGTCAGGGTGACCATTATACATGACCATTAATATGTTGCAGCCGCGCGCCCATGGTCTCCGCGAAGTCGCGCGTCAGCTGCGAAGAACAAASAGGGGTATTTATTTGCAGGACGTGAGTGACCGCCGTGCAGTACAGTGCGCAGCGAGCCATGCGCCGGCCGGCGCGTCTGCGCGCGCTGCTGTGCAACCCGAGATTGCAGCGCCGCCTGGGCGCGCGCGTGCGCGAGGCCGAGGGCGACGCCCGCGAGCGCGCGCGCGAGCAGGTGCAGGGCGTGGCGCTGCTCAACATCCCCTACGCGCACGGCGGCTCCAACCTCTGGGGCACCGTGCAGTACCTACAGGGCCTTGTGGACCTTGAACGCCAGGGCTACCGTCTCGCCCTGCATCTCCTTTAGGTGCAGGTGTTCTGTAAGAGGCTCTCGTTTAATTTAAGAATGGGGATTTCATCTTTCGCAAGATTCAATTTGCAGCGTCGTTAATGGCAAGTTAATCGTGGAGAAGAATCTGCGGCGACTTCTTGTTAGCTAAGTTTTGTGCAGCAGAGGCATTAGTGAACGTATATCAGGATGATTTAGAACCTAGTCTGGGTAATGAGTTGGTTCANNNNNNNNNNNNNNNNNNNNNNNNNNNNNNNNNNNNNNNNNNNNNNNNNNNNNNNNNNNNNNNNNNNNNTGCAGCACATGCATCGACTACTCCCGAAGTTGAGGAGATTACTTCCGTGCAGCTCCAGGTTGACGGCCTGAACCCGATGGCAGGCCTTGTCCGAAATCATTTCCTGATTGKATTCCTGCAGAGTTGCAGCAGCTTCGTGATCTCTCCGCACACCAACGYAAACGTATCGCAGAACTTCTCACCAATGCAGGTAGGTCCGCGGCCAGCTGATCTGTCCGTKACGTCTGGGGCCGTGCAGTGTCAACGGCCACAAGCTTACGAGAAAAACTAGTCACTTGGCGAAAGCTGTCCTCCCTGGGAACTGCAGCATATTGCGTCGCAGTATTTTAGAAATAAAATTCTAAATGGTGGCGCGATAAGGTAATGTAGGATGCAGTCTACGGGCAGCCCGCCACATGTCGCGATGAGGCAATCGATTATATTCTTATAGAACTCGTACATGCAGCGAATGGAGTAAACATAAAAAGCGAAATGAATTTCAGTTCACCACTAGACCGTGCAGGTAAATGAAATTCTTGTCCCAAGACATGTGACAGTCGGCTCTAAAGGTTTCTTTACTTCGACAGTGCAGTTTTGACACGTAGAGATAAAAGAAAAACATGACGTGTGTTCGTGGCAAGATGTATTAGAGTTAGTGCAGCTGCTTGTGCACGTGCTGCACGATGAGCGAGATGGCGACGAGGTTCTCGCCCCCCCGCGGCACGTGCAGGATTTGGCTCACCAAACATTCCGTGCAGCCCACGAAACAATTTGTCGGCAGGCATTTTGCTGATAATTGTATGGCCATGGTTTAATCGCTGATGCAGCGTGAGGCCGCTGCGGCCGTGCAGAAACTTTGTCTCCGTGACGAGCAGGCCGTGCAGTCGGGCAGGCGGCACGCGCCGGCACCTTCGTTACTGCCGTGCAGGGCACGGTGGGCGTGTCCGTGCAGGGTGTAGTCTAAGAGTTCGCAAACATGAAGCTAGAACAGTGTTTGACGGAAAAGAGTGTGAATCTGCAGTTACGCAAAGACTTGACACTAGGGTTATCGCACTTCCGTGCAGTACTGATTAAATTTTTATAATTTARAAATTCAACATTTATTTTCGAAGTTCTGTAGCTAAATGTTGCAGTCGTTCGAGTGTCTCAAATGTCGATGTTTTACAGATATCACCGTGCAGCGTTGTTCAGGATCCGCCCGTGCAGGAGGTGTTCGAGCCGTGCAGGTGGCGCGCGTGGAGTGGCGCGGCGGGGGGCCCAGCAAGCGCGCCGAGCACGTGGCCTTCCCCGTGCAGCGAGGCGACCGCGAGACTCGCGGCCGTGCAGGGTCGCTCAGAAGATTCTACATCCTCTATTYCAATTCCGCATGACTCAGCCAGATAGATACGATTGCAGCAGGTCCTGTATCTCCCGTGCAGCAGGCGTGCGACCTGGGGCGCGGGTACGCGGCGCTGGCGCTGTCGGGCGCGCTGCCGTGCAGTATACCCACTTTTATAATGCTTAGCCAATCGACAATTGGAATAAATATGATCATGGATAATATATGCAGGCGCTCGTGACTCGGGGTGCCCGTGCAGAGAACTCCATGATGGTACCTACGAATGTGGTTGCGGGCCGTGCAGAAGAATTCTTGATTTAGCTTTAGGTGGTTTAATTTTATAAGACAGATAGAGAAGGTCATGATAGTGCAGGATATGACAGAGCATCCAAATGACCCACTGACGGTGCTGGGCCAGCAAAATAAGGAAGTGGGAATGCAGGCAGCACGTAGGACGGGTCAGCGCAGATGTTATCCACTGAGGGGTCGAACGAGAGCCTGTTCTGTGCAGGGACAGCGGTACMGATGTAAACATAAATTCGCAGCATTCTTGCCGCCCCGTGCAGGTACTTCTCCGTCGACAGCTCCACCGCGTCATCTGCGCGCGCCGGCCGGGTTAATAGAATCCACTGCAGCGCTGTGGACTGATGGTAGCGCCGCCGTGCAGGCAGGACACTTTTTCCTCGTAGCGACAGTGACGGGGCAGTTACCGCCGCGGAGGCACATGTAGTTGCAGGTCGCTCATGGTTCGAGTGAGGAGGCGCGGGCGCGGGCGGCGCGGCGCGCCATGCCGCGGCCGCTGCAGCGTGTTGTCGTCGGCGAGCTGCCGTGCAGATAACTCTGATATTGTTTGACTAATAGCCGTGCAGGAGCGGGAAAGCGTCAAGGCTCTCTGCAATCGACTGAGAAAGGTAATGTTCTTCATTTCTAATTTGCAGCTCGCCCACCTCCAGGCACTGCTGCAGCGCGTTCTGCGCCAGCACCACGTGGTAGTCGATGCCGTGCAGCGGAGGCTGCTTGTCCAATCTGTGCATGTCCTGGTAGGGCGCGTAGTGCGGAATCCCGGGGCTGTGCAGCTTTCCACTATATTTTCTCATCCTATCCGGGCCGGGTAACGGGACAGATAACCGTGCAGAGCAGTATTCTTTAAGTTCTGTTTTTAATTGTTACTTAATGATACCAAATTATTTCTAATATTCTGCAGCACCTGAAGTTAATAAAACAAGATTAATGTTGTCTTAGATTTTCGCGATTATTACACATTGAAATGCAGCAGGTCCCGCAGGCAAACCTCGCTGGCGCGCTCCATCTGCGCCTGCACCTGCGCGCGCACCCGCTGCAGCCTCTCCGCCTTCTTGTTCCGTGCAGCTCGTGGAGCAGTCGAGTTGGATCCACCGTGCAGTAGTCCCGTTATAGAACTATTCAGAGACATGACGAAGAGAGTGATGACCGTTTCAATTCTGCTGTGCAGTTGGCTTACCGATAACTTGGCCGTGCAGTTGGCATGTGAACCACGCAGTCAGTTGCAAAGCATCGCAACCCATTCTGATCACGCATGGATTATGCAGTATTCTTAACATGTGCTGTGTCTGCGGCTGCATTTTATTATAAAAGTAGAACCACTGAAATAAATGCAGTGTCTTCGATTCGGAACTATTTGACGGTCGTTATAATGTATATAGAAGAGATCGCGAATCCGAGTGCAGAAGGACATCAACGTGGCGCTGGAGACGATGGAGACGCAGCCGTGCAGCTCAAGCTGTCGTTCCCGTGCAGACCGACGAGTCCGACTCCGAGAGTAGAACAGGTCGGCCAACAAGTCCTCTCTTCACGCCAAAGTTGCAGCACCTGCTGGCCGCGCTCGAGGTGCTGCCCGATGCCGACCTCTTCGAGCCGCCGGCCGTGCAGTCGCCATATTGCTGACAGCAGTAGTTAAATATCCGTGCAGACTATTTTCAATTTCTAAAACTCCGTGAAGTATTAGGAGATGGTTCAGAGCAGTCAATGTGACCTGCAGCTGCTTTACCAAAGATAGATTTTGCAGTGTCCTGACTAGGYTGGGTTACATTACCAAATGTGAATGCAGGAATGTTTTGGGGTCTACCTAGTCTCCAAGTACTAAATTTGGCCAAAAATAAAATACAGTCAATTGCAGACGCTTGAAGAATATCTTGGAACTAAGAAAATCCTCGTTAAGACCGTGCAGCGGAGAATGGCAATCCTCCATCATGGACTTGGGTACCGTGCAGCGCGCCTTGGGCCCGCCGTCGCACGCGCGCACCTGCGGAGCGACACGCCGTGCAGTCCTAAAGCCAATTCCGCCAATAACAATGTTATTTAAACATTATTTTGACAACGAAAGCATAACTGCAGCTCGTGGATCTTGTGCGGCGCGGAGTGCGGGCCGTGCGCGCCGTGCGGCCCGTACGCGTACTGCTGCAGCGCGCGCCGCCGCGGCGCCGAGCCGCCYGCTGCCGTGCAGGAGATATTGTACATCGAAAAAACAGGCCAGTCCGGCACAAAGAATATTCCGTGCAGCATTTAAATTGTCCATTTGTGGGAACAAGCCATGTAGGCTCATGCTCTCGTAGCGAAGACGGTTTGCAGGAACAGCTTGAGGTAGACGCCTCCCACCACGACCTCACCGTGCAGCGCATGTCGCTGGTGCAGAAGCTGAACGTGCAGTGCCGTGCAGAATCTGTTAGGAAATGGAAAAATTGAAAAAATAATTAATCGTTTCACCCGATAAAATTATCTTGTGCAGGTGTCGCTSACGTTCCTGTGCTGGATGCCGCTGCGCGTGCCGCCGTGCAGGACACGGCGCAGGCGCTGGCCGAGCGCCTGCGCGAGCTGGAGCAGCGCACGGACGAGGCGCGCGTGCAGAGTTCGAGTCGTATCAAACGTAAGTTTTCAGGCAGTATGCGAACGATTCATAAATCAGAGTTCTTGCAGCTGCTCAACGAACAGCACGACCAGATCAAGAAAACCAAGGCCGTGCAGCTTCAAAAAGATGATCATCCATCGTGAGCGAGGAGTCAATTTATCACCGNNNNNNNNNNNNNNNNNNNNNNNNNNNNNNNNNNNNNNNNNNNNNNNNNNNNNNNNNNNNNNNNNNNNNTGCAGTGCGCATATCTGTAACGAGCCGTGCAGCTTGTCCGCCTTGCGCTTGATCTCGTCCGTGCAGCTCAACGACCAGCTGTCGGGTTTGCCCCAGACCACCGTGCAGGCTGAGTTTTCTAACAAAAGTGGTATTTTTTCAGCGTGTATTCTAAAATTGATTCTGTCCGAACTGCAGATCCGTAGGTGCTGGGCTCAAATCCCGTGCAGGTACCGACACGACCAGTGATCCCGTGCAGCCCGCATTACGCTTAATCCTCCGAATAAAAGGAGATGTGCKATGAAAAGACTTCCTTTCTTTTGTGCAGTTTTATTGTATAAAAGCTAAAACGCACATGAAAACGTGTTTTACAAATCAAAAGCGTTATATTTTGCAGGTGGAGAGAAACCCAGAACAGGACCGTGCAGCGCGGAGCGGCCGGCGGGGTCTCCGTGCAGCCCCGAGATGAACAGCTGCGGCGTCAGCACCAGCTCGGGCTCCAGCTCCATCACGAAGCAGCGCTGCAGGTACTCGCGCTCGTCCCGCGTGTACTTCCTGCACAGGCACTGGCGCGGCAGCARCGCGTCGCTCTGCAGTCGGCCCGCACGTCTCCTGCACGGCCGTTTCACTCCAGCCGTGCAGCATAGCGTTTAGGGCTCCTTCGGGCGTGCTTCCAGCGCCTCGACTTAGCTCATTAAGTATTTCCNNNNNNNNNNNNNNNNNNNNNNNNNNNNNNNNNNNNNNNNNNNNNNNNNNNNNNNNNNNNNNNNNNNNNTGCAGACGGTCAGTCGATCGCCGCGTGTCCGCCTCGCTTCAGTCGAATCGGTCGAATTAACCGAACGCTTGCAGCCCGCACGCGTGCGCGCTCAGCCGCGCCGCCAGCGCCGCCGCCGCCGTGCAGCGTTGACGTCGTCAGTACAACCTTCCARTTTGCTTAGAAGAGCCGTGCAGCTGCTATTATTGTACACTAGATCCGACCAACGCCGTGCAGCGTGCCGTGCGCCAGCAGCAGGCGGCGGCCGTGCAGTGCCCTAAATACAATCATTATGATCTGAGTGCTAATGTAAATAGCCAATCAGCTGTCAGAGCCCTGCAGAAGAAAAGCCTGTCGCAGTCCACCGTCATGTCCGTGCAGCAAGGAATCTGTAGCTAGATGGACGCGCTCAACCTGTCAACGAGCGCAAAGTGAGCACGGTTGTNNNNNNNNNNNNNNNNNNNNNNNNNNNNNNNNNNNNNNNNNNNNNNNNNNNNNNNNNNNNNNNNNNNNNTGCAGCCGCACCGGCGTCTGCTTGTCTGCAACACGCGCACCTCTAGTACGGACACGGACGCGACGATTTTGCAGACGTGCAGACCAATCTCCGTCGCAGAGAAATCGTCGCATGTTTCAAATGAGATTACGTCCTAATNNNNNNNNNNNNNNNNNNNNNNNNNNNNNNNNNNNNNNNNNNNNNNNNNNNNNNNNNNNNNNNNNNNNNTGCAGCTGTCGGTACACGTGGCGGTTCTGAGCATCAAATATTCAAACTGTGTATTGATTAAATAGCAATTGCAGTCCTAAAAGTAACAATACAACACCGCTGCTCGTTATCAGAAGAATGTTTTACTTGATATCAGGCTGCAGATCGTATATTCAATTMAAATTTATGTTAAATTCGTTTCGTCCGTGCAGTTTGATGTCGTTTTAAATGCTTATTGAGCTTGTATTGGGAAAATTGCCTTCTCGAATTATTTTCTGCAGGCGCATTGCGTGGTGCGTAAGGAGCAGGCACGCGGGGTGCCAAACGATCGCCAAAACGTGCCGCTGCAGAGGGAATACTTCGAAGCAGTCTATACTTGCACAGCAGATAACACAGCGCTGGTTCCACCGCTAATGCAGTCGAGCTGTAGTTATGATTGATTCTATTAGATCGAGCGATGGTTTCGGTGTATCAAAGCGTGTTNNNNNNNNNNNNNNNNNNNNNNNNNNNNNNNNNNNNNNNNNTGCAGCTGCACGGTGCTGTGCGCGGGCCCGTGCAGCATCCACGAGGAAATGCGCCTACTTACTTTCGTCCGCATCTAGTTTTACTATCAACGCTTCGAATGCAGAAACCGCACTATGCTCCCAACACGTTATTATATTATCTTTGTGAACTTTTAAATGTCCGACCGTTGCAGTGAGAGCGCATCCAGGAGGTGGGCTCGTGATACAGTGGGATGAGTCTGAACCTGTCCATCTAGATGCAGGGCTGCCAGCCATGCATAGGTATCAGTTATGGCGACAAAAACTGATCTCATTTAGTTTCACCGATGCAGTGGCTGGATAACAACACACTGGCCGAGAAGGAAGAATATGAGCATAAATTGAAGGATTTGCAGCTGCAGTACCTGAGATATGTTTTTGCTACTGCGAGTCTAGGACTTTTTCGCAATTCTTAGTGTAAGGATTTGCAGCAACAGGGGCAGTGGCAAGACGGGCAGGCGCCGAYGCTACTTGTGTGGCATATGCAGTTTGTACTGCAGACGTGGATGGGCGCGCCGTCGCTGTACGTGTACGACTGCTCCAACGCCGTGCAGCTTCCACCTCGAAGGCCGTGCAGTGTCAAAACAGTTCGTGTCGGTGTTAAGAAATCAAACCCAAAATACTTTAACACTTTGCTTGTCTGCAGAGACCCATCCAAACCTGTGCCAACTTTACCTCCAGATGAACCAGATATGTATTCGAGAAGAGAATGCAGACTGGACGGGCGGTGAGGGGGACCCGAGGGTTTCTTCGCCGTTCACGCGCAGGCTGCCTGGGGATGCAGCAGCGCGGCGTCGTGTCCGCCGTGCAGGACTATATTGGTTGGTCGGTGTTAATGTGCCATTCGAGGGGCTCTCAGGAATATCCGTTTTAGATGCAGGGCGTGGCGCTGCTCAACATCCCCTACGCGCACGGCGGCTCCAACCTCTGGGGCACCGTGCAGTTTTGTTTATTAAAATGTACTGAAACATCTAATTTCCTTGAATTGTTAATCAAAATAGATGGTTTGCAGCGCTGCACATTATCATGCAAAGTTGCTTACTCGCAAGTCGCAGCCATCGAACTGCGCKCTGAAGTGCAGCGAATGTCCTAAGAGCCCTCAAGAAGACCGTGCAGTGACTCACCCTTCAAACCGTGCAGAGTAAGTTCGAGACGGCGCTCGCGGTCAGACCACAGTTCCTCAAGGGCGCTGCGTGTGCCCCGTTGCAGCACGCGGTGCTTGCTGTCCACCGGCAGGTACTCGCAGATCTCCGTGCAGTGAGTCCGCCCGATAGTCGTACCTGGTCGTGGTGGTGGTCGAGGCCGTGCAGCTTGCTGACCTGCGTCTCGACGAAGCTGCGCGGCCGCGGCGAGTGGCCCGCCTCGCTGTTTCTGTGCAGTTTCTTTAAGTTTTCTTTACAACCGAGCATAATAAAAATAAACAAAACACGTGAAAACTTCGAGTGCAGCGCCAGCAGGTAGAGCGCCGTGGTGAGCGCGCGCTCGCCGCCCGACTGCGTGTGGCGCGACAGCTGCAGGCATTCACGGCAATTTGTCTGAAAGCATTGTTCCTCCTGGRCTCCGTGCAGATTTTATCTGACGAATGTTTAAAGTTTTCGTAAACACATCGAACGATTCTTAGAACGCGAATACTGCAGCAGCACGGCCACGGCCGCCTCCGAGCGCACGTAGCCGCGTCCGCTGGCGTCGAAGGCCGCGCAGTGCAGGTAACTCCACTGCCGTAAACAGATGCATTTCACCTTCACGACCAAACACTCCACCGTGCAGCTTGCACGCGTAGCGAGCATACAGCTCCTCTAGTTCAGCGGATTCGAAGCGGCGGCGCGCGAGCTGCAGTCGGGCAGGCGGCACGCGCCGTGCAGACCTTAAAGATGTCAAGATTATGATACTGGAAACTCGAACGATATCAATATCTTGAGCCAATAATGCAGAGACTCCTCCAACCGCCAAGCGCTGATATAAGCTTGCCAGACATCAAGGAGAAACTTGCTGAAGTGCAGCAGGGGCGGCACGGCGGACGGCACGGGCTCAGCGCTATCCGTGCAGTATCTAGTGGCGGAGATTTTCCTCTTAATGTACAAATTGTTGAACATTCCTACAGACACAATCATGCAGACGTAGTCTCCACATTCCTGTTCCGTGCAGCGGCCGCGGCGGACTGCGCGGGCGCTGGCGCCGTGCAGCACCTGCTGGCCGCGCTCGAGGTGCTGCCTGATGCGGACCTCTTCGAGCCGCCGTGCAGGAATTACGAATGATTTTAACTCATTAACGGAAAGTAGGTTGTTTAATTTATTAGCGGTTCCGAGTGCAGCGCCAGCGCCCACTCGCTCGACACGCAACGAGACCTCTCCGTGCAGAGATTTTAACTTTGCCAATTAATTTATTTTAATCTTGAATACTAATACTAAGTTTATATCCGAGTGCAGGTAATGTAGTGTTCAATTATGTCTGTGCAATAAAGTGCATTCTTTTCAATAATGAAGGACAGGATGCAGCGCATGTCGCTGGTGCAGAAGCTGAACGTGCAGTACCGTGCAGACCAACTTGTAAAAATGGATATTGCAAGAGTCCGAATCAATGTGCTTGCAACGAAGGATATGAATGCAGCTGTAACCTGTTAKTAATCATCAGCACCGTGCAGCGAGTGGCAGCACGTCGATTGTATGGGCATCGACCGTGCAGGCGGTCGAGGCGGAAGTGCCCCTCCACCGCCACGTACTCGACCGTGCAGTATTCGAGAATGCTACGAACTAGTGCGTTATATAAGCATATTTTTGTTTCTGGTTTCTTGAATTTGCAGGCCTCCGACCCCGACGGCGATGCCCTCTACTACGACATTATCGGTAAGCGGACCGTTTCGGATCTGCAGCGCGACGACCGCCTCGACTACGAGGTGGCGTGCTCCGTGCAGTCGACGTGAACATCCTTTTGAGTCGAAAGCTTCCAAATCGCCTAGGAACGTGCTCGTATGCCAATGCAGCTCGGCGTCCTCCTGGCGCCGCCGTGCAGAGATTTTTTAGCCGGGTGATCTTAAGTTTTTTAASTTTGACACCTGGCTGTCCTGCCTAGCCATTGCAGTTGACTAATGCGCGTTATTTCCGTGGTCGGGAATTAACTATGCCTCTGTTTGCTCGTCTATCTCTGCAGCATCTGGAGTTTCTAGCGACTTGTAGTAACTTCTAAGATTAAACCAGATAGCTTCTATAAGTACTGCAGCAGCACGTGCGCCTTCACGTGCGGCTCGTTGTACTTCACCGCGCCGCCCGACGGCGTCGCCGAGTGCAGCGCATGTACCGCTACCTCGCGCAGGACGAACGCGCCGCGCTCGTCGTCGCCTGCCAGGTGCGCATGCAGCTCCAATCGCTGCGGTCAACTTGCAATTTCACCGTGCAGGGACTCATACTCAACGCGGAGCCCTACTTCAACGAGGCCGTGCAGTTCGGTGTGTGGACTATGATGAGCTTTACTATCAAGGCTACTGTAAGGGCACCGTGCAGGAAGGTCTCGGCGGCGGTGATGAGGTCGAGGTGCGCAGCGGGCTCGCCGTGCAGCTGGCGCGCGCGCTCACCGACACCGTGCAGCGGATTTACAAGTATTTCAATATAGTCGCGCTTCGTTTCACCGTGCAGACGTACTTTTCGCCATATGTTGACCCTGACAATAAACTTTCCTATTTACATCGCAAAAGCTCATTGCAGCTGCGGGTAGGGCGGCGGCGGCGGCGCGCGCAGGCCGTGCAGAATGTGTACTAAGACGACGCGCCTGTGCCTGTAATTACACTACACATGGACCTAGAGCCCGAGATGCAGACAAACGATATCATGCAACACATCATGGGTCGATACATCAGAAACCCTTTCTTTGGAAGAAAGTNNNNNNNNNNNNNNNNNNNNNNNNNNNNNNNNNNNNNNNNNNNNNNNNNNNNNNNTGCAGCGCGGCGCACGCGGCGCGCACGTGCGCGTGCCCCGCGCCCGTGCAGAGGGCGCGTGCGGCGCGCGCTGGCTGTGCGGCGGGCGCGTGCTGTCGCCGTGCAGCTCGGCGTCGCCGATGGCCACGAGGTAGATGCGCGGGCCGTGCAGGTGGTGGCGGTGCTGTCGGCGCGCAGCCCGCGCGCGCGCACGGCGCTGCCGGCCGTGCAGTACTACCCTGACCGTTCCGTGCAGGCCGTCGCCGCCGTCGCCGTGGTCGCAGCCGCGCTGCTGGCCGTGCTGGAGCGCGCCACGCACGTGCAGTCACACGAAGAAAATGTGTTTGATTTATCAGCACTCGAGGCCGTGCAGTTAAACTGGCACGCACTGGTTCAAACCGTGCAGGGCGACTTGTTGCGCCTGTATGGCGAGTGGCTGCGCTGCTGGCGGCGGTTGGGCTGCCAGCGCGTGCAGTTGTCGCATGACAAAAAGGCGACCGTTGACCGTGCAGCAGAAGGTCAAGTGGCGATCTTCCAACAGGGACCTGGAACTGGGTTCCATGGTTCTCGTCCGGGTGCAGCGCGTCGGCGGTGAGCTGTATGGCGTCGGAGTCGGTGCTGGTCTCCACGGCGTGCCACASGCGCTGCAGGTCGAAAGACAATAAGTCTTTGTTCGGAGCTGGAAGTTTAGACTCGCGGACAATGAAATAGTTTNNNNNNNNNNNNNNNNNNNNNNNNNNNNNNNNNNNNNNNNNNNNNNNNNNNNNNNNNNNNNNNNNNNNNTGCAGTGTTGCCATGACGACTGCATTGCATTAGACAAAGKCGAGGGAGTCGCTACGTTTATCTATCGAATGCAGGTCCGCTGGTGATGGAGATGGAGACGTACCGTGCAGTTCCTGCACTCGCGCCGCGTCATACACCGGGACCTGAAGGCCGTGCAGTACCAGTGCCTCCACCTGGTCCATATTGTCCACCGTGCAGTGTAGAGTTTAATGTGAAACATATCTGTCTTCGCAGGTAAGGACTGGATACTTGCCAACAACCTTGCAGTAGGTTCACTAGCAGGGGCGACGACATGGCCACAGTAGGAGCCGACGACGGTGACGGCGTCGTATGCAGCTGGCGTTTTACTTGTAACAAAGTTTCATTAATTCGAGCCATTTCAAATTTATTGAAAACGTTCTGCAGTTGCAGCATTCCGTAAAGCAGCGCTTCAGCGGTCGGCGGACAACCCGTGCAGCGYTGATCCTCCCTATATGGGGTCTCATCCGTGCAGCGCCGCCTTCACGCACGCCGTGCAGGGAACCTCTCGCTTCCGGCTGTCGTGTCATCGATGATACGGAGCGAGGCAGGGTGGAATGCCGTTGCAGCGCGAGCACCGCGGCCGCCTCGCGCTGCACACGCCGCGCAACACGCAGCTGCTCGCGCTCACCTTGCAGCCGAACGTGTGGGCGGGCGTGGCGGGCGCGCGCTGGGGGCGCTACTGCGGCTCACCGTGCAGCGGGCCCTGGCGGCGCGAGGGCCGTGCAGTGTGACGCGGCAGTGCAGCGGCAGCACGCCGGCGCCCGACAGCACGATGTCCGTGCAGTCTACTCGTTGCGTTATAAATTAAATGAATAAAATGTAGACGTTTCTTAAAAAAAGTTACGGTTTGCAGCGAACTCAGCACGAGCAGGAAATAATGACGTCCGTGCAGAARCGTCTATGTTACTTCTTAATGCTCTTCAAAATGCGCCTCCCCAGCTACACTCATGAAGATCTGCAGCGCCGACAGCGCCAGGTAGTTGATGTTCACCCACACCTGCCCGCGCCAGTACGGCGGGTCGTGCTGCAGTGGCTACATCTTATACCGGCAGCAAACAATTCAACTGAACTCATATTTGTTGGTGTGACCGGCGTGCAGTTCGCGGTCGCCGTGCTGTTCAAGGGCGACCTGAACTACAGGAAGCTGCTGGGCGAGAGGAACTTGCAGCTGCGGCGGCAGCAGGGGCGGCCGAAGCTCGCGCAGGTACAGCTTCAGCAGTCCACAGACGGAGTGCAGCGTGGCCGACAGCTTGTCCAGGAACGCGGGCTGCACCGCCGCCGTGCAGCTCGGTGGTGACGTCCAGCACGTACTCGTCGCCCGCCAGCGGCATGGTCAGTGCGTCACCCGCCTGCAGTGGGAGGCTGAGCATCCCGTGCAGGTCCAGAGCGATGTCGGTGAGCGCCGTCCCGTTGTAGAGCAGCGCGGGCGCCGACGCGTCCAGTTGCAGAGCTTTCCTCGCCGCGGGGGCTCAGGCTATACTGGTCACGCTCTGGCCGTGCAGTTCTACAAGGACATAAGTGAGACGATCGATTTTTTTATATACCAAAAGGGAATAAAATAGAGTATGCAGCTCCGACTCCCCGTCCTTCTCCTTGCGCCGGCGGCTCAGCGAGTCGAGTATGTCGGGCCGAGATTGCAGCGTCGTGACGCCGCCCACGGTATGTGATATCCCAGTGGCGCGTCGGGGTCGGTCGGCTGCGCGTTGCAGAACTACTCCCGTCACAACCGTGCAGACACGTCACCAGAGAGTGATACTGGTCACTCCGTGCAGCAACTCGAGGGCATTTCTTAAATTCATTATGGCCGTTTTAATATCATCGTAATTGAGAGCACTGTGCAGTCATGTGGCTCACACCTGCCCACACCGTGCAGACGTATATAAAAAATAAAAAGATACAAACATCTGCGATACTCAAGCCGAACCGTCGTCCTTTCGTGCAGCGTAACCACCACTGCAGCTGTTCGAGGAGCGGCAAGCTTGGGCTTAACCAATTGAGGCGTCTTATGCAGAGTGAAGGCGTGGGCGGGCGGGGCGTATGCCAAGAATATAGGGCGGACGTACCTGCATGCAGTGTGCAGGGGTGCCTTCTCTGAGCCGTAAATATATTTTTCCATAGGAAGTCCAACAGCTGCTTGTTTGATGTGCAGGCGTGGGCGGCGCGCGGCGGGCCGGCGGCGCCGTGCAGGTGTATCCTCTTCTGGTTTTATATCTGTTATTTCTTCTGCTGTTGGTTCATTATTTTCTTCACCTGCAGGATAGAGTTCTCAACATCACAAGTCAGATCATGGACCAAGTGCTGGGCGACGAGAGGGTCGCGANNNNNNNNNNNNNNNNNNNNNNNNNNNNNNNNNNNNNNNNNNNNNNNNNNNNNNNNNNNNNNNNNNNNNTGCAGCAGCGAGAAACGTCTAAAATCCAATGACGGCAAAGGTGCTGAAGCTGGCGACGATGGTGCAAGATGCAGTAGGAGCCCCGAGGCCCCGTGCAGGACGTWTACAAGATTGGCGGTATCGGAACCGTGCCCGTCGGCCGAGTGGAGACCGTGCAGTTGTGCGGACCGCGAGACCAGAACGCTTGAGTATCGGCGGGGAATGGAGGGTCAATGGTGTCGGTGCAGGCCGGGCGCGGGCACGTCGCCGTGCAGGTTGTAGAAGAGCGAGTGCGGATGCTGGAAGCCGTGCAGTGGGAGGCTGAGCATCCCGGTTTCGGATCAGGTGAGTTGTCACGGCTAGTATTTAGTCGAATATTGCAGCAGCGGCGTCCAGCAGTACATGCCGNNNNNNNNNNNNNNNNNNNNNNNNNNNNNNNNNNNNNNTGCAGCTCGAAGGGCTGGTGGTGCTGCGAGTCGGGCGCGGGCTGCACCACGGAGGCTCCGTTGACGAGGTGCAGTAGTAGAACCGACACCAAAAACAGAAGGGAATTTAATATCAATACCTCATTCTGTTGTKAGTAATGCAGGACTCACTATTGTTGGGTTCCGTGCAGAKATGTCTTTTCCAACGTCGACATTACATTTGAACGAAATGCCCTCAGCAATCATCAGCTTGATTGCAGTTCGACTTCCCACCAGACCCGTGCAGCGCGGGCAGGCGCCGCGCCAGCGCCAGGCCGTTGCTCGTCATGGCCAGCGTGCGCACGCCCGAGTGCAGCAGATCCCACAGCAGCGTGTTCCCGTGCAGGATAGTGTTGATGTAACGTATCCGTGCAGAAACTTTGTCTCCGTGACGAGCAGGCCGGGGAAGTTGCACTTGGCGACGCAATCGGTAGCCGCGTGCAGAGGAGGTCGTACAGATCCTCCAGCAGGAGGTCTCGTCCCTCGAAATCGCTCTCCTCCTGACCGATGCAGGCGTCTTCCTTTACGTTTTTTTAACCGTGCAGCAGAAGATCAAGACCTACAAGAGGCAGATCGAAGAAGCCGAAGAGATCGCTGCCCTTAACTTGGTGCAGTGTTTTATTAAGACGTTTGTCATGTTCTTTTCCGTCAGACCCATGAATTATAATATCGTCAATATGCAGCAATTAAAACTTGGAGTTTGTTTACGAGTGCACCTTTCGGCTGAAATTCGTTAACTTGGCCTAATGCAGTATCATGCGCAAGGCGCTGGCTCGTGGCGCAAGCGTCGAAACGCAYTAGCGAACATTATGATAATGCAGCTCTACCTGGACGAGGCGCACTCCGTGGGCGCCATGGGCCCGCGCGGCCGCGGAGTGACGGACCTGCAGGAATTTGAGGTGACGTATCGCCATCTCTATGATTTCGGTCTTCTCGACGCGGCCTCTGCCCTTTTGCAGCTCATGCTGCTGTCTTAGCTCCTGGCGATGTTAATGTCTATACATATCCTGAAATACCGGAATATGCAGTCTAGATCCATGAATATGCTAATGGGAAATGATTTAAACGACTAAGTCGCTGAGTATAACGCGCTGCAGCCCCGCCTGCGAGCGGCTGGCGGAGCGCCTGCTGCGCCGCTACCGCGCGCTGCCGCCCGACCTCTGCAGTGACTTCGAGTGTGACATCAGCGTAAAGTGTCACATCCAGGTCACGCAAAGGTCGGTACGAATATGCAGCCCACGCACTTAGTACGCTTTCTATGAAACTGAACAATTGTTGCACATTGGGTTCTAACTTGCTTGCAGTTACACTGGCTTACTTACGCTTCAAACCGTGCAGGCTCCGCAGCTACATCAGGATCTCAAGCAAGTTGCAGTTCATTAGAGAGTTCTGTGGCTGACTCTGCAGCACGGTGGTGACGGGGTACTGCTCGTAGGAGTGCAGCTTGCCGTCGTACACGTGCGTGTCGGCCTGCAGCATGCAGTTATATTTATTGGTGTGCAGTACACCGTGCAGCGCGCGCGTGCAGGCGGCGTAGTCGGCGCCGGCCGACACGCAGGCGCCGTACAGCGCGTCGGGGTGCAGCGCGTCGCGCGCCTCCCGCGCCGTGCAGGACAAGGACGCGCTCATCGCAGAACTCAACCGTGCAGGACGAACTCTGTTCTGCCATTCTCGACAAGTTGACCAATTTGTGTGGAAAAAGGTTTTTACAGGTGCAGAAGCTTTGAACAGCCCGCGGTGCTCTCGGGGGCACGCACGTGCCTTTGAGCCGTGCAGGTTGGCGTACCCGCGGCCCCAGCCCAGCCGCGTGGCCGCGCCCTCCGTGCAGCTTACTTAATTCACTCTTAAGACTTTCATTCTCGAACTGTATGAGATTATATGAGGCTTGTAGTTGCAGCGCGCWGCGTGCCACGCCGTGCAGTGATTCTTTTCACTATATATACGATTACCTTGTCCTAGTAAAAGTCAAGGCGTGTTAAGGAACATGCAGCCGCCGTGTCGTCGCTGGTTCCAGGGTGGCGAATGATTTCCAACAGCTGCATCTTGTCCACCGATGCAGCAGGAGGAGCGGCAACGTCGCTGGCACGCCGAGCGAGAGCAGCTGTTGCAGGCGCAGCGGCAACTGCAGACGCGATTCCTATTGTTTTATATATGAAGGTATTATCAACAATCGCTATTACCTAATAAGGTCTTGCAGGTTGGGCGACATGTTGGGCGAATGCGCCTGCATACCGTGCAGCCTCGTTACCAAAGYTAGAGCAGGTGATCGGTCTAGAGGGAGCTTTCTTCTATTCCTTCCTCGGTGCAGGGCATTCACTATCCCCTCCTGCTTCATAGCGACATTTCCCCGTGCAGCGCGCGTGCGAGCGGGCCCGCGCGTACTGCGTGCACAGGCGCTTCCCGCGCGCGCTCGTCGCCGTGCAGTATTAATCAATTTAGACTTAGTTTCAACTAAGTTAAGCTGTGAATTATAAAATATATTACCGTTTGCAGCGCTTATAGGGGTCCCGCGAGGCGCACTGCTCATAACCTCGATAGCGCTTGCGATCGGTGCTTGTGCAGATATTCTAGTCGTGGCAATCGGTAAGCCCGAACTAGTTCGTGGTTCCTGGATAAAGCCGTGCAGACAGAGTGTGGCGACGCTGTCATGTGTGAGCATCAGGCGGACGATGCTCTCCATGAGGAAGCTGTGCAGATATAGCTCATGGTGCCTACGAACTGATTAATGGTTCTGTTTCATACCTGTCACATGTGCAGTATGCAGCGCCTAGAATACCCCGCCGTGCAGCAGCTCATGGAGCGCGGCCCGCTGCCCGAGAGCGAGCTGCTGCTGCTGCTGGCGCACGTGGCCGTGCAGCTGCTCCAGCGGCAGCACCTGCTCGTCGCCCAGCGCCGTGCAGAACCTGAACATGGACTCCATGCTGCGCCACACCTTCGTGCCGTGCAGGCGTGGGCGGCGCGCGGCGGGCCGGCGGCGCCGTGCAGCCCTACGTCAACATACTGGAAACCATAAAAAGAATCGAAAGCTGAAAACTCTCCGCCTCACCCCTGCAGGACCTCAAGGATTTCCAGGACCAAGAGGAACCCCTGGAGTTGCCGTGCAGGTGGTCCTGAGGTAGCCCAATCGCCGTGCAGCGCGTGCGGGTCCTGCTGCATCTGCTCCAGGATGCAGCGCATGGCGGGGTCGCGCAGGATGGCCTGCAGTTACAAGTTTTAATGGGCACCGTGCAGCGTTACAATACAAGTGATTAGCCATGTCGGATGACTTCATTGTCGCTTGGTGACATCGCCGAAATGCAGCGACGTGTCGCGCGCCGACGGCACGAAGTGCACGCAGCGCTTCAGGATGGTCACCGTCACCTGGTGCAGTGTACTTGACATTACGGTCAGAAATCGAAATACCGTGCAGGAGTCGCAGCTCTAGGTCCGTGCAGATGAAGCAGTACTGGCTCGGGCCCAACTACACGAAGGAGGGCGTGGCCGTGCAGGCGGGGGGCGCGCACGCGGTCGAGCGCAACACTCGCCGCTGCACTGTCTCATTTTACATAACGCTGCAGGGGAGCCTGCTCGGACTCCTCTTCCGTATTATAGATCTTAAAATACGCAAAAGTCAAATATATTTGCAGATTTGCGTCTGAGGTAAAGTGGAGACGAACCGTGCAGCTTTAAATGTTATTAATTCTCATCGGAATAGTACTAAGAACGTAAACAAAAATGACGTCAAAGTTGCAGTGCTCCAGGATATTGTCTGGAAATACAAACTAATGATATATCGTACTATGGATTTAATGTTCGATGCAGCAGCTGCCCCGACTCCACGTCCCAGAGCGCGCAGGTGCCGTCGCCGCCGCCCGTGAGGATCTGGTGCAGCGAGCCCGCACCCGCCACCGTGCAGGACTGATACACTGGCATGTATCCGTGCAGAATTGCTCAGTATTAGCCGCGGCCGACGCGAGCTGGTATCGGCGATTTAAAGCAGGCCGTCACCTGCAGGCCGGAATGCCTGGTGCTGCGGAACCTGTCCGTTGACTCAGAAATGCACTCGATGTTGACTTTGTGCAGGTTATATTGAAGAACGTACAGCCGCTCTCACTGGCGACAGCGCGCGCCAACATCGTTTTCCCCG  
>LaM10020006_LaMona_LA
[truncated: 48,540,517 more chars]
