# Supplementary material for: Tales of a Super Butterfly: Is Vanessa carye a Truly Migrant Species? Unraveling Migration Using Morphological and Genomics Approaches
Source: Mol Biol Evol. 2025 Sep 19;42(9):msaf212. doi: 10.1093/molbev/msaf212 (PMC12449186; doi:10.1093/molbev/msaf212)
Supplement: msaf212_Supplementary_Data [file msaf212_supplementary_data.zip › Vcarye_Forewings.tps]

LM=14
2275 91
4004 804
4004 541
3988 276
2834 354
3099 535
3222 706
2848 792
4087 1434
4119 1318
4174 1165
4101 1012
4017 1518
3875 0
SCALE=0.0127465675909735
ID=VcArCaf02952001

LM=14
1665 76
2737 437
2738 282
2719 123
2006 211
2149 306
2249 405
2047 474
2816 782
2827 717
2854 635
2810 550
2768 844
2644 0
SCALE=0.0181734759844615
ID=VcArOoo00000001

LM=14
2172 70
3692 667
3728 447
3725 218
2654 276
2871 415
2985 569
2709 670
3749 1205
3780 1101
3839 984
3778 853
3670 1269
3595 0
SCALE=0.0127465675909735
ID=VcChAng01964001

LM=14
2936 82
4444 679
4456 463
4447 222
3387 294
3603 438
3707 576
3430 655
4487 1213
4522 1109
4548 984
4515 841
4388 1283
4330 0
SCALE=0.0146088881085586
ID=VcChAnt07023001

LM=14
2897 0
4313 695
4338 482
4347 273
3342 244
3544 412
3614 535
3350 596
4317 1235
4374 1143
4440 1017
4387 887
4211 1291
4257 66
SCALE=0.0145946505373086
ID=VcChAnt07023003

LM=14
2955 0
4120 598
4119 428
4132 235
3321 234
3511 397
3556 490
3339 545
4151 1021
4187 946
4241 869
4198 748
4067 1078
4067 74
SCALE=0.0146088881085586
ID=VcChAnt07023004

LM=14
2781 0
4082 666
4095 462
4110 257
3200 255
3416 423
3482 536
3220 595
4117 1145
4166 1064
4203 948
4137 816
4006 1194
4059 68
SCALE=0.0145733318226507
ID=VcChAnt07023005

LM=14
3080 26
4480 621
4481 427
4464 200
3531 234
3750 397
3824 520
3566 580
4541 1109
4586 1016
4624 903
4566 773
4427 1169
4380 0
SCALE=0.0146088881085586
ID=VcChAnt07023006

LM=14
2842 0
4034 586
4044 396
4049 214
3248 214
3408 354
3476 459
3252 526
4070 1024
4103 938
4139 845
4100 734
3966 1065
3977 24
SCALE=0.0145451429701919
ID=VcChAnt07023007

LM=14
2804 0
4233 788
4257 549
4270 325
3225 276
3446 471
3540 628
3279 672
4266 1314
4308 1214
4353 1105
4302 956
4166 1369
4206 90
SCALE=0.0145983115643893
ID=VcChAnt07023008

LM=14
2804 83
4269 727
4263 479
4295 242
3300 331
3514 488
3584 612
3302 698
4283 1281
4317 1181
4381 1058
4339 914
4216 1367
4151 0
SCALE=0.0146088140608199
ID=VcChAnt07023009

LM=14
2864 0
4171 629
4196 447
4210 262
3254 210
3450 369
3513 479
3281 536
4201 1077
4240 993
4291 896
4240 769
4128 1138
4116 89
SCALE=0.0145982700838141
ID=VcChAnt07023010

LM=14
2793 0
4085 659
4116 465
4126 257
3211 253
3385 400
3443 518
3204 584
4117 1162
4148 1066
4216 956
4165 837
4071 1221
4054 58
SCALE=0.0145840083586978
ID=VcChAnt07023012

LM=14
2785 62
4206 602
4222 417
4195 207
3246 278
3460 413
3527 515
3260 590
4270 1100
4298 1000
4346 883
4287 755
4195 1171
4077 0
SCALE=0.0145697930760926
ID=VcChAnt07023013

LM=14
2834 61
4158 600
4157 396
4155 188
3244 254
3451 395
3550 526
3321 607
4241 1066
4255 979
4287 883
4223 750
4173 1143
4069 0
SCALE=0.0145486697693221
ID=VcChAnt07023014

LM=14
2734 0
4174 669
4182 450
4181 236
3196 244
3388 399
3476 540
3210 602
4195 1181
4234 1087
4289 991
4248 839
4129 1247
4114 42
SCALE=0.0145767909833048
ID=VcChAnt07023016

LM=14
3059 0
4340 541
4346 362
4335 184
3454 198
3655 345
3717 447
3472 503
4405 958
4428 870
4447 786
4417 672
4330 1029
4251 8
SCALE=0.0145803331105716
ID=VcChAnt07023017

LM=14
2906 15
4237 588
4227 387
4214 181
3329 225
3535 376
3619 492
3410 562
4319 1048
4341 960
4373 853
4313 728
4239 1112
4151 0
SCALE=0.0145592604357897
ID=VcChAnt07023018

LM=14
3129 40
4598 668
4604 439
4608 206
3614 261
3851 436
3933 559
3638 631
4671 1215
4700 1121
4760 985
4688 846
4593 1284
4540 0
SCALE=0.0127465675909735
ID=VcChAnt11959001

LM=14
3675 31
5133 620
5133 395
5136 178
4142 229
4359 379
4478 517
4221 595
5229 1121
5251 1026
5303 918
5242 790
5162 1200
5069 0
SCALE=0.0127465675909735
ID=VcChAra02957001

LM=14
3383 156
4977 677
5008 456
4990 229
3878 345
4111 491
4231 628
3966 726
5055 1245
5104 1105
5170 984
5104 850
4973 1298
4849 0
SCALE=0.0127465675909735
ID=VcChAra02957002

LM=14
3419 0
4938 932
4976 689
5017 449
3898 323
4110 536
4161 661
3872 716
4873 1497
4932 1399
5019 1288
4998 1137
4809 1558
4950 203
SCALE=0.0124843910043936
ID=VcChAza06019001

LM=14
3664 367
5232 565
5189 343
5129 145
4143 469
4381 560
4506 652
4245 792
5395 1034
5404 940
5443 802
5342 700
5321 1139
5002 0
SCALE=0.0127465675909735
ID=VcChBaq02957001

LM=14
3449 0
4838 670
4862 447
4883 229
3866 228
4076 402
4172 534
3908 596
4911 1178
4929 1080
4980 972
4905 825
4837 1251
4809 11
SCALE=0.0127465675909735
ID=VcChBaq02957002

LM=14
3405 174
4946 661
4967 454
4963 221
3901 356
4122 494
4236 630
3958 737
5026 1191
5058 1114
5115 986
5040 837
4960 1263
4845 0
SCALE=0.0127465675909735
ID=VcChBaq02957003

LM=14
3552 139
4978 600
4961 397
4933 187
4033 338
4257 476
4329 574
4096 670
5114 1082
5123 992
5150 854
5070 742
5027 1156
4858 0
SCALE=0.0127465675909735
ID=VcChBaq02957004

LM=14
3749 293
5155 611
5121 414
5098 203
4194 425
4429 549
4557 653
4327 767
5374 1053
5377 965
5372 870
5273 757
5307 1137
4984 0
SCALE=0.0127465675909735
ID=VcChBaq02957005

LM=14
3401 412
5012 564
4982 366
4904 156
3920 502
4172 589
4297 681
4066 834
5248 1046
5253 945
5266 804
5148 697
5177 1133
4761 0
SCALE=0.0127465675909735
ID=VcChBaq02957006

LM=14
3203 117
4450 581
4436 383
4440 182
3601 278
3797 415
3872 521
3655 605
4545 1038
4572 952
4611 849
4539 717
4480 1102
4372 0
SCALE=0.0127465675909735
ID=VcChBaq02957007

LM=14
3224 0
4580 720
4607 499
4634 300
3702 258
3903 431
3982 566
3719 637
4629 1219
4659 1139
4705 1036
4644 899
4553 1275
4571 76
SCALE=0.0127632723228917
ID=VcChBel03018001

LM=14
3499 0
4999 785
5084 532
5096 280
3997 287
4221 475
4311 624
4019 692
5038 1334
5076 1233
5131 1108
5069 967
4961 1396
5033 28
SCALE=0.0127632723228917
ID=VcChBel03018002

LM=14
3276 0
4980 772
4980 520
4985 272
3794 282
4032 483
4110 622
3804 679
5020 1357
5065 1247
5124 1104
5063 954
4942 1417
4894 86
SCALE=0.0127632723228917
ID=VcChBel03018003

LM=14
3257 15
4765 659
4785 446
4786 213
3752 264
3978 423
4055 535
3778 628
4710 1193
4793 1091
4867 974
4835 827
4610 1247
4670 0
SCALE=0.0127632723228917
ID=VcChBel03018004

LM=14
3277 41
4982 739
5018 495
5004 239
3831 309
4091 494
4190 632
3877 727
5007 1331
5041 1215
5114 1081
5070 924
4911 1402
4866 0
SCALE=0.0127632723228917
ID=VcChBel03018005

LM=14
3112 0
4593 648
4595 443
4599 225
3575 240
3794 400
3881 520
3626 601
4630 1107
4655 1022
4708 913
4657 803
4564 1175
4487 14
SCALE=0.0127632723228917
ID=VcChBel03019001

LM=14
3112 56
4571 638
4576 429
4560 206
3575 263
3797 411
3885 536
3621 630
4593 1164
4637 1060
4700 942
4639 802
4516 1226
4438 0
SCALE=0.0127632723228917
ID=VcChBel03019002

LM=14
3026 0
4603 704
4633 484
4639 249
3526 259
3736 425
3831 556
3565 660
4602 1279
4654 1156
4730 1026
4681 890
4500 1338
4535 13
SCALE=0.0127632723228917
ID=VcChBel03019003

LM=14
3129 0
4626 675
4644 467
4636 220
3618 278
3827 434
3927 575
3646 651
4668 1215
4702 1109
4753 981
4692 844
4558 1287
4518 0
SCALE=0.0127632723228917
ID=VcChBel03019004

LM=14
3384 147
5158 742
5152 494
5132 243
3954 390
4201 559
4311 691
4002 794
5227 1348
5254 1240
5319 1104
5248 961
5178 1422
4990 0
SCALE=0.0127465675909735
ID=VcChBui12941001

LM=14
3552 86
5143 683
5163 443
5182 219
4085 313
4315 474
4426 599
4125 692
5247 1218
5278 1119
5322 993
5244 855
5174 1294
5102 0
SCALE=0.0127465675909735
ID=VcChCam10974001

LM=14
3255 20
4796 703
4792 461
4814 211
3784 287
4014 463
4100 592
3842 664
4900 1237
4926 1133
4964 1016
4893 888
4829 1310
4738 0
SCALE=0.0127465675909735
ID=VcChCan12958001

LM=14
3247 69
4940 712
4950 474
4935 233
3790 299
4039 472
4131 599
3827 702
5016 1266
5042 1156
5107 1013
5023 875
4957 1351
4794 0
SCALE=0.0127465675909735
ID=VcChCan12958002

LM=14
3081 0
4580 757
4598 510
4607 269
3599 287
3866 498
3940 635
3651 713
4608 1307
4657 1210
4710 1091
4645 947
4516 1373
4510 41
SCALE=0.0127632723228917
ID=VcChCcn03019001

LM=14
3063 42
4594 699
4583 471
4574 228
3535 276
3757 440
3869 581
3598 656
4660 1254
4695 1137
4718 1016
4669 857
4571 1316
4460 0
SCALE=0.0127632723228917
ID=VcChCcn03019002

LM=14
3174 0
4773 764
4756 502
4767 259
3653 265
3909 461
4001 612
3699 669
4816 1352
4870 1235
4929 1092
4864 954
4700 1377
4675 27
SCALE=0.0127632723228917
ID=VcChCcn03019003

LM=14
3130 0
4717 856
4762 605
4775 349
3636 304
3869 506
3955 661
3643 727
4670 1457
4722 1337
4768 1224
4775 1061
4575 1503
4659 103
SCALE=0.0127632723228917
ID=VcChCcn03019004

LM=14
3042 0
4399 705
4399 500
4407 287
3494 271
3695 448
3762 564
3507 637
4409 1216
4453 1122
4504 1009
4457 881
4318 1259
4357 102
SCALE=0.0127632723228917
ID=VcChCcn03019005

LM=14
3328 7
4902 690
4922 464
4934 223
3863 271
4077 439
4168 568
3900 660
4974 1246
5008 1144
5079 1012
5006 872
4884 1313
4829 0
SCALE=0.0124842719220716
ID=VcChCcp02021001

LM=14
3236 37
4979 804
5002 533
4989 272
3796 314
4076 513
4165 661
3816 757
4993 1424
5015 1307
5092 1179
5033 1013
4909 1521
4854 0
SCALE=0.0124963199851143
ID=VcChCcp05019001

LM=14
3532 0
4870 693
4889 491
4931 277
3994 267
4206 438
4286 572
4035 648
4915 1217
4959 1119
5016 1005
4958 869
4837 1271
4870 78
SCALE=0.0124843910043936
ID=VcChCcp05021001

LM=14
3141 18
4462 499
4464 310
4455 110
3601 215
3804 346
3884 453
3667 555
4562 944
4584 854
4623 736
4547 627
4497 1026
4389 0
SCALE=0.0124849864671225
ID=VcChCcp08020001

LM=14
3184 0
4757 780
4767 521
4774 285
3683 281
3945 481
4040 631
3757 693
4799 1353
4838 1248
4893 1115
4830 965
4735 1416
4689 40
SCALE=0.0124629029085867
ID=VcChCcp10019001

LM=14
3277 0
4687 791
4706 553
4737 323
3726 274
3936 464
4017 610
3736 658
4730 1348
4767 1248
4818 1134
4757 983
4643 1414
4652 74
SCALE=0.0124740400789917
ID=VcChCcp10019002

LM=14
3274 0
4775 643
4779 417
4761 208
3779 236
4005 392
4103 532
3862 626
4891 1141
4902 1046
4939 931
4860 809
4846 1218
4676 27
SCALE=0.0124739177989526
ID=VcChCcp10019003

LM=14
3201 19
4580 578
4585 373
4585 171
3651 229
3868 378
3932 478
3706 572
4667 1060
4695 972
4731 863
4676 741
4592 1122
4511 0
SCALE=0.0124739177989526
ID=VcChCcp10019004

LM=14
3323 0
4862 694
4892 467
4889 241
3812 255
4050 426
4132 542
3830 622
4868 1240
4908 1137
4971 1023
4930 878
4799 1306
4801 21
SCALE=0.012467661862389
ID=VcChCcp10019005

LM=14
3047 0
4592 766
4603 515
4616 276
3546 285
3780 480
3863 622
3538 682
4609 1346
4664 1244
4726 1121
4664 955
4518 1410
4539 30
SCALE=0.0124937531234383
ID=VcChCeh11020001

LM=14
3125 28
4820 750
4835 489
4838 246
3694 298
3915 479
3999 628
3697 710
4873 1352
4896 1234
4974 1101
4891 923
4795 1432
4717 0
SCALE=0.0123643449641551
ID=VcChCha05019001

LM=14
4065 0
5635 721
5673 487
5665 278
4582 254
4807 441
4896 580
4565 647
5670 1289
5691 1184
5745 1059
5692 914
5596 1366
5584 63
SCALE=0.0127465675909735
ID=VcChChb02946001

LM=14
3174 72
4730 684
4742 453
4719 221
3685 287
3910 441
3988 563
3674 639
4711 1238
4747 1136
4825 1014
4786 869
4667 1296
4603 0
SCALE=0.0127465675909735
ID=VcChChc03969001

LM=14
3454 408
5083 617
5052 390
4979 181
3960 506
4222 606
4325 697
4088 863
5277 1095
5275 992
5289 849
5198 744
5227 1185
4809 0
SCALE=0.0127465675909735
ID=VcChChi01956001

LM=14
3077 0
4620 704
4637 465
4650 231
3567 266
3819 463
3905 599
3650 693
4678 1275
4721 1163
4753 1028
4687 877
4580 1352
4558 8
SCALE=0.0127632723228917
ID=VcChChu04018001

LM=14
2865 47
4245 595
4234 389
4219 187
3314 253
3519 400
3606 525
3349 594
4340 1035
4355 953
4396 843
4327 735
4271 1111
4156 0
SCALE=0.0143390136051101
ID=VcChChz04022001

LM=14
2745 157
4240 663
4204 436
4183 218
3222 354
3449 494
3557 620
3285 718
4388 1191
4400 1090
4434 963
4357 826
4291 1275
4047 0
SCALE=0.0143525387767649
ID=VcChChz04022003

LM=14
3169 7
4733 685
4755 452
4750 213
3700 249
3935 418
4008 530
3738 643
4774 1214
4807 1131
4884 1015
4810 869
4699 1263
4636 0
SCALE=0.0124927387538626
ID=VcChChz05021001

LM=14
3147 25
4792 729
4810 490
4806 248
3656 275
3902 465
4008 623
3699 693
4848 1314
4881 1203
4954 1070
4886 915
4756 1391
4713 0
SCALE=0.0124829937529307
ID=VcChChz05021002

LM=14
3087 0
4731 902
4783 647
4823 402
3607 318
3856 543
3917 680
3629 749
4738 1495
4776 1395
4848 1272
4803 1111
4630 1553
4730 137
SCALE=0.0124829937529307
ID=VcChChz05021003

LM=14
3082 0
4743 801
4770 541
4784 282
3599 286
3829 472
3929 630
3590 694
4710 1424
4760 1312
4856 1163
4807 1009
4655 1501
4679 23
SCALE=0.0124829937529307
ID=VcChChz05021004

LM=14
3114 0
4713 726
4725 474
4733 233
3628 271
3869 448
3982 588
3679 683
4770 1322
4809 1220
4867 1076
4787 921
4651 1394
4639 2
SCALE=0.0124829937529307
ID=VcChChz05021005

LM=14
3273 0
4830 738
4852 509
4843 274
3801 276
4016 436
4111 577
3787 645
4795 1285
4859 1181
4929 1060
4897 922
4678 1343
4720 42
SCALE=0.0124730374888138
ID=VcChChz05021006

LM=14
3228 56
4875 780
4900 507
4917 262
3776 318
4056 519
4151 665
3845 751
4954 1363
4986 1253
5040 1117
4951 966
4851 1436
4804 0
SCALE=0.0124749240959502
ID=VcChChz05021007

LM=14
3168 0
4674 737
4684 483
4685 240
3637 256
3879 446
3975 591
3693 662
4678 1281
4725 1182
4778 1061
4734 916
4627 1344
4598 7
SCALE=0.0124749240959502
ID=VcChChz05021008

LM=14
3141 0
4736 762
4741 521
4744 268
3639 269
3869 455
3990 627
3687 682
4807 1319
4841 1216
4886 1085
4812 943
4729 1393
4647 38
SCALE=0.0124742636860776
ID=VcChChz05021009

LM=14
3177 0
4704 727
4725 488
4733 254
3655 254
3892 441
3972 580
3667 650
4731 1283
4777 1179
4826 1051
4777 899
4640 1353
4622 24
SCALE=0.0124742636860776
ID=VcChChz05021010

LM=14
3178 0
4828 827
4837 567
4863 311
3704 294
3961 505
4054 655
3763 743
4868 1398
4901 1291
4956 1157
4887 1011
4790 1469
4760 55
SCALE=0.0124742636860776
ID=VcChChz05021011

LM=14
3153 0
4690 787
4700 533
4718 294
3659 295
3901 497
3976 636
3692 712
4720 1334
4764 1244
4815 1119
4747 969
4631 1406
4634 60
SCALE=0.0124742636860776
ID=VcChChz05021012

LM=14
3259 0
4910 806
4936 549
4966 295
3729 271
4011 489
4119 641
3801 718
4950 1412
4994 1305
5053 1164
4992 1002
4875 1487
4832 11
SCALE=0.0124742636860776
ID=VcChChz05021013

LM=14
3276 110
4910 753
4928 500
4914 244
3795 354
4039 527
4134 666
3804 760
4912 1325
4944 1219
5020 1088
4980 937
4813 1402
4792 0
SCALE=0.0124742636860776
ID=VcChChz05021014

LM=14
3167 0
4708 661
4714 441
4706 228
3659 249
3891 411
3982 543
3697 619
4747 1199
4786 1097
4845 975
4777 831
4679 1270
4622 27
SCALE=0.0124742636860776
ID=VcChChz05021015

LM=14
3162 0
4720 737
4738 482
4759 248
3670 272
3925 463
4030 615
3731 694
4765 1295
4803 1186
4861 1067
4807 921
4690 1365
4636 13
SCALE=0.0124532726999348
ID=VcChChz05021016

LM=14
3266 0
4857 775
4889 528
4893 279
3772 280
4027 481
4132 626
3826 699
4888 1355
4946 1253
5001 1125
4941 962
4788 1420
4805 42
SCALE=0.0124532726999348
ID=VcChChz05021017

LM=14
3264 0
4732 764
4747 539
4766 315
3753 296
3958 481
4043 601
3767 664
4756 1293
4788 1203
4844 1090
4795 945
4682 1354
4700 97
SCALE=0.0124532726999348
ID=VcChChz05021018

LM=14
3240 0
4909 985
4945 727
4961 456
3734 352
3944 564
4026 730
3694 770
4834 1629
4898 1524
4986 1376
4968 1209
4735 1687
4869 171
SCALE=0.0124911948592812
ID=VcChChz05021019

LM=14
3211 0
4920 838
4952 587
4970 314
3776 310
4003 499
4097 654
3772 729
4914 1453
4957 1338
5030 1205
4987 1041
4821 1528
4849 33
SCALE=0.0124705233435888
ID=VcChChz05021020

LM=14
3240 0
4871 868
4891 619
4888 357
3753 308
4005 543
4077 675
3753 714
4865 1444
4904 1340
4980 1218
4933 1053
4797 1510
4782 95
SCALE=0.0124705233435888
ID=VcChChz05021021

LM=14
3184 0
4713 845
4775 611
4800 354
3675 309
3913 512
3978 647
3665 720
4707 1400
4735 1303
4822 1197
4779 1037
4600 1480
4672 104
SCALE=0.0124705233435888
ID=VcChChz05021022

LM=14
3261 0
4830 806
4847 535
4864 304
3764 298
3992 502
4081 655
3778 716
4843 1404
4890 1296
4969 1151
4902 1003
4750 1462
4780 70
SCALE=0.0124705233435888
ID=VcChChz05021023

LM=14
3127 0
4678 682
4695 458
4701 226
3602 241
3839 421
3940 563
3632 623
4748 1224
4766 1130
4839 1013
4756 862
4668 1303
4583 2
SCALE=0.0124705233435888
ID=VcChChz05021024

LM=14
3166 0
4810 873
4816 603
4850 340
3698 323
3918 513
4044 693
3710 752
4851 1446
4886 1334
4958 1202
4912 1052
4731 1524
4760 101
SCALE=0.0124705233435888
ID=VcChChz05021025

LM=14
3244 0
4974 821
5008 555
5001 282
3782 287
4045 502
4124 645
3787 717
4981 1462
5024 1342
5106 1205
5053 1036
4897 1542
4874 18
SCALE=0.0124705233435888
ID=VcChChz05021026

LM=14
3141 69
4968 756
4981 502
4984 256
3761 333
4028 502
4137 641
3798 732
5028 1334
5055 1222
5112 1086
5048 940
4944 1410
4856 0
SCALE=0.0124763326218438
ID=VcChChz05021027

LM=14
3183 0
4660 753
4667 516
4680 282
3673 288
3892 471
3995 623
3695 686
4662 1304
4714 1210
4778 1078
4725 936
4584 1370
4588 43
SCALE=0.0124763326218438
ID=VcChChz05021028

LM=14
3238 0
4934 733
4973 497
4966 253
3785 276
4017 445
4122 597
3816 673
4999 1305
5037 1193
5106 1052
5029 908
4937 1389
4848 26
SCALE=0.0124745676712447
ID=VcChChz05021029

LM=14
3104 69
4575 648
4586 431
4557 208
3566 290
3773 435
3877 568
3619 655
4622 1182
4655 1076
4699 960
4651 810
4523 1250
4443 0
SCALE=0.0127632723228917
ID=VcChCmu03019001

LM=14
3221 62
4700 650
4736 416
4747 206
3736 299
3930 435
4001 552
3741 652
4748 1162
4778 1063
4838 948
4782 812
4685 1235
4655 0
SCALE=0.0124745676712447
ID=VcChCnc02021001

LM=14
3155 0
4656 670
4688 465
4701 241
3656 256
3872 429
3955 568
3678 649
4682 1209
4724 1099
4773 962
4725 832
4601 1267
4599 0
SCALE=0.0124829937529307
ID=VcChCnc02021002

LM=14
4057 0
5589 739
5596 489
5615 272
4565 261
4790 449
4874 583
4573 650
5636 1295
5666 1191
5729 1062
5672 926
5558 1376
5539 41
SCALE=0.0127465675909735
ID=VcChCnt02960001

LM=14
2967 60
4546 680
4570 431
4579 217
3488 284
3714 456
3790 572
3534 677
4630 1219
4671 1119
4720 998
4643 857
4558 1283
4484 0
SCALE=0.0127465675909735
ID=VcChCnt11965001

LM=14
3442 0
5025 736
5026 501
5051 263
3959 280
4205 468
4306 612
3995 677
5051 1294
5081 1196
5118 1067
5085 925
4966 1365
4960 2
SCALE=0.0127632723228917
ID=VcChCod04018001

LM=14
3282 27
4947 762
4948 500
4958 240
3806 293
4061 481
4147 617
3858 704
5004 1366
5045 1257
5090 1119
5016 953
4920 1446
4846 0
SCALE=0.0127632723228917
ID=VcChCod04018002

LM=14
3309 0
4707 729
4718 503
4739 267
3745 258
3978 455
4045 578
3775 651
4704 1247
4739 1150
4786 1037
4767 898
4627 1309
4661 57
SCALE=0.0127632723228917
ID=VcChCod04018003

LM=14
3098 15
4322 493
4315 333
4297 158
3496 196
3676 323
3745 418
3541 489
4405 898
4435 819
4465 719
4388 615
4327 960
4230 0
SCALE=0.0127632723228917
ID=VcChCod04018004

LM=14
2984 27
4525 696
4524 469
4526 224
3517 294
3738 454
3835 587
3559 672
4575 1245
4613 1142
4659 1019
4598 862
4507 1314
4439 0
SCALE=0.0127632723228917
ID=VcChCod04018005

LM=14
3181 7
4938 774
4964 502
4954 252
3739 297
3987 488
4099 638
3766 718
4970 1392
5014 1278
5076 1138
5012 970
4886 1460
4818 0
SCALE=0.0127632723228917
ID=VcChCod04018006

LM=14
3017 0
4474 711
4471 493
4478 261
3497 269
3736 450
3834 587
3542 644
4560 1231
4602 1125
4648 997
4573 876
4483 1288
4394 26
SCALE=0.0127632723228917
ID=VcChCod04018007

LM=14
3276 33
4788 693
4796 459
4787 223
3801 288
4049 462
4134 589
3869 688
4844 1202
4878 1094
4920 982
4856 854
4772 1257
4690 0
SCALE=0.0127632723228917
ID=VcChCod04018008

LM=14
3371 16
5233 832
5242 554
5224 263
3939 313
4206 515
4330 686
3974 768
5253 1457
5284 1337
5340 1206
5322 1063
5188 1537
5102 0
SCALE=0.0127632723228917
ID=VcChCod04018009

LM=14
3082 19
4618 699
4627 465
4647 234
3594 280
3857 464
3950 589
3648 657
4687 1244
4719 1141
4768 1007
4707 879
4614 1308
4571 0
SCALE=0.0127632723228917
ID=VcChCod04018010

LM=14
3170 0
4824 722
4859 507
4860 279
3701 268
3935 441
4041 592
3717 665
4852 1277
4902 1162
4953 1031
4902 893
4791 1356
4723 14
SCALE=0.0127632723228917
ID=VcChCod04018011

LM=14
3186 36
4900 743
4895 481
4886 238
3736 312
4025 516
4145 666
3827 737
5000 1355
5041 1240
5075 1098
5000 944
4910 1425
4795 0
SCALE=0.0127632723228917
ID=VcChCod04018013

LM=14
3022 32
4548 707
4552 462
4528 226
3523 289
3750 455
3853 604
3580 679
4656 1237
4675 1134
4697 1009
4625 884
4534 1317
4428 0
SCALE=0.0127632723228917
ID=VcChCod04018014

LM=14
2995 53
4490 527
4478 287
4416 152
3517 236
3744 371
3832 473
3583 596
4601 1032
4613 936
4649 813
4594 687
4512 1112
4307 0
SCALE=0.0127632723228917
ID=VcChCod04018015

LM=14
3216 25
4822 678
4837 457
4840 241
3740 265
3946 430
4051 564
3754 653
4795 1247
4837 1151
4896 1025
4868 870
4689 1310
4716 0
SCALE=0.0127632723228917
ID=VcChCod04018016

LM=14
3300 0
4846 707
4846 461
4845 215
3804 262
4057 460
4136 596
3827 661
4901 1250
4936 1154
4984 1034
4935 890
4795 1326
4792 5
SCALE=0.0123643449641551
ID=VcChCod05019001

LM=14
3134 0
4785 779
4787 509
4776 250
3656 301
3907 499
3989 637
3703 718
4817 1385
4876 1271
4932 1133
4861 978
4749 1446
4664 10
SCALE=0.0123643449641551
ID=VcChCod05019004

LM=14
3213 12
4685 698
4683 449
4661 219
3675 276
3902 451
4002 590
3726 650
4729 1260
4776 1154
4825 1018
4758 874
4652 1326
4572 0
SCALE=0.0123643449641551
ID=VcChCod05019006

LM=14
3181 0
4831 778
4849 544
4873 300
3679 292
3930 483
4027 637
3701 708
4832 1354
4878 1254
4950 1108
4893 954
4768 1428
4792 63
SCALE=0.0123643449641551
ID=VcChCod05019007

LM=14
3346 0
4508 628
4510 418
4511 224
3666 210
3852 381
3911 489
3668 538
4518 1091
4563 1001
4602 901
4549 757
4419 1135
4465 56
SCALE=0.0127465675909735
ID=VcChCoe01957001

LM=14
3703 299
5348 615
5323 400
5304 171
4233 428
4479 550
4588 658
4305 778
5503 1113
5516 1001
5528 871
5451 762
5427 1195
5201 0
SCALE=0.0127465675909735
ID=VcChCoe03957001

LM=14
3425 390
4984 650
4971 426
4937 198
3896 463
4154 575
4262 685
3992 827
5143 1196
5162 1079
5198 935
5114 812
5049 1280
4796 0
SCALE=0.0127465675909735
ID=VcChCoe03957002

LM=14
3509 0
4990 718
5013 490
5026 264
4001 258
4206 442
4265 570
3962 637
5010 1306
5053 1199
5113 1066
5059 907
4938 1393
4937 22
SCALE=0.0127465675909735
ID=VcChCoi10970001

LM=14
3530 293
4977 632
4962 409
4937 187
3994 413
4225 529
4344 641
4125 762
5140 1116
5145 1020
5173 911
5098 783
5065 1194
4831 0
SCALE=0.0127465675909735
ID=VcChCon01957001

LM=14
3418 281
4906 571
4878 374
4846 170
3891 407
4119 522
4238 613
3984 714
5057 1060
5077 969
5107 847
4998 708
5009 1121
4711 0
SCALE=0.0127465675909735
ID=VcChCon01957002

LM=14
3710 476
5261 646
5203 417
5148 187
4227 544
4493 637
4623 731
4409 896
5472 1079
5489 975
5502 870
5418 779
5405 1185
5042 0
SCALE=0.0127465675909735
ID=VcChCon01957003

LM=14
3319 8
4765 657
4773 439
4782 209
3744 239
3946 407
4052 543
3785 596
4785 1176
4835 1077
4855 961
4838 822
4716 1230
4706 0
SCALE=0.0127465675909735
ID=VcChCon01957004

LM=14
3393 45
4853 664
4861 441
4861 215
3853 256
4111 449
4179 555
3906 627
4892 1182
4939 1071
5007 974
4933 830
4796 1236
4774 0
SCALE=0.0127465675909735
ID=VcChCon01958001

LM=14
3342 148
4740 580
4755 396
4755 199
3806 300
4022 427
4118 539
3876 624
4910 968
4904 880
4935 762
4853 670
4844 1067
4641 0
SCALE=0.0127465675909735
ID=VcChCon03977001

LM=14
3633 308
5112 615
5079 399
5062 177
4125 419
4345 529
4479 647
4246 765
5294 1101
5314 990
5330 868
5239 767
5233 1174
4950 0
SCALE=0.0127465675909735
ID=VcChCon05957001

LM=14
3484 0
4656 516
4693 363
4703 189
3886 174
4064 298
4124 394
3926 455
4635 904
4666 828
4733 753
4701 647
4549 949
4629 38
SCALE=0.0127465675909735
ID=VcChCon08968001

LM=14
3496 725
5119 616
5015 414
4930 188
4018 712
4286 751
4455 832
4244 1020
5435 1081
5420 975
5411 834
5276 733
5386 1181
4762 0
SCALE=0.0127465675909735
ID=VcChCon10956001

LM=14
2962 445
4653 624
4587 400
4533 167
3458 515
3751 618
3894 718
3633 884
4871 1178
4868 1060
4882 926
4781 793
4796 1285
4397 0
SCALE=0.0127465675909735
ID=VcChCon11957001

LM=14
3298 163
4927 708
4909 461
4873 217
3775 352
4076 535
4179 658
3900 752
5063 1285
5086 1171
5122 1026
5051 883
5008 1373
4754 0
SCALE=0.0127465675909735
ID=VcChCon11957002

LM=14
3035 296
4507 654
4469 430
4437 198
3500 424
3757 547
3874 666
3658 803
4696 1132
4699 1030
4727 885
4628 791
4630 1207
4339 0
SCALE=0.0127465675909735
ID=VcChCon12956001

LM=14
3317 85
4846 678
4868 437
4888 208
3810 285
4019 437
4109 573
3836 656
4901 1209
4929 1114
4987 1008
4929 860
4836 1273
4807 0
SCALE=0.0127465675909735
ID=VcChCon12957001

LM=14
3201 0
4680 696
4706 466
4703 246
3699 262
3934 438
4022 574
3745 649
4731 1223
4758 1129
4814 1007
4759 872
4658 1295
4607 15
SCALE=0.012465245096994
ID=VcChCrn09020001

LM=14
3248 170
4661 652
4658 436
4674 204
3701 342
3924 489
4027 612
3791 702
4768 1155
4783 1064
4831 938
4754 806
4679 1231
4592 0
SCALE=0.0127465675909735
ID=VcChEey12970001

LM=14
3148 0
4647 704
4660 488
4672 278
3621 254
3836 428
3902 555
3605 626
4645 1232
4680 1142
4747 1019
4699 883
4573 1306
4585 61
SCALE=0.0124736522889637
ID=VcChEnq05021001

LM=14
3205 0
4758 850
4770 598
4788 345
3707 305
3941 506
4049 675
3737 728
4808 1422
4851 1326
4900 1196
4836 1045
4722 1486
4710 118
SCALE=0.0124736522889637
ID=VcChEnq05021002

LM=14
3315 32
4824 686
4811 441
4794 209
3797 280
4028 453
4106 574
3836 663
4903 1246
4933 1144
4976 1013
4909 869
4845 1322
4700 0
SCALE=0.0124736522889637
ID=VcChEnq05021004

LM=14
3150 0
4615 724
4624 498
4633 263
3606 257
3803 429
3873 543
3613 619
4667 1216
4700 1152
4756 1032
4698 892
4604 1270
4518 59
SCALE=0.0124736522889637
ID=VcChEnq05021005

LM=14
3302 0
4930 846
4946 586
4956 311
3809 306
4075 537
4169 678
3836 752
4961 1460
5018 1347
5070 1208
4994 1039
4882 1540
4867 48
SCALE=0.0124736522889637
ID=VcChEnq05021006

LM=14
3238 6
4896 758
4925 514
4944 259
3769 275
4013 475
4113 619
3776 711
4913 1386
4954 1273
5041 1130
4979 964
4827 1454
4806 0
SCALE=0.0124736522889637
ID=VcChEnq05021008

LM=14
3255 11
4888 731
4921 494
4924 245
3771 278
4031 467
4099 584
3806 688
4928 1303
4973 1196
5037 1064
4962 913
4823 1358
4805 0
SCALE=0.0124750499001996
ID=VcChEnq05021009

LM=14
3238 19
4721 679
4717 447
4716 216
3715 258
3943 430
4038 565
3771 663
4772 1197
4805 1098
4841 992
4787 850
4692 1262
4626 0
SCALE=0.0124750499001996
ID=VcChEnq05021010

LM=14
2913 58
4278 565
4322 380
4306 178
3362 254
3552 378
3632 478
3382 555
4337 1006
4377 917
4434 819
4371 706
4247 1068
4218 0
SCALE=0.0146088881085586
ID=VcChFbu00992001

LM=14
3543 77
4974 622
4967 413
4975 211
4044 294
4270 446
4375 569
4097 661
5036 1146
5059 1043
5090 928
5035 789
4928 1213
4879 0
SCALE=0.0127465675909735
ID=VcChFbu01966001

LM=14
3561 333
5273 637
5248 406
5222 180
4097 466
4343 583
4474 700
4201 850
5468 1185
5477 1066
5513 924
5414 790
5421 1286
5095 0
SCALE=0.0127465675909735
ID=VcChFlo12957001

LM=14
3202 0
4441 788
4485 570
4547 351
3555 254
3739 440
3809 587
3552 633
4452 1329
4488 1255
4558 1158
4514 997
4343 1383
4517 125
SCALE=0.0127465675909735
ID=VcChFlo12957002

LM=14
3689 139
5182 701
5175 467
5182 236
4130 337
4388 505
4486 624
4226 731
5336 1201
5346 1104
5381 986
5297 872
5257 1306
5102 0
SCALE=0.0127465675909735
ID=VcChFlo12957003

LM=14
3400 295
4976 613
4961 365
4938 165
3886 415
4138 525
4268 633
4050 771
5142 1096
5141 981
5190 844
5068 738
5086 1174
4809 0
SCALE=0.0127465675909735
ID=VcChFlo12957004

LM=14
3340 0
4837 753
4880 526
4895 299
3826 287
4010 447
4112 593
3833 658
4858 1282
4909 1189
4980 1073
4921 933
4752 1345
4818 72
SCALE=0.0127465675909735
ID=VcChFlo12957005

LM=14
3367 234
4837 585
4828 374
4798 167
3851 377
4078 492
4170 596
3936 711
4999 1040
5003 948
5032 830
4957 724
4929 1126
4667 0
SCALE=0.0127465675909735
ID=VcChFlo12957006

LM=14
1678 0
2730 489
2754 336
2763 168
2001 180
2150 297
2210 393
2005 459
2751 890
2779 816
2827 727
2787 616
2704 945
2680 9
SCALE=0.0181784706541511
ID=VcChFre02009001

LM=14
1543 0
2405 424
2433 300
2450 179
1832 157
1951 252
2002 331
1840 382
2437 728
2448 676
2475 611
2436 523
2380 765
2383 43
SCALE=0.0181764778525384
ID=VcChFre02009002

LM=14
3880 0
5399 700
5401 456
5415 220
4319 232
4582 432
4680 590
4405 667
5491 1281
5528 1171
5579 1034
5501 885
5418 1354
5324 3
SCALE=0.0127465675909735
ID=VcChGua02964001

LM=14
2794 71
3944 524
3976 365
3983 190
3185 233
3339 347
3389 426
3207 512
3947 923
3984 858
4042 766
4007 659
3866 981
3890 0
SCALE=0.0145838769596593
ID=VcChGua04023001

LM=14
3003 44
4196 547
4201 362
4209 176
3403 249
3581 378
3657 479
3454 559
4253 981
4280 900
4325 797
4262 696
4215 1035
4160 0
SCALE=0.0154756975775645
ID=VcChGua04023002

LM=14
3421 0
5013 840
5028 588
5050 339
3934 292
4152 493
4232 632
3939 696
5010 1418
5057 1323
5132 1200
5089 1036
4920 1478
4982 108
SCALE=0.0124820275075747
ID=VcChHch11020001

LM=14
3257 0
4883 876
4924 639
4950 404
3777 324
3995 519
4061 647
3753 719
4883 1490
4925 1379
4994 1248
4951 1071
4800 1562
4853 166
SCALE=0.0124820275075747
ID=VcChHch11020002

LM=14
3379 0
4780 764
4796 543
4827 328
3841 268
4027 434
4106 578
3834 635
4767 1301
4823 1202
4902 1084
4835 940
4714 1358
4772 93
SCALE=0.0124820275075747
ID=VcChHch11020003

LM=14
3214 0
4755 1081
4824 828
4878 581
3717 411
3925 638
4003 816
3656 842
4679 1684
4731 1582
4838 1465
4789 1275
4587 1762
4798 307
SCALE=0.0124748786675733
ID=VcChHch11020004

LM=14
3065 0
4708 760
4720 500
4739 267
3594 274
3850 468
3939 602
3658 690
4776 1371
4810 1258
4853 1131
4798 968
4665 1448
4661 34
SCALE=0.0124748786675733
ID=VcChHch11020005

LM=14
3034 0
4547 810
4567 570
4592 342
3529 294
3769 495
3856 638
3569 690
4590 1369
4630 1272
4684 1142
4628 1002
4525 1438
4522 109
SCALE=0.0124748786675733
ID=VcChHch11020006

LM=14
3351 26
4868 688
4864 443
4844 209
3847 268
4115 448
4204 589
3909 676
4909 1258
4951 1154
4997 1025
4933 878
4825 1320
4763 0
SCALE=0.0124748786675733
ID=VcChHua05021001

LM=14
2988 0
4549 731
4561 482
4581 248
3502 280
3748 470
3866 623
3546 687
4615 1282
4657 1188
4716 1065
4649 920
4531 1346
4489 20
SCALE=0.0124739177989526
ID=VcChHua05021002

LM=14
3192 0
4684 760
4695 531
4723 297
3704 285
3929 468
4033 635
3747 717
4742 1325
4779 1222
4824 1089
4762 942
4659 1397
4655 65
SCALE=0.0124739177989526
ID=VcChHua05021003

LM=14
3387 0
4973 756
4988 516
4982 283
3869 266
4117 455
4212 596
3902 660
4989 1292
5023 1197
5084 1076
5037 931
4916 1364
4877 56
SCALE=0.0124734252215027
ID=VcChHua05021004

LM=14
3174 12
4629 660
4628 435
4639 202
3646 258
3859 425
3952 559
3688 632
4721 1170
4743 1071
4777 953
4706 805
4669 1235
4529 0
SCALE=0.0124838026308036
ID=VcChHua05021005

LM=14
3192 0
4889 918
4950 671
4969 403
3706 308
3953 535
4044 703
3712 760
4876 1535
4914 1435
5006 1304
4954 1132
4800 1608
4867 93
SCALE=0.0124838026308036
ID=VcChHua05021006

LM=14
3269 0
4844 781
4855 521
4857 273
3755 294
3999 483
4100 635
3803 712
4891 1352
4927 1245
4980 1122
4918 968
4813 1424
4755 30
SCALE=0.0124843910043936
ID=VcChHua05021007

LM=14
3117 38
4606 676
4606 443
4608 211
3580 270
3822 445
3897 561
3612 675
4649 1260
4679 1150
4742 1019
4689 864
4555 1329
4503 0
SCALE=0.0124843910043936
ID=VcChHua05021008

LM=14
3188 0
4743 758
4760 526
4772 292
3698 294
3924 474
4015 612
3706 672
4748 1331
4798 1224
4854 1086
4798 943
4655 1399
4690 60
SCALE=0.0124748786675733
ID=VcChHua05021009

LM=14
3278 0
4953 798
4976 530
4992 278
3823 278
4088 495
4174 643
3890 729
5012 1405
5039 1295
5106 1155
5045 998
4890 1488
4894 29
SCALE=0.0124750359217617
ID=VcChHua05021010

LM=14
3203 0
4664 670
4667 440
4682 216
3674 230
3909 411
3995 532
3737 626
4719 1211
4756 1106
4803 985
4744 845
4630 1277
4618 0
SCALE=0.0124840672329711
ID=VcChHua05021012

LM=14
3134 0
4598 697
4598 480
4611 267
3597 259
3832 442
3917 570
3636 621
4670 1210
4697 1127
4735 1017
4662 879
4594 1268
4550 63
SCALE=0.0124840672329711
ID=VcChHua05021013

LM=14
3117 0
4628 743
4660 499
4671 256
3621 272
3843 451
3938 598
3651 673
4659 1281
4695 1188
4757 1072
4687 913
4591 1352
4586 37
SCALE=0.0124713173853708
ID=VcChHua05021014

LM=14
3228 41
4735 706
4726 456
4727 222
3710 281
3935 447
4043 595
3751 669
4796 1240
4823 1139
4864 1015
4803 883
4724 1310
4621 0
SCALE=0.0124713173853708
ID=VcChHua05021015

LM=14
3253 58
4852 663
4843 452
4848 229
3752 294
4013 463
4131 596
3858 691
4960 1195
4983 1092
5012 957
4947 820
4875 1270
4757 0
SCALE=0.0124713173853708
ID=VcChHua05021016

LM=14
3340 39
4852 698
4856 465
4860 228
3842 292
4094 472
4180 598
3905 703
4905 1255
4948 1156
5000 1027
4931 876
4823 1317
4754 0
SCALE=0.0124706331117033
ID=VcChHua05021017

LM=14
3094 0
4881 851
4907 591
4933 347
3667 326
3917 538
3996 674
3671 741
4891 1472
4926 1367
4975 1240
4971 1073
4826 1548
4799 71
SCALE=0.0124835415472152
ID=VcChHua05021018

LM=14
3161 0
4852 816
4883 561
4872 300
3697 293
3937 485
4033 642
3690 706
4844 1455
4910 1347
4979 1208
4921 1027
4760 1514
4766 46
SCALE=0.0124835415472152
ID=VcChHua05021019

LM=14
3097 0
4605 738
4621 508
4631 270
3554 278
3787 455
3908 606
3602 672
4649 1289
4684 1189
4735 1061
4678 911
4577 1355
4533 42
SCALE=0.0124718508400805
ID=VcChHua05021020

LM=14
3179 0
4770 778
4780 527
4761 293
3694 293
3955 498
4030 628
3709 691
4811 1343
4848 1247
4912 1119
4847 960
4726 1416
4703 67
SCALE=0.0124718508400805
ID=VcChHua05021021

LM=14
3171 9
4626 700
4651 462
4655 229
3669 263
3899 436
3995 580
3700 668
4653 1235
4687 1148
4752 1024
4690 879
4561 1305
4565 0
SCALE=0.0124718508400805
ID=VcChHua05021022

LM=14
3084 124
4822 774
4829 513
4809 261
3643 376
3886 538
4005 688
3670 801
4868 1390
4923 1265
4987 1118
4916 966
4761 1465
4690 0
SCALE=0.0124700373732995
ID=VcChHua05021023

LM=14
3161 0
4664 776
4665 527
4685 292
3633 284
3856 477
3946 620
3630 671
4688 1318
4729 1220
4784 1097
4737 954
4616 1372
4586 78
SCALE=0.0124700373732995
ID=VcChHua05021024

LM=14
3138 34
4750 802
4762 522
4776 260
3689 319
3943 512
4045 674
3726 761
4803 1407
4850 1306
4899 1156
4822 996
4697 1476
4675 0
SCALE=0.0124936532744854
ID=VcChHua05021025

LM=14
2776 0
4161 677
4188 473
4219 245
3277 231
3455 381
3537 512
3302 576
4169 1165
4212 1079
4273 981
4237 861
4082 1209
4156 24
SCALE=0.0127465675909735
ID=VcChIca01951001

LM=14
3201 150
4620 590
4585 394
4573 183
3645 323
3887 473
3983 588
3737 685
4735 1078
4757 969
4784 857
4709 735
4692 1127
4473 0
SCALE=0.0127465675909735
ID=VcChImo03971001

LM=14
3401 0
4888 850
4941 636
4974 397
3873 316
4075 520
4141 646
3853 705
4859 1390
4895 1294
4968 1192
4928 1029
4789 1461
4904 153
SCALE=0.0124752902590236
ID=VcChIqe06019001

LM=14
3366 54
4846 653
4836 443
4824 221
3812 263
4027 419
4106 543
3846 634
4854 1191
4903 1095
4962 970
4925 822
4779 1255
4710 0
SCALE=0.0124731519806905
ID=VcChIqe06019002

LM=14
3299 5
4710 647
4721 433
4709 212
3744 254
3980 433
4042 547
3804 621
4767 1144
4805 1052
4842 943
4784 800
4711 1213
4624 0
SCALE=0.0124735575789768
ID=VcChIqe06019003

LM=14
3064 0
4742 827
4763 553
4762 292
3569 296
3821 507
3919 656
3569 728
4765 1473
4813 1359
4900 1219
4826 1034
4685 1553
4650 28
SCALE=0.0124736332691621
ID=VcChIqe06019005

LM=14
3452 0
5059 820
5077 588
5096 356
3954 295
4182 490
4264 623
3965 685
5093 1377
5130 1282
5199 1164
5131 1000
5009 1457
5003 101
SCALE=0.0124736332691621
ID=VcChIqe06019006

LM=14
3085 0
4675 838
4697 592
4690 347
3593 309
3830 519
3882 639
3594 727
4675 1416
4719 1312
4790 1189
4729 1026
4565 1484
4586 107
SCALE=0.0124879518164601
ID=VcChIqe06019007

LM=14
3194 13
4712 711
4719 472
4731 231
3684 263
3933 445
4004 568
3750 658
4750 1229
4785 1135
4842 1031
4784 885
4682 1300
4637 0
SCALE=0.0124879518164601
ID=VcChIqe06019008

LM=14
3153 6
4505 608
4510 398
4513 189
3573 226
3802 388
3879 507
3663 589
4580 1104
4609 1017
4650 908
4577 768
4509 1167
4427 0
SCALE=0.0125416837528891
ID=VcChIqe06019009

LM=14
2001 0
3679 762
3676 497
3698 256
2540 267
2812 476
2905 626
2593 708
3748 1375
3789 1252
3842 1105
3757 958
3640 1448
3642 29
SCALE=0.0127465675909735
ID=VcChIqq07966001

LM=14
1907 14
3484 724
3505 497
3512 263
2393 269
2641 454
2730 584
2420 668
3511 1273
3542 1166
3601 1036
3544 906
3430 1354
3384 0
SCALE=0.0127465675909735
ID=VcChIqq07966002

LM=14
1655 0
3454 757
3481 499
3493 241
2242 297
2515 502
2611 650
2283 744
3556 1369
3583 1245
3652 1092
3563 946
3437 1457
3382 1
SCALE=0.0127465675909735
ID=VcChIqq07966003

LM=14
3113 31
4600 628
4628 414
4634 204
3632 266
3860 419
3944 535
3701 630
4656 1132
4702 1029
4785 905
4707 798
4595 1193
4559 0
SCALE=0.0127465675909735
ID=VcChIqq09966001

LM=14
2102 0
3635 757
3654 518
3669 283
2602 281
2853 468
2951 622
2644 701
3665 1332
3706 1226
3764 1085
3703 946
3600 1402
3585 62
SCALE=0.0127465675909735
ID=VcChIqq09966002

LM=14
1366 17
3102 730
3117 482
3121 242
1910 269
2182 470
2279 611
1952 715
3134 1398
3176 1269
3269 1091
3179 928
3068 1479
2996 0
SCALE=0.0127465675909735
ID=VcChIqq09966003

LM=14
3328 0
4860 785
4881 541
4894 287
3822 286
4075 484
4164 632
3861 703
4888 1388
4925 1276
4991 1137
4927 980
4809 1460
4796 36
SCALE=0.0127465675909735
ID=VcChIqq09966004

LM=14
4072 0
5524 685
5539 447
5535 226
4565 271
4790 455
4883 592
4610 670
5543 1240
5589 1135
5651 1001
5593 864
5467 1315
5471 37
SCALE=0.0127465675909735
ID=VcChIqq09966005

LM=14
2021 36
3346 620
3350 398
3353 195
2477 241
2701 399
2772 513
2542 589
3423 1091
3449 1011
3497 904
3442 791
3362 1158
3290 0
SCALE=0.0127465675909735
ID=VcChIqq11974001

LM=14
1995 80
3281 592
3298 397
3311 187
2420 261
2625 395
2705 505
2460 592
3378 1052
3404 961
3448 851
3368 733
3306 1113
3248 0
SCALE=0.0127465675909735
ID=VcChIqq11974002

LM=14
2880 0
4054 626
4073 430
4091 227
3273 239
3454 395
3512 501
3280 568
4094 1096
4118 1009
4149 909
4113 784
4009 1149
4036 52
SCALE=0.0143491563581358
ID=VcChIqs05021001

LM=14
2858 55
4276 628
4268 409
4262 209
3328 278
3536 432
3619 546
3367 630
4335 1130
4370 1039
4408 911
4336 786
4254 1203
4150 0
SCALE=0.0143491563581358
ID=VcChIqs05021002

LM=14
2856 0
4229 697
4248 467
4247 247
3308 252
3536 433
3604 553
3324 617
4231 1190
4275 1109
4332 1003
4280 861
4134 1214
4179 16
SCALE=0.0143491563581358
ID=VcChIqs05021003

LM=14
2642 33
4009 609
4009 406
4015 187
3083 261
3277 409
3383 536
3126 604
4073 1108
4098 1022
4144 889
4090 777
4020 1183
3933 0
SCALE=0.0143491563581358
ID=VcChIqs05021006

LM=14
2853 0
4200 740
4218 529
4243 305
3286 270
3496 457
3580 599
3326 636
4215 1221
4251 1137
4301 1030
4253 895
4138 1278
4179 100
SCALE=0.0145697930760926
ID=VcChIqs05021007

LM=14
2711 0
4033 593
4042 408
4036 230
3132 228
3310 368
3393 490
3168 560
4060 1047
4099 962
4136 851
4079 733
3990 1120
3935 33
SCALE=0.0143605680434909
ID=VcChIqs05021008

LM=14
2764 43
4025 582
4037 401
4044 205
3196 252
3417 395
3496 510
3249 583
4074 1019
4107 934
4137 832
4081 716
3989 1086
3965 0
SCALE=0.0145875040151284
ID=VcChIqs05021009

LM=14
3160 0
4725 752
4746 513
4763 279
3612 257
3833 434
3915 566
3622 652
4756 1324
4793 1215
4868 1079
4807 934
4683 1399
4659 33
SCALE=0.0124718508400805
ID=VcChIqs06019001

LM=14
3322 0
4765 780
4788 565
4818 347
3772 281
4007 491
4075 608
3789 663
4803 1334
4851 1243
4907 1123
4839 967
4728 1398
4763 139
SCALE=0.0124718508400805
ID=VcChIqs06019002

LM=14
3270 0
4916 781
4954 543
4977 306
3778 274
4010 457
4092 597
3799 685
4956 1361
4999 1260
5064 1128
5005 969
4841 1433
4871 50
SCALE=0.0124718508400805
ID=VcChIqs06019003

LM=14
3338 0
4931 773
4936 523
4957 266
3834 278
4059 484
4126 622
3827 667
4951 1334
4997 1231
5075 1092
5009 950
4880 1407
4846 24
SCALE=0.0124718508400805
ID=VcChIqs06019004

LM=14
3298 0
4813 767
4821 522
4846 297
3776 270
3989 453
4084 604
3799 670
4870 1322
4915 1216
4958 1098
4888 943
4777 1384
4783 80
SCALE=0.0124718508400805
ID=VcChIqs06019005

LM=14
3259 0
4955 923
5000 651
5008 371
3770 311
4010 534
4090 694
3749 743
4894 1564
4965 1451
5052 1321
5011 1132
4791 1628
4900 101
SCALE=0.0124718508400805
ID=VcChIqs06019006

LM=14
3157 0
4833 781
4846 531
4850 273
3676 283
3922 484
4004 613
3705 692
4868 1356
4908 1251
4971 1116
4911 964
4798 1433
4746 28
SCALE=0.0124767175543459
ID=VcChIqs06019007

LM=14
3149 0
4821 813
4839 562
4843 311
3647 274
3871 461
3991 638
3688 704
4835 1400
4880 1292
4935 1165
4890 1009
4766 1469
4771 69
SCALE=0.0124767175543459
ID=VcChIqs06019008

LM=14
3246 0
4811 895
4829 637
4857 388
3703 292
3928 508
3995 643
3695 701
4767 1467
4818 1371
4907 1261
4874 1097
4673 1523
4756 103
SCALE=0.0124750401929461
ID=VcChIqs06019009

LM=14
3285 0
4761 690
4772 460
4782 239
3739 238
3991 425
4084 566
3786 634
4841 1222
4879 1124
4924 1011
4843 864
4782 1292
4713 3
SCALE=0.0124750401929461
ID=VcChIqs06019010

LM=14
3197 0
4717 716
4728 503
4727 278
3653 273
3882 452
3960 575
3682 644
4773 1240
4805 1147
4867 1028
4801 881
4682 1306
4621 60
SCALE=0.0124750401929461
ID=VcChIqs06019011

LM=14
3204 0
4846 868
4889 591
4915 331
3716 302
3943 502
4030 656
3708 701
4830 1458
4880 1352
4955 1235
4918 1071
4723 1524
4817 69
SCALE=0.0124741177189782
ID=VcChIqs06019013

LM=14
3288 0
4614 727
4639 521
4665 288
3709 257
3909 438
3966 553
3695 623
4622 1207
4665 1129
4725 1024
4679 883
4507 1267
4593 63
SCALE=0.0124741177189782
ID=VcChIqs06019014

LM=14
3248 0
4742 716
4742 490
4744 245
3697 250
3915 428
4000 561
3713 643
4729 1287
4775 1177
4837 1052
4806 893
4649 1356
4623 12
SCALE=0.0124918423675903
ID=VcChIqs06019015

LM=14
3243 49
4876 725
4864 470
4877 227
3746 276
4017 465
4123 616
3836 699
4990 1289
5022 1179
5052 1047
4979 912
4900 1371
4784 0
SCALE=0.0124752902590236
ID=VcChIqu06019001

LM=14
3220 0
4802 827
4845 603
4864 363
3695 283
3907 465
3989 604
3693 655
4771 1365
4832 1276
4902 1159
4852 1011
4675 1420
4774 113
SCALE=0.0124752902590236
ID=VcChIqu06019003

LM=14
3290 0
4816 874
4847 634
4886 379
3777 298
4004 506
4086 662
3789 707
4797 1440
4855 1341
4926 1219
4883 1062
4731 1504
4824 116
SCALE=0.0124752902590236
ID=VcChIqu06019004

LM=14
3155 0
4658 698
4680 486
4695 257
3617 238
3846 418
3900 519
3644 616
4671 1222
4722 1132
4803 1015
4728 873
4592 1278
4599 37
SCALE=0.0124719005033473
ID=VcChIqu06019005

LM=14
3345 0
4694 771
4735 548
4781 323
3812 289
4011 476
4071 583
3795 643
4636 1256
4686 1177
4744 1086
4733 945
4560 1315
4719 106
SCALE=0.0124719005033473
ID=VcChIqu06019007

LM=14
3277 14
4668 640
4682 420
4697 205
3705 231
3926 393
4013 525
3759 617
4739 1158
4760 1058
4798 932
4727 799
4631 1229
4610 0
SCALE=0.0124738754870146
ID=VcChIqu06019008

LM=14
3295 0
4580 651
4576 439
4578 223
3678 223
3878 387
3929 477
3701 556
4585 1110
4624 1025
4666 920
4625 791
4523 1156
4492 24
SCALE=0.0124738754870146
ID=VcChIqu06019009

LM=14
3382 8
4724 587
4749 387
4735 187
3837 216
4063 380
4114 471
3873 565
4744 1062
4784 976
4836 872
4788 743
4685 1117
4649 0
SCALE=0.0124657157852236
ID=VcChLaM10020001

LM=14
3296 76
4526 497
4537 333
4531 162
3717 221
3912 344
3976 429
3770 518
4604 901
4626 823
4665 727
4592 626
4541 961
4442 0
SCALE=0.0124712537633417
ID=VcChLaM10020002

LM=14
3319 3
4842 699
4874 466
4884 236
3805 256
4029 427
4108 550
3821 638
4840 1239
4881 1142
4951 1022
4900 877
4736 1304
4773 0
SCALE=0.0124779393975244
ID=VcChLaM10020003

LM=14
3164 0
4688 696
4719 465
4732 236
3636 239
3865 420
3941 538
3672 612
4746 1244
4786 1143
4844 1028
4777 880
4663 1322
4623 1
SCALE=0.0124779393975244
ID=VcChLaM10020004

LM=14
3445 0
4965 799
4989 552
4984 298
3901 279
4106 470
4174 594
3876 647
4949 1398
4991 1293
5047 1160
5034 999
4873 1460
4880 58
SCALE=0.0124779393975244
ID=VcChLaM10020005

LM=14
3294 0
4759 675
4783 457
4779 232
3772 247
3975 408
4056 535
3774 616
4808 1193
4820 1096
4879 980
4830 844
4699 1273
4678 14
SCALE=0.0124779393975244
ID=VcChLaM10020006

LM=14
3308 43
4771 669
4802 446
4798 218
3740 257
3944 409
4031 537
3779 614
4782 1188
4825 1085
4907 969
4847 840
4703 1245
4710 0
SCALE=0.0124767447456781
ID=VcChLas02020001

LM=14
3257 0
4790 748
4841 520
4850 297
3775 267
3994 437
4082 586
3794 663
4768 1259
4816 1159
4895 1043
4832 912
4687 1320
4746 64
SCALE=0.0124767447456781
ID=VcChLas08020001

LM=14
3301 0
4618 771
4668 555
4712 334
3738 281
3914 442
4006 590
3751 648
4613 1272
4665 1192
4742 1093
4675 953
4551 1327
4656 93
SCALE=0.0124656537985399
ID=VcChLon11020001

LM=14
3418 0
4838 727
4886 516
4914 293
3875 257
4073 425
4155 565
3886 632
4834 1257
4881 1175
4972 1069
4907 907
4760 1309
4822 64
SCALE=0.0124656537985399
ID=VcChLon11020002

LM=14
3284 0
4507 643
4523 430
4546 226
3676 226
3867 376
3950 501
3746 567
4580 1111
4612 1026
4666 926
4598 804
4519 1165
4493 31
SCALE=0.0124656537985399
ID=VcChLon11020003

LM=14
3328 28
4769 593
4763 381
4768 177
3792 224
4025 385
4105 500
3862 594
4832 1072
4858 985
4894 887
4837 755
4759 1140
4691 0
SCALE=0.0124702215931791
ID=VcChLon12020004

LM=14
3489 0
4818 690
4852 479
4899 270
3952 256
4149 430
4213 541
3968 607
4860 1174
4896 1094
4956 984
4892 860
4812 1242
4844 45
SCALE=0.0124652973930532
ID=VcChLon12020005

LM=14
3120 87
4549 700
4547 456
4574 216
3556 288
3776 438
3897 587
3641 674
4622 1205
4653 1119
4711 1018
4643 876
4517 1270
4493 0
SCALE=0.0124810898728682
ID=VcChLon12020006

LM=14
3367 0
4996 859
5002 602
5039 332
3877 302
4101 515
4184 666
3880 730
5041 1486
5085 1369
5144 1224
5070 1048
4984 1552
4975 83
SCALE=0.012465719272002
ID=VcChLon12020007

LM=14
3369 0
4570 519
4612 375
4620 182
3764 196
3934 319
3997 421
3799 497
4595 956
4615 882
4684 804
4642 693
4544 1009
4546 19
SCALE=0.0127465675909735
ID=VcChLpa03983001

LM=14
3206 0
4588 783
4618 550
4658 319
3643 271
3874 470
3969 627
3665 688
4633 1317
4653 1224
4710 1104
4648 964
4547 1397
4587 87
SCALE=0.012465719272002
ID=VcChLpa10020001

LM=14
3171 0
4678 712
4670 481
4680 233
3655 268
3895 455
3977 582
3714 654
4737 1251
4773 1154
4824 1031
4756 879
4671 1328
4608 21
SCALE=0.012465719272002
ID=VcChLpa10020002

LM=14
3253 5
4786 728
4802 481
4817 236
3746 264
3989 448
4095 604
3779 665
4842 1278
4883 1173
4924 1045
4861 904
4780 1350
4716 0
SCALE=0.012465719272002
ID=VcChLpa10020003

LM=14
3166 0
4560 652
4572 444
4583 235
3623 244
3838 408
3908 523
3654 586
4621 1147
4649 1063
4690 956
4639 818
4558 1221
4511 47
SCALE=0.012465719272002
ID=VcChLpa10020004

LM=14
3378 0
4796 631
4831 421
4834 216
3805 221
3990 363
4090 500
3834 586
4816 1126
4845 1027
4912 927
4846 795
4738 1192
4760 28
SCALE=0.012465719272002
ID=VcChLpa10020005

LM=14
3214 11
4593 617
4608 404
4606 199
3687 227
3894 383
3985 511
3719 585
4638 1115
4674 1029
4718 918
4657 786
4524 1176
4523 0
SCALE=0.012465719272002
ID=VcChLpa10020006

LM=14
3301 61
4880 695
4865 455
4855 225
3825 303
4073 482
4176 616
3885 695
4972 1262
5009 1155
5046 1006
4967 879
4873 1329
4764 0
SCALE=0.012465719272002
ID=VcChLpa10020007

LM=14
3301 56
4764 621
4775 400
4768 189
3824 282
4068 445
4132 553
3866 650
4838 1175
4870 1066
4917 935
4862 802
4749 1241
4688 0
SCALE=0.012465719272002
ID=VcChLpa10020008

LM=14
3176 17
4479 579
4496 390
4495 188
3591 233
3790 370
3860 482
3611 567
4496 1059
4537 967
4590 850
4536 726
4444 1124
4402 0
SCALE=0.012465719272002
ID=VcChLpa10020009

LM=14
3335 0
4669 753
4683 538
4688 299
3774 278
3972 455
4059 591
3797 652
4686 1259
4731 1162
4770 1055
4722 917
4606 1310
4627 109
SCALE=0.0124684929623194
ID=VcChLpa10020010

LM=14
3234 56
4677 573
4678 363
4644 168
3704 245
3942 393
4042 510
3789 611
4777 1056
4807 959
4843 848
4758 722
4727 1121
4567 0
SCALE=0.0124792191239848
ID=VcChLpa10020011

LM=14
3284 0
4733 634
4727 425
4726 213
3782 249
4021 426
4102 548
3847 636
4819 1145
4842 1055
4889 937
4822 803
4745 1216
4647 2
SCALE=0.0124565413654123
ID=VcChLpa10020012

LM=14
3265 0
4726 670
4730 451
4751 230
3747 249
3972 420
4067 557
3803 621
4790 1166
4804 1078
4858 981
4815 836
4728 1235
4703 37
SCALE=0.0124565413654123
ID=VcChLpa10020014

LM=14
3242 30
4818 769
4824 509
4794 248
3772 310
4005 501
4106 640
3814 726
4881 1357
4919 1253
4975 1121
4903 960
4801 1439
4741 0
SCALE=0.0124831478127843
ID=VcChLpa10020015

LM=14
3281 0
4740 705
4754 454
4773 251
3754 245
3998 423
4092 568
3809 631
4753 1230
4803 1129
4851 1003
4806 877
4681 1292
4692 34
SCALE=0.0124718357084218
ID=VcChLpa10020016

LM=14
3396 0
4771 698
4779 488
4784 270
3845 250
4038 410
4136 555
3881 604
4810 1190
4841 1107
4894 998
4848 866
4743 1244
4722 64
SCALE=0.0124728473228335
ID=VcChLpa10020017

LM=14
3399 0
4804 659
4797 439
4790 237
3863 247
4078 410
4150 531
3916 616
4864 1155
4880 1069
4927 955
4865 820
4791 1220
4722 30
SCALE=0.0124678742732396
ID=VcChLpa10020018

LM=14
3301 0
4887 742
4906 507
4884 264
3800 270
4011 449
4102 580
3825 659
4933 1273
4962 1194
5014 1067
4961 932
4872 1335
4814 45
SCALE=0.0124678742732396
ID=VcChLpa10020019

LM=14
3333 0
4904 648
4922 439
4914 226
3837 230
4051 400
4137 535
3866 623
4960 1184
4971 1083
5038 958
4972 825
4878 1265
4817 5
SCALE=0.0124709325645498
ID=VcChLpa10020020

LM=14
3009 0
4387 703
4404 468
4417 247
3442 244
3680 434
3750 555
3490 611
4418 1217
4455 1130
4505 1017
4455 888
4363 1282
4353 63
SCALE=0.012479857774297
ID=VcChLpa10020021

LM=14
3476 0
5055 732
5046 471
5059 236
3988 266
4231 447
4338 597
4050 660
5127 1289
5157 1191
5209 1072
5148 932
4999 1354
4990 46
SCALE=0.0124694556799063
ID=VcChLpa10020022

LM=14
3265 22
4785 679
4777 438
4782 214
3768 262
4001 443
4094 579
3813 654
4862 1212
4893 1119
4946 997
4876 862
4808 1287
4697 0
SCALE=0.0124590853550225
ID=VcChLpa10020023

LM=14
3220 0
4697 734
4710 494
4731 268
3704 256
3949 452
4025 585
3748 640
4731 1278
4765 1182
4820 1058
4775 925
4661 1338
4654 33
SCALE=0.0124590853550225
ID=VcChLpa10020024

LM=14
3312 0
4648 876
4693 642
4732 438
3757 336
3959 542
4014 669
3728 699
4625 1418
4664 1330
4737 1211
4697 1062
4512 1470
4692 228
SCALE=0.0124590853550225
ID=VcChLpa10020025

LM=14
3212 0
4521 636
4536 424
4546 227
3624 216
3847 375
3934 496
3684 574
4559 1098
4581 1011
4621 908
4572 788
4470 1156
4482 36
SCALE=0.0124590853550225
ID=VcChLpa10020026

LM=14
3286 47
4894 694
4898 446
4881 225
3799 274
4076 461
4167 593
3846 668
4978 1246
4996 1144
5044 1024
4985 889
4920 1322
4793 0
SCALE=0.0124590853550225
ID=VcChLpa10020027

LM=14
3311 0
4726 679
4725 468
4727 253
3806 274
4028 448
4113 565
3845 643
4781 1179
4816 1093
4862 979
4800 849
4716 1241
4675 48
SCALE=0.0124590853550225
ID=VcChLpa10020028

LM=14
3227 0
4672 761
4693 535
4707 305
3690 269
3923 468
4007 609
3735 652
4749 1265
4763 1171
4803 1069
4750 936
4652 1326
4639 107
SCALE=0.0124590853550225
ID=VcChLpa10020029

LM=14
3219 0
4714 743
4759 508
4777 277
3698 258
3913 443
3975 573
3727 670
4763 1292
4801 1195
4869 1072
4794 931
4679 1365
4692 40
SCALE=0.0124666301962306
ID=VcChLrc02021001

LM=14
3249 0
4758 792
4835 564
4886 336
3726 285
3956 466
4031 592
3737 685
4757 1361
4782 1267
4864 1160
4814 994
4682 1425
4814 109
SCALE=0.0124760067583006
ID=VcChLrc02021003

LM=14
3032 82
4566 693
4586 460
4593 216
3521 311
3760 481
3849 609
3586 706
4630 1224
4649 1116
4726 1011
4657 875
4538 1300
4492 0
SCALE=0.0124723572004171
ID=VcChLrc02021004

LM=14
3402 109
5062 746
5091 499
5081 241
3946 347
4201 521
4302 647
4017 770
5129 1301
5167 1193
5212 1078
5154 926
5036 1368
4959 0
SCALE=0.0124781161962941
ID=VcChLrd02021001

LM=14
3330 0
4710 664
4740 456
4775 232
3788 234
4004 405
4093 536
3845 622
4800 1143
4819 1065
4873 956
4792 822
4729 1213
4720 28
SCALE=0.0124625823545784
ID=VcChLrv02021001

LM=14
3023 0
4427 669
4455 458
4470 243
3472 240
3681 413
3757 540
3495 616
4453 1182
4478 1090
4545 978
4484 832
4386 1247
4384 7
SCALE=0.0124728663390401
ID=VcChLrv02021002

LM=14
3288 39
4847 695
4872 472
4874 221
3815 285
4037 454
4113 579
3850 678
4885 1244
4922 1146
4994 1020
4931 867
4812 1303
4754 0
SCALE=0.0124749466161843
ID=VcChLrv02021003

LM=14
3515 16
4874 585
4894 390
4906 194
3951 233
4143 358
4217 469
3997 560
4901 1053
4942 958
4986 854
4935 730
4788 1106
4816 0
SCALE=0.0124749466161843
ID=VcChLrv02021006

LM=14
3387 0
4776 659
4800 443
4818 215
3828 227
4044 395
4127 524
3887 603
4846 1153
4878 1057
4931 948
4870 828
4785 1225
4753 8
SCALE=0.0124749466161843
ID=VcChLrv02021007

LM=14
3403 0
4726 685
4744 454
4774 236
3825 242
4040 407
4136 543
3877 608
4780 1184
4829 1093
4872 979
4808 849
4691 1241
4728 14
SCALE=0.0124749466161843
ID=VcChLrv02021008

LM=14
3342 0
4621 580
4621 375
4617 188
3742 232
3954 390
4020 485
3802 572
4704 1037
4734 959
4770 861
4699 744
4646 1104
4545 0
SCALE=0.0124749466161843
ID=VcChLrv02021009

LM=14
2843 94
4223 641
4222 436
4211 234
3305 303
3511 444
3602 570
3361 642
4306 1118
4331 1027
4364 925
4308 798
4251 1188
4102 0
SCALE=0.0145626675479935
ID=VcChLvi06023001

LM=14
3021 141
4638 675
4637 433
4606 224
3536 334
3785 488
3879 606
3616 718
4707 1228
4736 1130
4790 980
4725 841
4627 1313
4486 0
SCALE=0.0145663951269712
ID=VcChLvi06023002

LM=14
2721 42
4074 580
4083 376
4071 183
3157 247
3375 392
3442 497
3199 592
4120 1062
4150 975
4204 868
4147 732
4065 1119
3978 0
SCALE=0.014623001528403
ID=VcChLvi06023003

LM=14
2738 69
4112 605
4123 395
4114 193
3186 274
3377 412
3462 530
3212 593
4158 1090
4198 998
4238 886
4194 756
4088 1152
3989 0
SCALE=0.0145873018183264
ID=VcChLvi06023004

LM=14
2632 40
3997 600
3993 397
3990 196
3062 243
3290 389
3386 520
3129 577
4068 1090
4098 991
4134 887
4101 780
4000 1148
3918 0
SCALE=0.0145911480161309
ID=VcChLvi06023005

LM=14
3084 51
4335 551
4336 359
4324 167
3479 235
3677 356
3764 468
3538 560
4420 996
4446 915
4489 799
4418 689
4342 1056
4228 0
SCALE=0.0146158202365009
ID=VcChLvi06023006

LM=14
2912 36
4238 534
4239 352
4236 172
3311 216
3522 353
3589 454
3352 537
4301 962
4334 882
4367 779
4315 669
4247 1023
4128 0
SCALE=0.0146089543627529
ID=VcChLvi06023008

LM=14
2623 78
4038 618
4031 405
4029 187
3111 277
3338 425
3406 531
3164 629
4137 1095
4161 1006
4199 897
4106 760
4072 1162
3938 0
SCALE=0.0145911911618607
ID=VcChLvi06023010

LM=14
2756 128
4196 657
4191 427
4185 209
3222 343
3464 493
3562 614
3261 692
4277 1169
4317 1067
4351 945
4272 820
4204 1230
4066 0
SCALE=0.0146054380739821
ID=VcChLvi06023011

LM=14
2600 108
4062 567
4067 368
4034 162
3076 301
3290 429
3370 533
3137 628
4150 1065
4190 955
4233 828
4168 701
4079 1108
3919 0
SCALE=0.0143881648582111
ID=VcChLvi06023012

LM=14
2660 164
4170 581
4152 382
4131 184
3152 337
3404 467
3477 564
3239 683
4313 1057
4312 960
4343 843
4251 724
4256 1133
4001 0
SCALE=0.0145911911618607
ID=VcChLvi06023013

LM=14
2887 8
4390 686
4404 469
4397 239
3341 253
3551 407
3643 550
3351 613
4409 1209
4445 1108
4499 1003
4471 872
4341 1277
4299 0
SCALE=0.0145804144751319
ID=VcChLvi06023014

LM=14
2881 4
4334 671
4329 445
4316 213
3354 255
3584 431
3669 566
3386 618
4388 1189
4418 1087
4461 962
4395 817
4303 1256
4237 0
SCALE=0.0146015931066821
ID=VcChLvi06023015

LM=14
2835 0
4119 692
4134 483
4142 297
3234 256
3447 435
3524 560
3252 603
4143 1178
4181 1088
4220 985
4190 855
4079 1235
4079 106
SCALE=0.0145697668727727
ID=VcChLvi06023016

LM=14
2869 183
4306 564
4300 365
4263 170
3324 335
3561 467
3645 563
3388 669
4401 1055
4422 957
4465 840
4403 717
4350 1118
4160 0
SCALE=0.0145626396673741
ID=VcChLvi06023017

LM=14
2872 59
4454 669
4465 442
4441 218
3395 284
3613 438
3734 590
3447 676
4532 1182
4564 1082
4608 966
4541 836
4447 1251
4344 0
SCALE=0.0145556291314268
ID=VcChLvi06023018

LM=14
2586 20
4006 605
4013 390
3985 186
3021 259
3240 413
3342 531
3062 594
4064 1089
4089 989
4132 874
4084 761
4012 1164
3877 0
SCALE=0.0145770116722153
ID=VcChLvi06023019

LM=14
2695 106
4055 621
4038 412
4036 196
3127 300
3355 437
3439 556
3212 639
4094 1097
4153 1003
4202 886
4135 771
4028 1160
3950 0
SCALE=0.0145628168192643
ID=VcChLvi06023020

LM=14
2823 108
4119 540
4127 359
4096 176
3232 270
3409 381
3489 486
3282 568
4195 969
4227 885
4266 783
4197 669
4143 1037
3994 0
SCALE=0.0146122309558459
ID=VcChLvi06023022

LM=14
2929 44
4515 670
4526 442
4504 216
3441 290
3676 457
3755 580
3450 647
4584 1206
4616 1095
4669 964
4602 826
4509 1260
4387 0
SCALE=0.0145876005897023
ID=VcChLvi06023023

LM=14
2853 11
4304 646
4300 417
4310 210
3328 238
3567 406
3656 540
3382 603
4397 1121
4420 1031
4468 920
4394 795
4346 1182
4233 0
SCALE=0.0145840083586978
ID=VcChLvi06023024

LM=14
3598 0
4991 613
5028 420
5034 201
4023 200
4223 357
4308 496
4023 557
4998 1129
5037 1043
5110 913
5061 786
4935 1201
4943 4
SCALE=0.0127465675909735
ID=VcChMam01949001

LM=14
3342 97
4926 680
4914 437
4903 214
3829 303
4086 471
4201 615
3920 688
5060 1202
5091 1097
5120 968
5042 832
4915 1289
4795 0
SCALE=0.0127465675909735
ID=VcChMam01949002

LM=14
3476 33
4961 605
4948 403
4939 187
3927 241
4147 395
4248 524
3998 618
4977 1112
5019 1026
5083 921
5028 775
4863 1177
4820 0
SCALE=0.0127465675909735
ID=VcChMam01949003

LM=14
3604 28
5105 697
5099 451
5110 230
4072 267
4291 433
4399 593
4105 650
5163 1252
5201 1148
5262 1022
5183 874
5030 1327
5012 0
SCALE=0.0127465675909735
ID=VcChMam01949004

LM=14
3283 50
4836 719
4850 468
4846 239
3781 278
4013 443
4103 583
3816 674
4872 1271
4929 1176
4998 1046
4926 898
4806 1337
4738 0
SCALE=0.0127465675909735
ID=VcChMam01954001

LM=14
3224 0
4605 790
4633 552
4643 318
3670 282
3892 481
3979 632
3710 689
4652 1332
4698 1244
4751 1115
4695 974
4561 1395
4569 93
SCALE=0.0127465675909735
ID=VcChMam02951001

LM=14
1738 0
3395 751
3422 519
3411 273
2260 276
2510 467
2577 588
2256 667
3415 1357
3452 1241
3529 1092
3461 943
3350 1433
3290 18
SCALE=0.0127465675909735
ID=VcChMam07983001

LM=14
3545 154
5341 761
5341 514
5319 239
4108 373
4400 550
4512 695
4213 788
5417 1378
5475 1272
5516 1131
5453 942
5321 1445
5170 0
SCALE=0.0127465675909735
ID=VcChMam07989001

LM=14
3452 18
5157 746
5157 494
5185 251
3999 298
4287 499
4404 655
4072 737
5250 1339
5278 1223
5343 1086
5248 933
5146 1415
5115 0
SCALE=0.0127465675909735
ID=VcChMam10971001

LM=14
3201 50
5048 816
5081 556
5060 277
3808 328
4054 516
4163 696
3813 777
5086 1478
5120 1356
5215 1193
5134 1027
4995 1581
4934 0
SCALE=0.0127465675909735
ID=VcChMam10971002

LM=14
3473 54
5223 770
5260 522
5262 256
3997 326
4238 511
4343 655
4055 744
5273 1402
5328 1281
5399 1115
5299 963
5148 1488
5147 0
SCALE=0.0127465675909735
ID=VcChMej04968001

LM=14
3445 6
5133 737
5172 511
5199 267
3985 288
4241 469
4335 607
4027 705
5181 1323
5212 1211
5284 1067
5209 923
5123 1430
5080 0
SCALE=0.0127465675909735
ID=VcChMej04968002

LM=14
3156 0
4630 681
4638 463
4660 240
3642 252
3898 439
3978 561
3712 651
4697 1215
4719 1111
4764 976
4688 845
4640 1295
4570 18
SCALE=0.0127465675909735
ID=VcChMej04968003

LM=14
3294 0
4882 775
4900 534
4927 285
3811 287
4071 499
4160 652
3868 711
4957 1353
4985 1244
5029 1101
4954 959
4865 1439
4865 33
SCALE=0.0127465675909735
ID=VcChMej04968004

LM=14
3153 0
4591 778
4605 552
4641 323
3649 296
3862 490
3937 627
3663 688
4638 1323
4676 1227
4748 1107
4667 954
4561 1403
4595 102
SCALE=0.0127465675909735
ID=VcChMej04968005

LM=14
3267 0
4668 873
4708 626
4767 385
3731 312
3946 522
4018 670
3743 730
4714 1412
4760 1318
4823 1199
4745 1053
4634 1469
4693 156
SCALE=0.0127465675909735
ID=VcChMej04968006

LM=14
1969 47
3609 752
3613 488
3621 241
2507 305
2778 499
2872 641
2552 734
3698 1330
3732 1223
3782 1078
3712 938
3610 1421
3553 0
SCALE=0.0127465675909735
ID=VcChMej04968007

LM=14
3275 27
4970 759
4973 503
4980 256
3796 296
4056 484
4133 616
3824 715
4984 1373
5029 1256
5102 1107
5031 948
4893 1456
4824 0
SCALE=0.0127465675909735
ID=VcChMej09983001

LM=14
3423 0
4999 706
5023 478
5029 237
3952 256
4164 436
4252 580
3930 646
5021 1269
5061 1173
5111 1040
5061 887
4943 1356
4945 16
SCALE=0.0127465675909735
ID=VcChMej09983002

LM=14
3503 0
4951 708
4957 479
4967 239
3991 263
4198 446
4291 590
3951 634
4995 1275
5027 1174
5077 1037
5022 888
4929 1342
4909 10
SCALE=0.0127465675909735
ID=VcChMej09983003

LM=14
3435 0
5047 741
5056 493
5083 240
3946 264
4207 462
4289 597
3990 661
5106 1315
5138 1215
5194 1079
5127 933
5034 1387
4999 13
SCALE=0.0127465675909735
ID=VcChMej09983004

LM=14
3093 0
4756 720
4783 477
4787 239
3645 295
3891 474
3997 621
3664 669
4829 1301
4849 1179
4900 1047
4836 897
4738 1364
4695 17
SCALE=0.0127632723228917
ID=VcChMis04018001

LM=14
3079 0
4756 765
4780 529
4788 273
3622 280
3879 475
3978 629
3633 700
4776 1389
4813 1272
4877 1127
4825 959
4691 1480
4658 2
SCALE=0.0127632723228917
ID=VcChMis04018002

LM=14
3221 0
4868 912
4944 672
4968 405
3738 340
3974 557
4060 713
3712 753
4840 1537
4895 1425
4983 1285
4957 1114
4770 1602
4873 154
SCALE=0.0127632723228917
ID=VcChMis04018003

LM=14
3408 80
4871 692
4891 457
4889 221
3902 308
4141 474
4236 605
3961 690
4946 1235
4986 1130
5043 1000
4965 868
4844 1291
4801 0
SCALE=0.0124731803130653
ID=VcChOnc02021001

LM=14
3366 0
4770 659
4799 456
4823 246
3823 236
4036 408
4087 515
3845 600
4815 1154
4850 1067
4906 963
4851 829
4728 1213
4748 42
SCALE=0.0124785549228452
ID=VcChOnc02021002

LM=14
3275 0
4728 785
4747 551
4781 327
3748 288
3969 468
4059 614
3791 668
4773 1299
4808 1214
4870 1098
4800 963
4688 1355
4704 102
SCALE=0.0124740400789917
ID=VcChOnc02021003

LM=14
3192 10
4603 670
4633 444
4672 215
3673 259
3895 432
3978 555
3724 638
4688 1165
4722 1071
4774 959
4695 833
4608 1240
4604 0
SCALE=0.0124740400789917
ID=VcChOnc02021004

LM=14
3287 31
4873 727
4901 472
4921 219
3817 291
4041 467
4122 600
3853 690
4913 1269
4955 1176
5054 1052
4980 922
4845 1335
4810 0
SCALE=0.0124740400789917
ID=VcChOnc02021005

LM=14
2010 6
3478 691
3513 445
3532 210
2508 257
2738 433
2835 572
2551 659
3547 1238
3580 1139
3636 1019
3554 873
3448 1304
3475 0
SCALE=0.0127465675909735
ID=VcChPai02963001

LM=14
3406 231
4995 675
4976 455
4969 211
3958 409
4189 541
4304 662
4042 763
5150 1196
5178 1088
5226 962
5115 834
5030 1289
4895 0
SCALE=0.0127465675909735
ID=VcChPen01958001

LM=14
3528 307
5236 574
5201 385
5145 164
4059 454
4317 574
4448 687
4200 830
5447 1113
5453 995
5471 825
5347 693
5375 1225
4997 0
SCALE=0.0127465675909735
ID=VcChPen11920001

LM=14
3532 266
5078 704
5037 455
5006 207
4040 453
4292 590
4420 720
4185 837
5245 1228
5262 1130
5303 989
5202 862
5163 1307
4884 0
SCALE=0.0127465675909735
ID=VcChPen11955001

LM=14
3693 223
5263 696
5265 448
5251 219
4174 389
4424 538
4519 669
4263 786
5414 1245
5429 1147
5472 1002
5355 873
5325 1335
5122 0
SCALE=0.0127465675909735
ID=VcChPen11955002

LM=14
3408 122
5034 666
5037 427
5011 203
3938 333
4177 500
4256 617
3983 705
5175 1211
5183 1108
5227 971
5141 848
5148 1276
4900 0
SCALE=0.0127465675909735
ID=VcChPen11955003

LM=14
3335 26
4647 635
4661 415
4666 200
3801 261
4003 419
4090 550
3823 627
4738 1123
4771 1040
4811 926
4747 789
4655 1199
4587 0
SCALE=0.0127465675909735
ID=VcChPen11955004

LM=14
3647 191
4898 541
4887 364
4880 174
4081 339
4297 456
4362 531
4183 634
5035 957
5041 884
5075 791
4990 673
4968 1017
4795 0
SCALE=0.0127465675909735
ID=VcChPen11956001

LM=14
3358 0
4840 730
4849 500
4871 267
3845 265
4072 458
4153 591
3870 653
4887 1254
4928 1152
4975 1034
4910 903
4811 1335
4768 47
SCALE=0.0127465675909735
ID=VcChPen12957001

LM=14
2864 0
4034 513
4020 348
4033 181
3257 211
3435 343
3501 435
3302 508
4092 924
4106 844
4139 759
4100 647
4032 992
3971 15
SCALE=0.0143264842014328
ID=VcChPnf00019001

LM=14
2858 0
3852 463
3860 311
3878 154
3185 177
3343 292
3429 398
3232 446
3910 833
3931 766
3971 682
3910 582
3876 893
3850 6
SCALE=0.0143470694007042
ID=VcChPnf05021001

LM=14
3160 0
4713 715
4732 468
4748 243
3643 250
3871 423
3943 543
3671 628
4732 1266
4777 1164
4846 1045
4799 889
4663 1324
4616 22
SCALE=0.012485333275854
ID=VcChPnf11020001

LM=14
3309 0
4986 933
5045 716
5074 463
3849 333
4071 546
4131 684
3825 733
4995 1538
5040 1431
5115 1297
5056 1128
4921 1598
4992 194
SCALE=0.0124660722266003
ID=VcChPnf11020002

LM=14
3349 0
4741 710
4768 517
4795 289
3790 250
3998 428
4062 553
3788 617
4761 1243
4796 1147
4845 1029
4800 875
4687 1312
4699 28
SCALE=0.0124660722266003
ID=VcChPnf11020003

LM=14
3238 0
4743 695
4782 473
4806 246
3730 273
3956 444
4065 584
3775 683
4791 1244
4827 1142
4911 1008
4841 878
4721 1315
4715 16
SCALE=0.0124660722266003
ID=VcChPnf11020004

LM=14
3394 72
4970 662
4976 446
4953 213
3935 292
4158 447
4230 563
3967 666
5035 1198
5063 1086
5112 956
5038 834
4940 1272
4841 0
SCALE=0.0124660722266003
ID=VcChPnf11020005

LM=14
3406 0
4867 655
4889 445
4884 238
3842 234
4056 400
4138 522
3865 593
4902 1157
4923 1066
4980 962
4928 821
4830 1227
4780 23
SCALE=0.012475030874004
ID=VcChPnf11020006

LM=14
3468 1385
4416 111
4170 58
3959 0
3802 976
4017 790
4180 720
4173 1019
4934 148
4842 103
4713 48
4606 70
4991 194
3775 44
SCALE=0.0127465675909735
ID=VcChPnt02949001

LM=14
3147 0
4569 651
4610 425
4622 207
3609 242
3818 399
3890 524
3647 622
4608 1173
4656 1080
4723 963
4662 824
4519 1239
4501 5
SCALE=0.0124700912810087
ID=VcChPtm02021001

LM=14
3370 0
4451 545
4458 374
4471 203
3724 201
3908 348
3951 422
3750 501
4449 922
4492 853
4560 770
4510 674
4405 967
4421 33
SCALE=0.0124700912810087
ID=VcChPtm02021002

LM=14
1847 0
2867 570
2916 410
2938 253
2149 197
2293 332
2358 440
2184 487
2858 931
2897 855
2938 783
2910 687
2823 975
2877 92
SCALE=0.0182259721579887
ID=VcChPto02009001

LM=14
3132 23
4802 683
4811 442
4783 205
3660 284
3923 466
3993 568
3693 672
4884 1255
4907 1141
4943 1005
4899 856
4784 1338
4660 0
SCALE=0.0127632723228917
ID=VcChPuj03019001

LM=14
3446 0
5050 740
5090 500
5099 257
3972 276
4180 448
4282 605
3988 691
5073 1325
5102 1221
5183 1089
5118 931
4988 1399
4993 30
SCALE=0.0124700912810087
ID=VcChPun02021001

LM=14
3215 8
4633 648
4660 423
4673 206
3679 241
3907 404
4001 527
3745 617
4679 1138
4717 1049
4764 936
4710 818
4601 1194
4596 0
SCALE=0.0124700912810087
ID=VcChPun02021002

LM=14
3325 0
4999 817
5026 572
5045 325
3836 292
4070 490
4177 659
3852 699
4945 1409
5013 1297
5115 1158
5066 1005
4886 1487
4931 41
SCALE=0.0127632723228917
ID=VcChPur04018001

LM=14
3395 27
4925 734
4943 483
4975 225
3875 266
4124 449
4224 610
3923 669
4965 1314
4989 1206
5041 1077
4988 920
4877 1370
4893 0
SCALE=0.0127632723228917
ID=VcChPur04018002

LM=14
2898 152
4434 625
4407 395
4370 187
3400 328
3662 479
3748 582
3494 706
4562 1115
4566 1023
4599 927
4529 788
4486 1200
4269 0
SCALE=0.0127465675909735
ID=VcChPut02984001

LM=14
3159 12
4717 715
4765 476
4743 238
3666 262
3875 420
3951 538
3662 629
4675 1277
4725 1182
4814 1044
4789 894
4561 1352
4647 0
SCALE=0.0127632723228917
ID=VcChPut03019001

LM=14
3286 3
4768 672
4756 432
4754 203
3741 248
3957 416
4058 550
3810 631
4815 1198
4852 1103
4909 971
4843 842
4723 1254
4665 0
SCALE=0.0127632723228917
ID=VcChPut03019002

LM=14
3180 0
4797 732
4808 489
4795 246
3664 266
3908 456
4017 602
3708 664
4820 1295
4861 1189
4932 1059
4864 907
4719 1364
4678 22
SCALE=0.0127632723228917
ID=VcChPut03019003

LM=14
3221 0
4736 644
4733 443
4743 229
3705 244
3931 404
4035 545
3757 626
4780 1198
4808 1095
4856 970
4829 825
4683 1274
4638 0
SCALE=0.0127632723228917
ID=VcChPut03019004

LM=14
3143 26
4736 686
4749 463
4733 223
3657 272
3892 449
3970 573
3690 657
4791 1248
4823 1138
4881 1011
4819 864
4695 1325
4609 0
SCALE=0.0127632723228917
ID=VcChPut03019005

LM=14
3109 0
4748 810
4767 570
4812 336
3646 303
3889 506
3972 657
3657 725
4790 1428
4821 1320
4907 1180
4817 1006
4718 1499
4746 97
SCALE=0.0123643449641551
ID=VcChPut03019006

LM=14
3128 0
4815 716
4821 486
4825 251
3665 274
3904 461
3965 565
3688 675
4842 1288
4894 1176
4953 1046
4862 893
4778 1381
4722 40
SCALE=0.0123643449641551
ID=VcChPut03019007

LM=14
3180 0
4767 768
4776 527
4787 278
3676 278
3945 488
4040 624
3741 709
4831 1359
4873 1240
4907 1098
4853 949
4763 1432
4711 40
SCALE=0.0123643449641551
ID=VcChPut03019008

LM=14
3219 0
4967 863
5015 591
5044 312
3772 294
4025 507
4096 644
3750 726
4943 1488
4993 1392
5069 1257
5046 1073
4877 1561
4934 40
SCALE=0.0123643449641551
ID=VcChPut03019009

LM=14
3151 0
4710 756
4727 519
4742 287
3646 277
3898 469
3981 606
3681 674
4717 1293
4743 1202
4770 1085
4770 933
4646 1373
4657 66
SCALE=0.0123643449641551
ID=VcChPut05019001

LM=14
3204 0
4806 681
4823 457
4829 232
3722 249
3965 428
4041 553
3764 666
4870 1242
4879 1137
4944 1008
4868 849
4768 1334
4741 3
SCALE=0.0123643449641551
ID=VcChPut05019002

LM=14
3062 0
4482 640
4482 413
4490 216
3530 254
3771 435
3837 544
3583 612
4570 1150
4609 1057
4658 937
4579 807
4497 1215
4418 16
SCALE=0.0123643449641551
ID=VcChPut05019003

LM=14
3149 0
4746 709
4754 483
4758 243
3674 284
3949 499
4006 611
3708 692
4852 1247
4901 1131
4926 1001
4838 872
4743 1308
4664 27
SCALE=0.0123643449641551
ID=VcChPut05019004

LM=14
3221 33
4516 535
4510 347
4518 159
3674 231
3860 367
3913 452
3709 546
4638 957
4663 877
4701 759
4613 665
4577 1022
4445 0
SCALE=0.0123643449641551
ID=VcChPut05019005

LM=14
3187 0
4601 690
4610 461
4617 246
3649 250
3863 419
3957 558
3685 631
4627 1195
4655 1103
4708 985
4673 852
4553 1252
4535 25
SCALE=0.0123643449641551
ID=VcChPut05019006

LM=14
3162 0
4617 695
4628 483
4631 255
3609 244
3849 431
3951 566
3661 633
4688 1200
4708 1106
4753 992
4691 868
4628 1271
4561 47
SCALE=0.0123643449641551
ID=VcChPut05019007

LM=14
3105 27
4624 613
4619 393
4616 178
3591 252
3831 420
3924 542
3650 645
4722 1184
4762 1063
4809 930
4701 786
4644 1246
4529 0
SCALE=0.0123643449641551
ID=VcChPut05019008

LM=14
3174 29
4578 656
4608 442
4606 223
3619 260
3821 422
3867 511
3627 598
4598 1169
4635 1084
4688 977
4669 845
4510 1230
4503 0
SCALE=0.0123643449641551
ID=VcChPut05019009

LM=14
3089 101
4582 670
4586 444
4575 223
3594 314
3834 469
3919 584
3647 699
4667 1218
4693 1124
4736 996
4665 845
4570 1282
4465 0
SCALE=0.0123643449641551
ID=VcChPut05019010

LM=14
3136 0
4499 629
4508 439
4489 243
3569 232
3768 387
3838 506
3593 569
4527 1089
4566 1017
4619 917
4567 786
4454 1134
4372 36
SCALE=0.0123643449641551
ID=VcChPut05019011

LM=14
3194 0
4681 776
4687 535
4707 302
3661 265
3909 470
3991 602
3715 671
4746 1306
4778 1216
4816 1105
4765 972
4673 1373
4631 94
SCALE=0.0123643449641551
ID=VcChPut05019012

LM=14
3148 2
4692 610
4716 400
4724 197
3634 205
3853 370
3917 472
3684 562
4746 1135
4794 1040
4869 914
4796 781
4648 1203
4631 0
SCALE=0.0123643449641551
ID=VcChPut05019013

LM=14
3340 90
4864 591
4853 370
4822 164
3851 291
4066 418
4143 529
3887 639
4962 1098
4990 1004
5030 870
4941 743
4911 1178
4724 0
SCALE=0.0123643449641551
ID=VcChPut05019014

LM=14
3217 48
4660 631
4658 406
4638 191
3695 266
3897 408
4008 544
3749 647
4704 1170
4729 1062
4790 934
4722 795
4630 1242
4551 0
SCALE=0.0123643449641551
ID=VcChPut05019015

LM=14
3248 0
4805 636
4801 409
4785 205
3730 244
3970 408
4067 535
3761 593
4882 1155
4907 1057
4948 949
4900 800
4784 1202
4656 2
SCALE=0.0123643449641551
ID=VcChPut05019016

LM=14
3168 0
4663 710
4684 486
4702 247
3664 257
3891 441
3965 567
3687 639
4705 1259
4739 1162
4800 1039
4742 894
4641 1348
4598 10
SCALE=0.0123643449641551
ID=VcChPut05019017

LM=14
3194 6
4835 719
4825 470
4824 237
3739 286
3995 474
4074 589
3797 688
4901 1294
4938 1190
4973 1056
4905 906
4823 1363
4730 0
SCALE=0.0123643449641551
ID=VcChPut05019018

LM=14
3162 0
4634 733
4660 502
4694 286
3655 262
3881 454
3951 573
3670 628
4719 1243
4738 1150
4786 1034
4714 902
4643 1316
4619 59
SCALE=0.0123643449641551
ID=VcChPut05019019

LM=14
3192 45
4694 647
4671 416
4643 208
3697 271
3977 446
4069 569
3792 680
4801 1174
4822 1086
4852 973
4782 840
4756 1240
4578 0
SCALE=0.0124779393975244
ID=VcChPut05019020

LM=14
3281 0
4624 592
4620 399
4595 212
3750 236
3973 405
3996 463
3743 573
4615 1072
4643 1000
4717 885
4689 757
4542 1145
4520 27
SCALE=0.0124779393975244
ID=VcChPut05019021

LM=14
3218 0
4934 834
4968 588
4980 347
3781 290
4044 498
4121 641
3801 738
4968 1450
5002 1342
5083 1205
5012 1053
4899 1524
4880 96
SCALE=0.0124819609989388
ID=VcChPut05019022

LM=14
3244 33
4787 674
4787 443
4796 217
3737 268
4034 460
4104 571
3804 677
4867 1236
4901 1127
4946 989
4865 855
4806 1300
4707 0
SCALE=0.0124781616600496
ID=VcChPut05019023

LM=14
3260 0
4541 578
4503 379
4470 215
3707 224
3943 369
4001 477
3719 598
4609 1022
4631 939
4670 831
4605 721
4559 1091
4411 37
SCALE=0.0124773410574462
ID=VcChPut05019024

LM=14
3226 0
4680 630
4670 409
4654 214
3723 239
3977 413
4035 503
3750 594
4744 1140
4784 1042
4830 914
4758 791
4692 1198
4594 23
SCALE=0.0124773410574462
ID=VcChPut05019025

LM=14
3274 20
4934 730
4952 486
4964 235
3787 273
4031 455
4133 599
3817 682
4973 1321
5015 1215
5086 1071
5019 919
4911 1399
4853 0
SCALE=0.0124773410574462
ID=VcChQcq11020001

LM=14
3572 0
5233 818
5248 568
5256 308
4105 303
4349 507
4422 648
4109 728
5250 1409
5295 1310
5360 1184
5314 1025
5168 1489
5171 61
SCALE=0.0124773764115126
ID=VcChQcq11020002

LM=14
3173 0
4940 804
4970 555
4976 288
3706 307
3943 499
4027 637
3720 728
4948 1417
4982 1295
5056 1145
5001 988
4849 1510
4828 44
SCALE=0.0124773764115126
ID=VcChQcq11020004

LM=14
3308 0
4798 648
4819 434
4814 220
3797 258
4029 430
4088 538
3817 618
4837 1185
4872 1091
4932 974
4877 823
4764 1239
4719 8
SCALE=0.0124981406493195
ID=VcChQcq11020005

LM=14
3303 84
4536 535
4510 346
4505 163
3689 256
3884 380
3965 477
3739 554
4637 976
4653 887
4684 784
4621 678
4573 1037
4408 0
SCALE=0.0124937390820346
ID=VcChQcq11020006

LM=14
3262 0
4830 809
4859 558
4887 299
3791 296
4009 475
4102 628
3808 685
4849 1396
4889 1295
4948 1171
4891 1005
4732 1461
4808 42
SCALE=0.0124769879217821
ID=VcChQcq11020007

LM=14
3497 86
5037 687
5068 454
5090 217
3997 311
4217 464
4311 591
4019 684
5125 1233
5150 1123
5207 985
5119 857
5044 1317
4990 0
SCALE=0.0127465675909735
ID=VcChRaf12959001

LM=14
3486 155
4983 634
5005 412
5021 210
3946 332
4190 479
4267 585
4027 693
5100 1124
5111 1028
5152 920
5097 786
5018 1200
4901 0
SCALE=0.0127465675909735
ID=VcChRom01932001

LM=14
3430 0
4611 555
4622 367
4631 196
3831 206
4018 345
4079 439
3871 518
4660 917
4671 842
4693 774
4655 682
4642 973
4584 29
SCALE=0.0127465675909735
ID=VcChSer06967001

LM=14
3190 0
4580 727
4599 502
4639 292
3608 263
3858 460
3948 603
3659 656
4555 1263
4613 1167
4680 1049
4629 913
4463 1335
4579 65
SCALE=0.0124769879217821
ID=VcChSnf08001001

LM=14
3315 0
4549 595
4553 403
4551 202
3710 219
3905 362
3969 458
3750 532
4610 1034
4642 954
4681 853
4623 740
4534 1088
4480 23
SCALE=0.012473459766009
ID=VcChSnH08002001

LM=14
3317 31
4699 538
4715 354
4717 167
3764 239
3952 363
4035 466
3815 562
4776 982
4797 898
4846 797
4789 683
4730 1049
4630 0
SCALE=0.012473459766009
ID=VcChSnH08002002

LM=14
3313 36
4823 663
4836 430
4823 195
3770 259
4014 415
4116 549
3852 634
4864 1174
4894 1083
4950 963
4887 834
4785 1241
4680 0
SCALE=0.012473459766009
ID=VcChSnH08002003

LM=14
3047 50
4544 676
4544 428
4535 208
3550 295
3779 452
3869 579
3595 661
4584 1209
4621 1112
4672 994
4610 854
4487 1275
4429 0
SCALE=0.0127632723228917
ID=VcChSoc03019001

LM=14
3265 12
4848 679
4849 452
4854 215
3797 265
4023 438
4102 567
3808 644
4880 1235
4911 1134
4980 997
4930 852
4792 1306
4755 0
SCALE=0.0127632723228917
ID=VcChSoc03019002

LM=14
3153 13
4838 687
4841 451
4824 220
3703 286
3939 455
4026 581
3739 666
4856 1256
4893 1154
4964 1009
4908 871
4767 1328
4701 0
SCALE=0.0127632723228917
ID=VcChSoc03019002b

LM=14
3195 3
4856 708
4871 471
4852 223
3735 256
3993 438
4086 579
3764 663
4912 1265
4956 1160
4982 1047
4932 892
4817 1338
4741 0
SCALE=0.0127632723228917
ID=VcChSoc03019003

LM=14
3062 21
4651 713
4690 470
4676 228
3567 277
3813 461
3905 588
3602 673
4651 1284
4705 1176
4772 1035
4729 898
4544 1344
4555 0
SCALE=0.0127632723228917
ID=VcChSoc03019003b

LM=14
3194 0
4872 795
4889 549
4892 302
3701 290
3959 497
4034 638
3729 728
4866 1442
4933 1323
4999 1172
4951 1000
4799 1504
4774 45
SCALE=0.0127632723228917
ID=VcChSoc03019004

LM=14
2987 7
4611 711
4650 471
4619 230
3521 274
3766 459
3856 590
3534 673
4628 1298
4676 1186
4738 1053
4685 894
4540 1375
4515 0
SCALE=0.0127632723228917
ID=VcChSoc03019005

LM=14
3046 36
4522 684
4521 441
4493 219
3524 279
3774 459
3852 581
3592 672
4583 1204
4618 1100
4666 973
4587 840
4479 1277
4376 0
SCALE=0.0127632723228917
ID=VcChSoc04017001

LM=14
3303 41
4898 649
4922 426
4911 204
3809 283
4062 453
4157 583
3872 669
4977 1203
4991 1091
5044 974
4978 823
4874 1296
4788 0
SCALE=0.0127632723228917
ID=VcChSoc04017002

LM=14
3149 0
4619 801
4647 543
4676 316
3637 300
3862 500
3941 637
3640 679
4646 1386
4677 1292
4724 1146
4693 993
4570 1445
4604 80
SCALE=0.0124810152134057
ID=VcChSor05019001

LM=14
3115 0
4810 744
4821 492
4819 236
3659 277
3894 456
3977 599
3673 689
4862 1355
4891 1239
4951 1102
4894 945
4798 1449
4720 0
SCALE=0.0123643449641551
ID=VcChSor05019002

LM=14
3260 45
4799 704
4806 463
4784 216
3792 292
4022 456
4115 586
3841 691
4870 1236
4907 1150
4958 1031
4895 880
4764 1310
4680 0
SCALE=0.0124843629847171
ID=VcChSor05019003

LM=14
3202 14
4826 717
4844 477
4845 235
3680 265
3923 450
4004 576
3687 658
4876 1307
4917 1193
4990 1064
4919 904
4804 1396
4740 0
SCALE=0.0123643449641551
ID=VcChSor05019004

LM=14
3144 13
4624 623
4626 409
4628 201
3648 253
3872 419
3951 542
3683 651
4666 1197
4713 1077
4754 954
4676 798
4577 1252
4547 0
SCALE=0.0123643449641551
ID=VcChSor05019005

LM=14
3203 0
4661 694
4665 453
4657 231
3662 270
3868 440
3941 568
3668 647
4704 1245
4745 1146
4795 1013
4731 867
4643 1314
4561 13
SCALE=0.0123643449641551
ID=VcChSor05019006

LM=14
3120 0
4684 697
4711 484
4730 260
3633 288
3876 477
3937 590
3644 691
4720 1255
4758 1154
4808 1024
4755 866
4619 1330
4642 29
SCALE=0.0123643449641551
ID=VcChSor05019007

LM=14
3076 46
4424 575
4430 368
4405 163
3513 260
3703 384
3787 488
3563 586
4500 1059
4530 964
4571 849
4501 720
4428 1124
4301 0
SCALE=0.0123643449641551
ID=VcChSor05019008

LM=14
3215 30
4938 724
4920 480
4928 242
3785 303
4045 501
4109 608
3827 722
4993 1306
5029 1192
5082 1059
5023 900
4917 1378
4785 0
SCALE=0.0123643449641551
ID=VcChSor05019009

LM=14
3111 1
4739 737
4763 494
4781 251
3619 261
3869 449
3953 589
3625 662
4767 1332
4798 1221
4866 1080
4815 926
4654 1406
4670 0
SCALE=0.0123643449641551
ID=VcChSor05019010

LM=14
3188 0
4882 768
4883 519
4874 274
3723 292
3961 480
4046 620
3742 696
4921 1354
4954 1245
5010 1126
4956 957
4804 1418
4744 27
SCALE=0.0123643449641551
ID=VcChSor05019011

LM=14
3152 0
4806 672
4812 452
4807 221
3688 272
3917 440
4028 587
3719 669
4890 1244
4929 1132
4987 995
4905 845
4826 1327
4690 12
SCALE=0.0123643449641551
ID=VcChSor05019012

LM=14
3215 74
4916 799
4906 519
4911 256
3768 329
4043 515
4154 670
3842 770
5000 1422
5039 1316
5084 1171
5004 1009
4895 1503
4807 0
SCALE=0.0123643449641551
ID=VcChSor05019013

LM=14
3201 5
4785 717
4792 465
4797 227
3724 279
3971 455
4075 596
3756 695
4832 1304
4866 1196
4930 1058
4858 911
4760 1378
4721 0
SCALE=0.0123643449641551
ID=VcChSor05019014

LM=14
3204 73
4747 688
4745 452
4760 223
3747 305
3954 462
4062 613
3760 685
4839 1238
4868 1139
4905 1006
4820 868
4777 1311
4676 0
SCALE=0.0123643449641551
ID=VcChSor05019015

LM=14
3202 92
4998 791
4998 535
4982 269
3757 347
4023 527
4158 688
3788 759
5062 1429
5095 1307
5145 1170
5086 999
4978 1502
4838 0
SCALE=0.0123643449641551
ID=VcChSor05019016

LM=14
3475 0
4952 697
4968 486
4974 267
3931 252
4165 445
4242 569
3928 642
4976 1221
5014 1129
5075 1020
5024 877
4895 1287
4870 38
SCALE=0.0127465675909735
ID=VcChSpe01957001

LM=14
3342 37
4635 621
4674 420
4685 210
3756 247
3971 411
4055 536
3810 615
4712 1145
4750 1033
4804 905
4724 780
4672 1189
4606 0
SCALE=0.0127465675909735
ID=VcChSpe01957002

LM=14
3374 14
4835 679
4858 460
4842 221
3818 268
4029 433
4127 569
3866 657
4924 1219
4967 1122
5018 994
4937 845
4830 1294
4734 0
SCALE=0.0127465675909735
ID=VcChSpe01957003

LM=14
3428 20
4793 651
4790 442
4827 218
3864 248
4084 421
4160 542
3945 631
4911 1146
4939 1065
4982 954
4890 817
4838 1216
4758 0
SCALE=0.0127465675909735
ID=VcChSpe01957004

LM=14
3075 99
4374 560
4368 364
4375 169
3509 258
3712 387
3821 510
3613 600
4456 1016
4484 924
4526 816
4449 706
4386 1075
4298 0
SCALE=0.0127465675909735
ID=VcChSpe01957005

LM=14
3367 335
4775 592
4742 405
4712 192
3843 438
4063 541
4143 624
3966 749
4966 1016
4974 931
4993 812
4905 722
4912 1107
4596 0
SCALE=0.0127465675909735
ID=VcChSpe01957006

LM=14
3317 0
4854 811
4913 584
4956 329
3811 293
4018 480
4099 609
3830 682
4832 1349
4869 1250
4948 1133
4908 996
4758 1408
4856 68
SCALE=0.0127465675909735
ID=VcChSpe10956001

LM=14
3535 36
5037 626
5027 380
5016 177
4026 247
4283 417
4382 544
4122 636
5125 1138
5158 1035
5202 924
5108 795
5036 1200
4946 0
SCALE=0.0127465675909735
ID=VcChSpe12956001

LM=14
3372 0
4547 604
4570 436
4595 266
3752 217
3930 381
3992 482
3777 542
4593 1031
4626 957
4674 861
4606 745
4532 1094
4529 93
SCALE=0.0127465675909735
ID=VcChSpe12956002

LM=14
3219 70
4702 646
4677 412
4663 202
3689 279
3930 433
4020 554
3758 644
4787 1111
4805 1023
4846 923
4769 805
4681 1176
4602 0
SCALE=0.0127465675909735
ID=VcChSpe12957001

LM=14
3323 0
4861 733
4873 498
4889 249
3782 256
4027 445
4102 575
3822 649
4900 1324
4944 1210
4993 1083
4937 920
4810 1390
4806 4
SCALE=0.0124843629847171
ID=VcChStB12020001

LM=14
3237 0
4806 683
4847 455
4865 234
3745 234
3980 408
4057 531
3800 626
4846 1232
4875 1131
4954 1018
4897 871
4777 1293
4777 14
SCALE=0.0124843629847171
ID=VcChStB12020002

LM=14
3352 0
4872 821
4912 594
4920 366
3812 304
4021 496
4082 635
3799 691
4870 1383
4922 1281
5002 1149
4935 1000
4805 1464
4830 125
SCALE=0.0124843629847171
ID=VcChStB12020003

LM=14
3495 0
4876 762
4915 558
4963 320
3956 279
4160 463
4265 622
3985 672
4919 1294
4956 1202
5019 1091
4957 935
4853 1347
4923 110
SCALE=0.0127465675909735
ID=VcChStg01949001

LM=14
3449 22
4834 658
4858 435
4875 221
3937 249
4140 409
4230 547
3976 629
4878 1196
4912 1092
4960 991
4894 834
4819 1274
4826 0
SCALE=0.0127465675909735
ID=VcChStg01978001

LM=14
3234 0
4650 700
4657 478
4698 256
3728 272
3939 446
4033 589
3769 667
4725 1207
4760 1116
4793 1016
4745 871
4653 1272
4628 21
SCALE=0.0127465675909735
ID=VcChStg01985001

LM=14
1708 68
3467 755
3471 502
3458 251
2270 328
2523 496
2635 647
2286 743
3507 1387
3559 1262
3621 1096
3532 946
3451 1472
3351 0
SCALE=0.0127465675909735
ID=VcChStg02950001

LM=14
1742 60
3427 726
3441 490
3419 243
2289 311
2554 497
2654 640
2325 747
3515 1378
3568 1247
3617 1082
3524 929
3433 1457
3289 0
SCALE=0.0127465675909735
ID=VcChStg02970001

LM=14
3356 16
5057 771
5064 494
5053 241
3913 290
4190 490
4301 647
3945 733
5083 1396
5131 1276
5201 1113
5118 965
5016 1473
4956 0
SCALE=0.0127465675909735
ID=VcChStg03969001

LM=14
3489 0
4852 687
4887 487
4910 265
3902 239
4103 404
4191 539
3939 608
4862 1170
4896 1085
4962 989
4915 849
4789 1242
4816 56
SCALE=0.0127465675909735
ID=VcChStg04967001

LM=14
3337 77
4913 760
4901 494
4885 245
3833 315
4062 489
4176 648
3895 748
4972 1353
5009 1247
5072 1101
5009 952
4893 1439
4780 0
SCALE=0.0127465675909735
ID=VcChStg05967001

LM=14
3420 0
4891 717
4937 525
4968 313
3905 275
4110 453
4183 584
3907 647
4863 1247
4907 1156
4976 1038
4950 897
4794 1332
4876 69
SCALE=0.0127465675909735
ID=VcChStg05977001

LM=14
3476 106
4991 643
5002 428
5003 197
3960 308
4207 459
4298 585
4024 692
5058 1156
5093 1059
5138 939
5060 805
4979 1235
4873 0
SCALE=0.0127465675909735
ID=VcChStg05977002

LM=14
3420 21
4836 648
4850 426
4862 209
3883 255
4086 420
4165 555
3900 658
4835 1185
4880 1076
4946 939
4893 810
4762 1262
4784 0
SCALE=0.0127465675909735
ID=VcChStg05977003

LM=14
2635 167
4105 673
4122 456
4112 227
3127 348
3352 489
3435 601
3192 720
4164 1166
4189 1071
4242 957
4177 831
4074 1236
3983 0
SCALE=0.0127465675909735
ID=VcChStg06966001

LM=14
3374 101
4816 648
4814 424
4825 216
3839 283
4063 439
4150 561
3892 662
4898 1157
4926 1064
4979 932
4886 803
4818 1239
4724 0
SCALE=0.0127465675909735
ID=VcChStg06973001

LM=14
3416 0
4731 600
4742 422
4783 232
3843 219
4032 363
4120 485
3905 576
4772 1062
4804 974
4840 875
4789 767
4693 1134
4730 42
SCALE=0.0127465675909735
ID=VcChStg06973002

LM=14
3476 70
4853 585
4835 374
4823 176
3919 271
4150 419
4237 530
3990 619
4939 1093
4964 992
5009 865
4924 738
4873 1169
4711 0
SCALE=0.0127465675909735
ID=VcChStg06973003

LM=14
2302 0
3584 604
3604 404
3621 211
2751 229
2953 384
3019 501
2797 577
3651 1061
3668 965
3709 862
3646 755
3573 1119
3566 24
SCALE=0.0127465675909735
ID=VcChStg06973004

LM=14
2081 7
3475 629
3511 426
3531 211
2549 231
2756 378
2828 497
2577 600
3453 1120
3488 1040
3585 921
3536 789
3396 1188
3442 0
SCALE=0.0127465675909735
ID=VcChStg06975001

LM=14
3467 0
4880 671
4888 460
4898 220
3899 237
4105 403
4201 548
3922 643
4883 1173
4913 1083
4969 972
4928 831
4815 1241
4787 15
SCALE=0.0127465675909735
ID=VcChStg06977001

LM=14
2854 215
4245 603
4233 389
4217 177
3340 366
3549 481
3656 609
3456 726
4356 1083
4368 992
4416 879
4347 773
4317 1164
4108 0
SCALE=0.0127465675909735
ID=VcChStg07973001

LM=14
2438 2
3891 652
3903 433
3905 220
2913 249
3111 402
3190 524
2931 620
3920 1167
3959 1077
4015 956
3962 818
3846 1230
3803 0
SCALE=0.0127465675909735
ID=VcChStg07973002

LM=14
3348 6
4715 528
4727 335
4729 157
3811 203
4045 359
4099 452
3881 557
4814 964
4830 885
4882 772
4791 673
4722 1033
4665 0
SCALE=0.0127465675909735
ID=VcChStg07974001

LM=14
3307 107
4771 622
4787 418
4796 219
3821 310
4017 437
4103 558
3884 669
4826 1103
4851 1009
4901 895
4853 772
4766 1191
4689 0
SCALE=0.0127465675909735
ID=VcChStg07975001

LM=14
3232 34
4659 615
4674 432
4676 225
3709 259
3917 419
3988 532
3748 610
4691 1083
4712 995
4764 888
4718 756
4598 1169
4575 0
SCALE=0.0127465675909735
ID=VcChStg07975002

LM=14
3356 59
4767 609
4777 397
4776 191
3827 257
4027 378
4156 527
3906 628
4810 1088
4839 997
4885 887
4848 761
4731 1167
4677 0
SCALE=0.0127465675909735
ID=VcChStg07975003

LM=14
3572 265
4923 550
4879 358
4866 157
4034 373
4275 478
4384 580
4171 689
5064 948
5077 867
5101 767
5015 679
5050 1011
4750 0
SCALE=0.0127465675909735
ID=VcChStg07975004

LM=14
3464 99
4745 583
4741 398
4729 200
3888 283
4068 408
4143 507
3944 607
4796 1003
4806 917
4870 815
4810 720
4741 1068
4623 0
SCALE=0.0127465675909735
ID=VcChStg07975005

LM=14
3557 133
5050 624
5073 417
5060 195
4074 301
4297 445
4388 570
4159 683
5163 1094
5162 1001
5210 891
5145 775
5099 1163
4946 0
SCALE=0.0127465675909735
ID=VcChStg07975006

LM=14
2587 54
3929 620
3929 402
3936 197
3050 262
3277 421
3347 533
3097 634
3990 1107
4028 1014
4073 890
3996 780
3904 1174
3876 0
SCALE=0.0127465675909735
ID=VcChStg07975007

LM=14
2085 71
3547 615
3567 416
3564 208
2572 280
2782 425
2860 544
2627 656
3623 1081
3651 986
3688 865
3617 760
3555 1161
3448 0
SCALE=0.0127465675909735
ID=VcChStg07976001

LM=14
1743 0
3205 680
3241 465
3265 263
2226 251
2418 402
2506 525
2219 619
3198 1200
3264 1108
3332 985
3265 848
3099 1248
3157 27
SCALE=0.0127465675909735
ID=VcChStg07976002

LM=14
2825 8
4156 581
4164 390
4171 190
3233 210
3489 390
3571 516
3344 610
4233 1074
4264 981
4322 859
4251 734
4151 1137
4096 0
SCALE=0.0127465675909735
ID=VcChStg07976003

LM=14
1869 5
3289 680
3311 440
3337 221
2346 253
2560 422
2632 546
2349 634
3274 1187
3315 1097
3345 998
3319 862
3206 1263
3278 0
SCALE=0.0127465675909735
ID=VcChStg07976004

LM=14
2049 38
3334 588
3338 387
3338 188
2473 241
2703 397
2769 506
2560 590
3396 1027
3421 940
3456 841
3404 732
3356 1089
3259 0
SCALE=0.0127465675909735
ID=VcChStg07976005

LM=14
1497 35
2783 563
2794 366
2802 189
1945 246
2164 387
2244 497
2015 590
2871 1009
2885 922
2932 815
2852 706
2815 1074
2735 0
SCALE=0.0127465675909735
ID=VcChStg07976006

LM=14
3425 92
4747 572
4767 372
4794 168
3888 267
4122 410
4211 516
3986 634
4900 1009
4906 919
4915 821
4844 716
4845 1084
4722 0
SCALE=0.0127465675909735
ID=VcChStg07977001

LM=14
3510 150
5063 643
5073 434
5049 205
4011 327
4258 468
4356 588
4097 706
5154 1146
5159 1028
5207 911
5153 797
5085 1220
4956 0
SCALE=0.0127465675909735
ID=VcChStg07977002

LM=14
1925 108
3312 544
3325 358
3299 183
2389 294
2607 410
2676 506
2444 613
3378 977
3401 896
3451 789
3377 678
3329 1049
3183 0
SCALE=0.0127465675909735
ID=VcChStg08972001

LM=14
3485 86
5070 671
5059 447
5057 221
4025 287
4249 441
4320 566
4054 680
5126 1198
5140 1100
5198 979
5130 840
5088 1276
4920 0
SCALE=0.0127465675909735
ID=VcChStg08973001

LM=14
2576 110
3890 500
3868 334
3860 172
3062 267
3280 390
3319 462
3123 575
4007 900
4014 813
4040 713
3978 626
3949 960
3792 0
SCALE=0.0127465675909735
ID=VcChStg08973002

LM=14
1896 145
3529 724
3554 479
3536 247
2437 359
2673 504
2787 641
2491 762
3596 1270
3629 1158
3670 1029
3595 900
3541 1355
3389 0
SCALE=0.0127465675909735
ID=VcChStg08973003

LM=14
3094 164
4688 692
4685 449
4652 216
3630 378
3854 532
3942 650
3680 783
4774 1248
4784 1144
4843 1007
4766 865
4677 1342
4535 0
SCALE=0.0127465675909735
ID=VcChStg08975001

LM=14
3332 0
4791 630
4822 429
4840 223
3795 220
4004 378
4077 515
3836 601
4818 1158
4854 1059
4918 938
4881 797
4756 1236
4737 2
SCALE=0.0127465675909735
ID=VcChStg08975002

LM=14
3408 100
4918 600
4918 400
4913 195
3917 290
4143 430
4232 544
3975 639
4971 1083
4995 979
5028 868
4976 754
4909 1162
4795 0
SCALE=0.0127465675909735
ID=VcChStg08975003

LM=14
3116 46
4582 627
4618 427
4607 215
3617 270
3852 424
3912 532
3662 666
4627 1141
4642 1043
4703 917
4636 786
4550 1215
4479 0
SCALE=0.0127465675909735
ID=VcChStg08975004

LM=14
3319 9
4586 547
4607 373
4605 192
3739 201
3928 336
4012 447
3779 520
4557 998
4612 911
4670 807
4622 693
4481 1051
4495 0
SCALE=0.0127465675909735
ID=VcChStg08975005

LM=14
3556 61
4953 571
4980 396
4976 204
4056 274
4262 421
4321 520
4089 613
5042 1014
5050 926
5105 823
5039 709
5009 1098
4859 0
SCALE=0.0127465675909735
ID=VcChStg08975006

LM=14
3515 218
4883 517
4851 345
4802 170
3985 352
4207 454
4287 539
4089 655
5021 936
5043 841
5065 715
4984 631
4965 995
4687 0
SCALE=0.0127465675909735
ID=VcChStg08975007

LM=14
3364 21
4792 670
4809 479
4815 268
3847 266
4045 424
4119 545
3880 651
4811 1174
4848 1086
4914 957
4839 830
4744 1239
4645 0
SCALE=0.0127465675909735
ID=VcChStg08975008

LM=14
2156 23
3626 663
3631 441
3620 213
2654 285
2870 447
2977 593
2722 680
3690 1179
3729 1096
3782 966
3696 823
3611 1253
3512 0
SCALE=0.0127465675909735
ID=VcChStg08975009

LM=14
1905 0
3683 820
3703 588
3722 332
2452 333
2722 534
2801 670
2482 746
3756 1390
3767 1276
3832 1138
3757 998
3654 1474
3607 57
SCALE=0.0127465675909735
ID=VcChStg08975010

LM=14
2169 24
3585 605
3579 388
3552 193
2621 245
2883 420
2947 530
2709 627
3644 1105
3678 1004
3725 882
3656 766
3581 1183
3459 0
SCALE=0.0127465675909735
ID=VcChStg08975011

LM=14
2125 0
3632 675
3647 462
3641 252
2607 258
2839 430
2926 552
2619 618
3618 1190
3653 1092
3731 972
3684 840
3550 1259
3532 37
SCALE=0.0127465675909735
ID=VcChStg08975012

LM=14
1925 0
3414 681
3442 464
3439 241
2422 247
2642 416
2727 546
2440 619
3420 1184
3451 1084
3520 963
3453 834
3365 1252
3343 15
SCALE=0.0127465675909735
ID=VcChStg08975013

LM=14
2154 0
3538 683
3570 482
3596 264
2637 258
2845 412
2923 538
2655 625
3542 1152
3575 1071
3658 968
3593 843
3502 1220
3504 27
SCALE=0.0127465675909735
ID=VcChStg08975014

LM=14
2428 0
3725 591
3744 394
3755 191
2876 220
3093 374
3161 484
2946 582
3773 1033
3817 948
3849 841
3776 731
3728 1085
3680 13
SCALE=0.0127465675909735
ID=VcChStg08975015

LM=14
2580 0
4026 679
4051 474
4056 265
3055 233
3274 408
3343 515
3081 627
4049 1183
4090 1093
4158 974
4104 853
3993 1267
3987 52
SCALE=0.0127465675909735
ID=VcChStg08975016

LM=14
2354 0
3828 728
3847 477
3853 243
2835 271
3049 446
3145 598
2884 678
3885 1272
3913 1164
3967 1042
3883 899
3811 1353
3789 27
SCALE=0.0127465675909735
ID=VcChStg08975017

LM=14
1940 0
3367 712
3385 476
3395 249
2434 264
2654 441
2721 567
2427 651
3389 1239
3420 1145
3483 1020
3425 880
3299 1317
3308 22
SCALE=0.0127465675909735
ID=VcChStg08975018

LM=14
2044 0
3489 663
3499 433
3524 219
2537 259
2748 415
2858 561
2618 638
3606 1195
3630 1084
3672 961
3584 841
3538 1248
3474 4
SCALE=0.0127465675909735
ID=VcChStg08975019

LM=14
1896 0
3256 678
3273 469
3308 245
2370 249
2590 441
2639 546
2418 642
3297 1207
3350 1108
3398 987
3316 836
3233 1277
3262 44
SCALE=0.0127465675909735
ID=VcChStg08975020

LM=14
2466 0
3715 509
3722 335
3741 166
2918 200
3119 343
3170 431
2971 521
3810 878
3816 803
3843 716
3783 635
3736 941
3675 6
SCALE=0.0127465675909735
ID=VcChStg08976001

LM=14
1849 0
3333 629
3317 400
3306 192
2343 241
2586 422
2667 548
2393 645
3389 1174
3412 1067
3485 941
3400 799
3342 1238
3228 3
SCALE=0.0127465675909735
ID=VcChStg08976002

LM=14
2111 0
3334 558
3348 375
3376 196
2535 224
2740 369
2807 477
2586 548
3389 986
3417 904
3470 809
3393 705
3341 1050
3314 20
SCALE=0.0127465675909735
ID=VcChStg08976003

LM=14
1988 13
3106 515
3116 350
3111 176
2355 181
2549 316
2603 406
2413 485
3137 911
3168 845
3222 749
3145 640
3102 968
3039 0
SCALE=0.0127465675909735
ID=VcChStg08976004

LM=14
2834 0
4087 772
4152 580
4178 392
3263 295
3420 458
3483 575
3253 642
4050 1247
4098 1168
4177 1068
4133 934
3958 1298
4130 178
SCALE=0.0127465675909735
ID=VcChStg09948001

LM=14
3394 202
4831 623
4799 410
4784 204
3893 373
4136 502
4248 627
3980 740
4955 1106
4974 1013
5009 883
4907 774
4906 1176
4663 0
SCALE=0.0127465675909735
ID=VcChStg09975001

LM=14
3258 110
4868 670
4882 445
4899 212
3784 314
4017 478
4094 592
3858 697
4960 1181
4995 1086
5028 974
4993 850
4910 1256
4813 0
SCALE=0.0127465675909735
ID=VcChStg09975002

LM=14
3347 75
4803 658
4797 422
4800 209
3817 289
4050 452
4131 581
3863 657
4861 1195
4877 1099
4926 958
4851 830
4785 1274
4717 0
SCALE=0.0127465675909735
ID=VcChStg09975003

LM=14
3404 106
4779 646
4778 436
4785 228
3882 311
4106 460
4179 566
3955 679
4888 1116
4906 1040
4940 916
4858 809
4825 1183
4686 0
SCALE=0.0127465675909735
ID=VcChStg09975004

LM=14
3501 84
4985 646
4993 427
4970 203
3966 277
4216 447
4290 546
4042 650
5051 1138
5075 1045
5137 921
5071 804
5016 1221
4857 0
SCALE=0.0127465675909735
ID=VcChStg09975005

LM=14
3623 3
5034 604
5058 423
5079 242
4097 225
4280 357
4373 495
4145 604
5058 1128
5090 1027
5154 913
5099 785
4947 1201
4951 0
SCALE=0.0127465675909735
ID=VcChStg09975006

LM=14
3483 135
4992 602
4979 408
4961 198
3996 309
4234 441
4329 568
4075 683
5109 1051
5121 966
5145 841
5094 737
5071 1121
4840 0
SCALE=0.0127465675909735
ID=VcChStg09975007

LM=14
2214 119
3548 622
3535 410
3534 191
2631 283
2881 438
2948 538
2736 647
3624 1083
3653 998
3696 886
3627 770
3572 1148
3442 0
SCALE=0.0127465675909735
ID=VcChStg09975008

LM=14
2566 0
4071 677
4083 468
4067 252
3047 242
3257 404
3332 537
3091 635
4085 1190
4117 1103
4192 988
4136 852
4013 1268
3963 39
SCALE=0.0127465675909735
ID=VcChStg09975009

LM=14
2353 0
3686 617
3702 413
3720 221
2784 207
3024 374
3085 481
2856 596
3714 1091
3764 1001
3822 887
3750 770
3676 1147
3653 13
SCALE=0.0127465675909735
ID=VcChStg09975010

LM=14
2301 39
3759 665
3790 468
3798 256
2807 282
3022 445
3098 565
2831 679
3808 1163
3839 1067
3899 945
3818 828
3744 1245
3676 0
SCALE=0.0127465675909735
ID=VcChStg09975011

LM=14
2171 16
3634 698
3640 461
3647 236
2662 273
2907 470
2991 607
2703 682
3695 1253
3732 1143
3782 1008
3698 872
3622 1324
3538 0
SCALE=0.0127465675909735
ID=VcChStg09975012

LM=14
2216 0
3874 899
3888 654
3906 403
2760 345
2997 556
3084 726
2723 788
3870 1571
3921 1436
4003 1274
3939 1107
3783 1656
3809 129
SCALE=0.0127465675909735
ID=VcChStg09975013

LM=14
2140 0
3756 818
3761 562
3760 324
2691 323
2950 543
3020 669
2716 737
3803 1379
3841 1280
3898 1141
3835 1002
3739 1456
3683 107
SCALE=0.0127465675909735
ID=VcChStg09983001

LM=14
3518 0
4946 799
5018 564
5045 351
3994 293
4198 485
4255 608
3964 685
4942 1365
5007 1275
5066 1163
5013 995
4846 1411
4958 113
SCALE=0.0127465675909735
ID=VcChStg10948001

LM=14
3659 0
4808 646
4847 449
4870 275
4045 245
4215 403
4267 504
4079 560
4805 1060
4848 1005
4909 919
4870 803
4720 1106
4817 104
SCALE=0.0127465675909735
ID=VcChStg10950001

LM=14
1642 0
3348 713
3360 469
3364 233
2202 261
2460 457
2556 595
2224 684
3390 1315
3437 1212
3510 1053
3416 906
3329 1412
3260 7
SCALE=0.0127465675909735
ID=VcChStg10973001

LM=14
3194 70
4754 711
4758 478
4780 235
3712 317
3931 471
4031 613
3750 702
4827 1278
4852 1183
4914 1056
4836 905
4737 1363
4675 0
SCALE=0.0127465675909735
ID=VcChStg10975001

LM=14
3193 98
4684 663
4702 432
4696 206
3679 305
3913 455
4006 587
3720 702
4761 1206
4783 1094
4816 965
4764 842
4684 1289
4608 0
SCALE=0.0127465675909735
ID=VcChStg10975002

LM=14
3276 50
4872 731
4918 477
4918 230
3791 317
4011 489
4098 615
3789 706
4861 1297
4903 1192
4976 1062
4926 930
4804 1375
4816 0
SCALE=0.0127465675909735
ID=VcChStg10975003

LM=14
3460 0
4768 646
4791 438
4807 227
3902 242
4110 416
4176 535
3930 604
4809 1146
4859 1059
4907 935
4835 801
4741 1217
4760 22
SCALE=0.0127465675909735
ID=VcChStg10975004

LM=14
3221 18
4686 680
4721 447
4749 230
3727 271
3934 434
3999 561
3723 653
4691 1243
4759 1130
4819 995
4762 859
4586 1308
4660 0
SCALE=0.0127465675909735
ID=VcChStg10975005

LM=14
3385 17
4723 642
4728 426
4759 213
3828 236
4048 398
4160 542
3882 610
4805 1150
4820 1065
4875 961
4803 819
4743 1226
4716 0
SCALE=0.0127465675909735
ID=VcChStg10975006

LM=14
3395 27
4992 701
4998 456
4994 207
3929 263
4212 462
4309 603
3992 682
5063 1247
5101 1157
5144 1016
5072 874
5013 1327
4894 0
SCALE=0.0127465675909735
ID=VcChStg10975007

LM=14
3275 0
4717 633
4716 405
4731 195
3770 241
4011 415
4085 540
3833 613
4825 1166
4856 1059
4884 936
4788 806
4765 1225
4690 11
SCALE=0.0127465675909735
ID=VcChStg10975008

LM=14
3675 115
5229 648
5232 429
5206 205
4182 315
4410 476
4480 591
4216 709
5286 1194
5310 1092
5373 955
5291 823
5205 1277
5111 0
SCALE=0.0127465675909735
ID=VcChStg10975009

LM=14
3112 0
4605 720
4628 496
4655 269
3598 254
3798 429
3875 567
3609 666
4585 1262
4632 1158
4698 1029
4658 894
4513 1333
4563 21
SCALE=0.0127465675909735
ID=VcChStg10975010

LM=14
3214 0
4546 1333
4671 1092
4760 842
3643 472
3806 726
3846 905
3499 886
4340 1953
4433 1852
4553 1723
4542 1549
4227 1982
4711 538
SCALE=0.0127465675909735
ID=VcChStg10975011

LM=14
2534 0
4131 748
4165 512
4187 277
3066 280
3313 471
3406 617
3086 722
4120 1337
4170 1231
4249 1089
4176 936
4046 1412
4060 11
SCALE=0.0127465675909735
ID=VcChStg10975012

LM=14
2254 0
3890 890
3918 641
4004 380
2798 296
3023 497
3131 686
2786 747
3998 1475
4029 1363
4106 1218
3994 1075
3917 1566
3931 93
SCALE=0.0127465675909735
ID=VcChStg10975013

LM=14
2083 37
3418 612
3433 408
3464 203
2542 234
2773 395
2836 503
2572 602
3427 1140
3474 1041
3533 933
3486 793
3353 1205
3431 0
SCALE=0.0127465675909735
ID=VcChStg10975014

LM=14
2418 8
3840 696
3859 451
3878 226
2910 274
3146 447
3229 585
2962 685
3917 1239
3953 1131
4003 1001
3930 874
3818 1307
3809 0
SCALE=0.0127465675909735
ID=VcChStg10975015

LM=14
2614 0
4136 659
4158 450
4150 232
3154 259
3380 423
3458 542
3173 652
4206 1204
4238 1099
4304 962
4226 838
4131 1292
4070 24
SCALE=0.0127465675909735
ID=VcChStg10975016

LM=14
1327 0
2898 714
2937 493
2960 254
1863 276
2066 445
2130 563
1868 683
2904 1308
2955 1204
3022 1061
2978 929
2811 1383
2870 10
SCALE=0.0127465675909735
ID=VcChStg10975017

LM=14
1727 11
3151 601
3183 405
3206 211
2206 231
2431 392
2503 514
2253 621
3187 1092
3217 990
3280 866
3216 760
3133 1166
3116 0
SCALE=0.0127465675909735
ID=VcChStg10975018

LM=14
2465 0
3832 633
3868 419
3876 215
2925 219
3131 390
3203 505
2943 579
3859 1105
3894 1018
3972 903
3897 784
3807 1173
3790 22
SCALE=0.0127465675909735
ID=VcChStg10976001

LM=14
1791 0
3308 750
3338 532
3363 298
2292 284
2491 456
2571 590
2311 676
3344 1274
3386 1178
3460 1059
3400 926
3255 1339
3284 64
SCALE=0.0127465675909735
ID=VcChStg10976002

LM=14
3420 129
4927 622
4934 414
4922 200
3946 323
4145 448
4223 563
3978 685
5049 1144
5051 1033
5101 916
5024 781
4962 1224
4797 0
SCALE=0.0127465675909735
ID=VcChStg10980001

LM=14
3270 7
5034 806
5059 557
5067 289
3799 291
4033 484
4167 664
3809 756
5027 1479
5076 1348
5159 1200
5100 1023
4944 1572
4924 0
SCALE=0.0127465675909735
ID=VcChStg10980002

LM=14
3270 0
4605 690
4629 467
4659 245
3723 251
3925 421
4019 568
3757 626
4623 1191
4671 1097
4731 988
4651 857
4557 1246
4602 47
SCALE=0.0127465675909735
ID=VcChStg10980003

LM=14
2864 22
4434 703
4473 465
4479 240
3414 261
3620 431
3700 575
3419 650
4518 1259
4551 1159
4611 1026
4527 880
4442 1335
4385 0
SCALE=0.0127465675909735
ID=VcChStg10980004

LM=14
3581 89
5120 694
5142 468
5161 226
4090 302
4305 456
4376 578
4127 693
5164 1244
5203 1146
5264 1004
5206 869
5069 1308
5031 0
SCALE=0.0127465675909735
ID=VcChStg10980005

LM=14
3482 20
5112 789
5157 554
5190 295
3983 315
4192 478
4300 641
4009 741
5112 1404
5157 1285
5246 1149
5161 983
4985 1489
5045 0
SCALE=0.0127465675909735
ID=VcChStg10980006

LM=14
2621 34
3986 661
3992 435
4007 204
3077 262
3281 419
3382 557
3123 648
4062 1179
4096 1087
4150 968
4062 830
3997 1247
3941 0
SCALE=0.0127465675909735
ID=VcChStg10980007

LM=14
1842 0
3366 727
3361 487
3383 256
2347 272
2576 464
2645 590
2386 682
3447 1306
3494 1187
3541 1044
3454 906
3382 1388
3321 29
SCALE=0.0127465675909735
ID=VcChStg10980008

LM=14
2141 0
3634 760
3639 519
3659 289
2632 280
2851 477
2918 605
2657 690
3702 1337
3750 1221
3795 1083
3712 940
3632 1416
3606 64
SCALE=0.0127465675909735
ID=VcChStg10980009

LM=14
1387 15
2699 630
2723 417
2735 218
1867 243
2071 403
2122 512
1900 614
2764 1106
2794 1010
2845 896
2775 785
2661 1162
2649 0
SCALE=0.0127465675909735
ID=VcChStg10980010

LM=14
2305 7
3959 732
3965 468
3963 226
2831 276
3093 473
3224 635
2878 719
4019 1380
4058 1246
4105 1085
4035 928
3928 1465
3867 0
SCALE=0.0127465675909735
ID=VcChStg10980011

LM=14
1626 0
3366 882
3406 638
3423 384
2172 307
2435 519
2523 692
2145 766
3375 1527
3428 1401
3531 1251
3438 1092
3307 1604
3298 114
SCALE=0.0127465675909735
ID=VcChStg10980012

LM=14
1602 0
3236 776
3283 539
3346 284
2148 298
2380 483
2473 631
2180 718
3266 1346
3308 1238
3396 1110
3316 967
3187 1423
3228 16
SCALE=0.0127465675909735
ID=VcChStg10980013

LM=14
2569 75
3974 611
3968 399
3995 203
3030 265
3222 417
3296 549
3039 648
4081 1135
4102 1034
4159 905
4070 773
4037 1217
3912 0
SCALE=0.0127465675909735
ID=VcChStg10980014

LM=14
2223 0
3614 704
3638 507
3671 295
2692 260
2916 433
2987 556
2698 638
3574 1208
3627 1117
3703 993
3652 865
3520 1277
3572 71
SCALE=0.0127465675909735
ID=VcChStg10980015

LM=14
3352 0
4743 786
4792 584
4820 366
3789 281
3954 445
4020 585
3775 665
4740 1287
4785 1203
4857 1098
4804 962
4648 1345
4740 134
SCALE=0.0127465675909735
ID=VcChStg11948001

LM=14
3156 103
4757 757
4764 490
4769 242
3701 332
3958 513
4046 646
3760 746
4833 1315
4858 1209
4920 1084
4854 946
4761 1392
4664 0
SCALE=0.0127465675909735
ID=VcChStg11972001

LM=14
1682 15
3320 674
3328 442
3311 223
2220 273
2468 445
2567 574
2258 673
3356 1242
3394 1134
3466 983
3390 856
3275 1315
3210 0
SCALE=0.0127465675909735
ID=VcChStg11972002

LM=14
3350 0
4928 744
4984 519
5015 281
3853 258
4078 440
4168 587
3861 662
4976 1338
5021 1225
5071 1102
5016 939
4904 1406
4943 39
SCALE=0.0127465675909735
ID=VcChStg11972003

LM=14
2073 0
3801 758
3839 518
3855 270
2649 284
2901 477
2988 610
2669 710
3867 1357
3894 1239
3957 1078
3886 943
3782 1439
3748 19
SCALE=0.0127465675909735
ID=VcChStg11972004

LM=14
3566 129
5223 721
5218 485
5229 242
4107 356
4349 505
4456 642
4169 756
5315 1302
5328 1181
5389 1036
5300 893
5233 1376
5103 0
SCALE=0.0127465675909735
ID=VcChStg11973001

LM=14
3392 31
5005 702
5034 471
5053 235
3931 279
4137 442
4209 564
3917 667
5026 1272
5078 1154
5128 1022
5086 883
4935 1357
4946 0
SCALE=0.0127465675909735
ID=VcChStg11975001

LM=14
3302 0
4667 695
4708 481
4732 249
3742 234
3948 419
4016 552
3735 625
4633 1214
4688 1120
4773 1013
4717 860
4544 1284
4664 32
SCALE=0.0127465675909735
ID=VcChStg11975002

LM=14
3361 61
4732 658
4736 423
4751 214
3836 258
4071 416
4138 534
3912 647
4788 1170
4842 1069
4889 952
4810 831
4703 1222
4705 0
SCALE=0.0127465675909735
ID=VcChStg11975003

LM=14
3465 52
4865 658
4865 427
4880 202
3926 247
4140 402
4220 537
3999 631
4976 1156
4993 1058
5024 942
4943 816
4901 1233
4817 0
SCALE=0.0127465675909735
ID=VcChStg11975004

LM=14
3286 0
5001 791
5018 536
5015 273
3826 295
4086 495
4168 641
3832 720
4996 1411
5046 1295
5108 1163
5068 1005
4923 1516
4898 10
SCALE=0.0127465675909735
ID=VcChStg11975005

LM=14
3332 55
5120 815
5133 546
5111 260
3924 348
4184 537
4282 693
3942 801
5135 1448
5191 1329
5262 1174
5179 1011
5013 1529
4985 0
SCALE=0.0127465675909735
ID=VcChStg11975006

LM=14
3335 78
4990 720
5004 476
5010 240
3876 339
4118 509
4236 642
3938 740
5109 1247
5127 1147
5158 1019
5083 888
5029 1335
4887 0
SCALE=0.0127465675909735
ID=VcChStg11975007

LM=14
3624 194
5314 703
5293 467
5279 225
4212 403
4461 546
4555 672
4252 799
5409 1296
5422 1185
5449 1028
5394 878
5327 1384
5155 0
SCALE=0.0127465675909735
ID=VcChStg11975008

LM=14
3515 129
5205 767
5246 509
5253 255
4033 356
4272 512
4385 663
4079 780
5257 1392
5282 1283
5328 1138
5264 978
5199 1482
5125 0
SCALE=0.0127465675909735
ID=VcChStg11975009

LM=14
3471 5
4999 728
5020 501
5020 249
3968 268
4211 465
4293 597
4017 674
5035 1288
5061 1184
5128 1061
5054 904
4961 1367
4936 0
SCALE=0.0127465675909735
ID=VcChStg11975010

LM=14
3224 0
4699 768
4763 559
4773 318
3732 279
3940 458
4016 598
3741 686
4752 1323
4773 1219
4851 1091
4806 967
4668 1389
4706 84
SCALE=0.0127465675909735
ID=VcChStg11975011

LM=14
2009 0
3534 742
3546 487
3561 272
2512 258
2740 449
2819 583
2519 655
3585 1298
3620 1192
3676 1067
3619 925
3504 1378
3483 43
SCALE=0.0127465675909735
ID=VcChStg11975012

LM=14
1954 3
3643 783
3654 524
3651 254
2506 300
2769 499
2870 656
2531 716
3673 1411
3717 1283
3775 1133
3703 984
3563 1493
3552 0
SCALE=0.0127465675909735
ID=VcChStg11975013

LM=14
2132 0
3602 716
3619 477
3655 247
2606 249
2856 438
2963 587
2688 662
3679 1254
3712 1148
3761 1020
3682 885
3593 1318
3590 33
SCALE=0.0127465675909735
ID=VcChStg11975014

LM=14
2044 0
3701 755
3749 512
3782 251
2577 263
2830 457
2933 602
2629 699
3753 1326
3787 1221
3865 1105
3776 943
3679 1404
3686 0
SCALE=0.0127465675909735
ID=VcChStg11975015

LM=14
1051 39
2557 657
2560 437
2557 207
1550 283
1798 452
1893 577
1613 669
2648 1185
2654 1086
2712 966
2633 831
2585 1272
2483 0
SCALE=0.0127465675909735
ID=VcChStg11975016

LM=14
2417 25
3896 635
3917 412
3898 216
2929 254
3105 380
3185 506
2961 600
3944 1119
3966 1022
4035 919
3984 797
3852 1157
3795 0
SCALE=0.0127465675909735
ID=VcChStg11975017

LM=14
2555 57
4022 659
4026 428
4043 205
3044 282
3294 452
3397 578
3144 657
4130 1152
4156 1056
4184 934
4104 821
4016 1223
3977 0
SCALE=0.0127465675909735
ID=VcChStg11975018

LM=14
2449 1
3798 617
3817 411
3854 192
2905 233
3113 395
3180 506
2960 584
3881 1093
3908 1008
3951 904
3869 768
3823 1152
3801 0
SCALE=0.0127465675909735
ID=VcChStg11975019

LM=14
1870 0
3285 743
3317 509
3351 284
2334 257
2563 440
2655 585
2387 649
3356 1249
3375 1165
3444 1059
3369 927
3305 1306
3296 70
SCALE=0.0127465675909735
ID=VcChStg11975020

LM=14
1584 84
3044 672
3048 442
3062 208
2072 292
2301 451
2391 582
2123 680
3116 1208
3155 1106
3209 978
3129 845
3050 1279
2993 0
SCALE=0.0127465675909735
ID=VcChStg11975021

LM=14
3561 136
5307 669
5283 456
5271 212
4106 315
4364 472
4477 609
4193 742
5469 1255
5466 1142
5511 1006
5405 854
5400 1369
5167 0
SCALE=0.0127465675909735
ID=VcChStg11977001

LM=14
3197 0
4817 761
4834 538
4849 307
3739 283
3968 467
4056 618
3756 681
4834 1308
4869 1211
4913 1077
4875 936
4792 1389
4743 81
SCALE=0.0127465675909735
ID=VcChStg11977002

LM=14
2274 38
3934 700
3953 460
3953 233
2809 294
3056 481
3146 619
2861 712
3987 1303
4026 1180
4112 1021
4013 878
3900 1387
3839 0
SCALE=0.0127465675909735
ID=VcChStg11980001

LM=14
2035 80
3617 716
3640 473
3641 230
2534 301
2796 471
2907 620
2603 714
3666 1259
3683 1156
3765 1033
3681 884
3569 1327
3518 0
SCALE=0.0127465675909735
ID=VcChStg11980002

LM=14
2152 1
3744 708
3797 491
3821 257
2680 250
2909 427
2977 551
2713 650
3762 1252
3803 1142
3884 1017
3804 884
3667 1327
3699 0
SCALE=0.0127465675909735
ID=VcChStg11980003

LM=14
1910 41
3506 677
3509 448
3530 216
2447 299
2681 461
2755 574
2480 682
3543 1238
3579 1129
3654 1004
3577 864
3478 1326
3407 0
SCALE=0.0127465675909735
ID=VcChStg11980004

LM=14
1977 0
3634 733
3640 479
3647 247
2503 269
2743 452
2842 604
2551 710
3680 1323
3712 1202
3790 1056
3714 914
3600 1398
3545 4
SCALE=0.0127465675909735
ID=VcChStg11980005

LM=14
2658 0
4212 849
4274 610
4323 368
3154 294
3382 499
3434 627
3175 714
4200 1431
4260 1313
4358 1189
4275 1047
4125 1503
4271 127
SCALE=0.0127465675909735
ID=VcChStg11980006

LM=14
2247 0
3758 768
3811 547
3835 317
2742 296
2954 477
3032 614
2778 703
3788 1303
3831 1196
3900 1080
3818 941
3723 1366
3756 76
SCALE=0.0127465675909735
ID=VcChStg11980007

LM=14
1827 0
3497 780
3529 526
3543 262
2359 282
2602 482
2683 620
2372 676
3552 1392
3572 1285
3649 1139
3580 988
3482 1477
3449 6
SCALE=0.0127465675909735
ID=VcChStg11980008

LM=14
1791 54
3185 577
3208 387
3206 197
2242 226
2461 367
2551 503
2271 599
3202 1067
3241 967
3301 841
3234 727
3131 1135
3126 0
SCALE=0.0127465675909735
ID=VcChStg11980009

LM=14
1852 26
3506 698
3525 468
3525 242
2430 282
2637 426
2748 583
2458 697
3544 1268
3594 1153
3644 1022
3571 861
3504 1322
3418 0
SCALE=0.0127465675909735
ID=VcChStg11980010

LM=14
1026 0
2613 795
2654 573
2682 312
1565 309
1773 471
1889 637
1581 716
2633 1371
2657 1255
2732 1123
2668 971
2563 1445
2561 40
SCALE=0.0127465675909735
ID=VcChStg11980011

LM=14
1444 0
2887 736
2930 521
2947 310
1888 251
2092 428
2174 564
1897 618
2882 1271
2921 1178
2991 1066
2944 915
2823 1339
2883 107
SCALE=0.0127465675909735
ID=VcChStg11980012

LM=14
1815 66
3271 633
3287 406
3280 182
2288 304
2496 440
2584 567
2320 673
3317 1138
3352 1022
3397 914
3320 781
3246 1213
3188 0
SCALE=0.0127465675909735
ID=VcChStg11980014

LM=14
3569 0
4623 632
4642 463
4680 300
3918 232
4076 379
4132 477
3946 530
4665 1002
4680 933
4719 859
4671 753
4602 1057
4629 140
SCALE=0.0127465675909735
ID=VcChStg12948001

LM=14
3199 84
4864 699
4852 464
4848 223
3739 321
4016 497
4131 643
3813 739
4954 1306
4987 1177
5028 1033
4953 885
4866 1391
4726 0
SCALE=0.0127465675909735
ID=VcChStg12972001

LM=14
3490 89
4933 616
4966 415
4960 204
3953 275
4182 416
4277 546
4004 630
5000 1106
5036 1013
5075 903
5021 779
4911 1176
4854 0
SCALE=0.0127465675909735
ID=VcChStg12972002

LM=14
3451 0
5046 709
5043 468
5042 232
3960 274
4239 463
4351 603
4042 679
5111 1251
5148 1141
5197 1016
5130 881
5049 1316
4953 1
SCALE=0.0127465675909735
ID=VcChStg12972003

LM=14
2312 52
3996 665
4011 441
4017 221
2847 277
3100 447
3193 573
2883 656
4074 1225
4111 1121
4167 981
4093 829
3939 1312
3924 0
SCALE=0.0127465675909735
ID=VcChStg12972004

LM=14
3303 37
4833 648
4842 422
4840 212
3799 255
4015 413
4115 543
3845 634
4884 1191
4925 1097
4980 966
4924 822
4824 1261
4741 0
SCALE=0.0127465675909735
ID=VcChStg12974001

LM=14
3352 204
5118 727
5120 472
5108 229
3912 399
4193 557
4318 704
3987 811
5223 1348
5233 1218
5258 1078
5185 914
5134 1441
4973 0
SCALE=0.0127465675909735
ID=VcChStg12974002

LM=14
3639 84
5043 694
5041 467
5050 227
4110 302
4342 466
4449 608
4183 689
5146 1195
5174 1103
5193 986
5128 854
5083 1265
4966 0
SCALE=0.0127465675909735
ID=VcChStg12974003

LM=14
1868 85
3247 587
3220 387
3230 177
2367 269
2601 411
2696 522
2473 618
3388 1017
3404 936
3425 832
3340 730
3331 1075
3168 0
SCALE=0.0127465675909735
ID=VcChStg12974004

LM=14
1933 62
3511 719
3513 470
3535 232
2476 307
2754 483
2875 636
2599 730
3639 1279
3663 1169
3715 1035
3611 893
3576 1357
3447 0
SCALE=0.0127465675909735
ID=VcChStg12974005

LM=14
1898 115
3473 689
3467 455
3486 204
2428 330
2684 495
2784 629
2542 733
3608 1213
3623 1108
3683 970
3576 851
3558 1300
3416 0
SCALE=0.0127465675909735
ID=VcChStg12974006

LM=14
3119 0
4580 691
4581 454
4581 224
3598 258
3834 440
3915 576
3644 660
4666 1233
4702 1129
4745 1006
4667 872
4564 1299
4499 11
SCALE=0.0127465675909735
ID=VcChStg12974007

LM=14
3355 55
4871 675
4861 438
4834 201
3889 289
4133 470
4213 603
3911 701
4950 1217
4966 1109
4988 988
4937 853
4868 1309
4765 0
SCALE=0.0127465675909735
ID=VcChStg12975001

LM=14
3547 171
5153 704
5154 457
5173 217
4073 359
4310 510
4421 641
4148 755
5302 1207
5308 1108
5340 995
5285 868
5199 1297
5049 0
SCALE=0.0127465675909735
ID=VcChStg12975002

LM=14
2125 0
3719 758
3712 526
3745 288
2654 298
2921 508
2985 631
2695 716
3804 1330
3842 1227
3894 1090
3825 941
3729 1411
3683 66
SCALE=0.0127465675909735
ID=VcChStg12975003

LM=14
2224 28
3724 733
3724 471
3739 226
2704 276
2950 457
3046 612
2782 686
3778 1300
3808 1191
3867 1063
3808 917
3713 1368
3680 0
SCALE=0.0127465675909735
ID=VcChStg12975004

LM=14
3477 103
4961 664
4989 444
4997 222
4002 297
4215 453
4298 575
4083 685
5049 1181
5078 1081
5138 976
5038 837
4982 1257
4905 0
SCALE=0.0127465675909735
ID=VcChStg12977001

LM=14
3148 122
4724 673
4741 456
4752 219
3664 327
3903 488
3991 616
3730 730
4785 1240
4821 1127
4876 990
4810 851
4708 1318
4632 0
SCALE=0.0127465675909735
ID=VcChStg12980001

LM=14
2248 110
3627 614
3626 407
3623 203
2723 300
2981 458
3032 534
2801 674
3688 1090
3715 1003
3766 885
3690 765
3644 1162
3544 0
SCALE=0.0127465675909735
ID=VcChStg12980002

LM=14
2107 4
3459 564
3467 370
3485 191
2561 227
2741 365
2815 479
2624 561
3528 1039
3556 943
3609 821
3528 708
3469 1102
3402 0
SCALE=0.0127465675909735
ID=VcChStg12980003

LM=14
1995 52
3379 597
3381 387
3407 186
2485 245
2708 391
2791 504
2552 616
3472 1088
3497 993
3535 881
3459 764
3415 1146
3348 0
SCALE=0.0127465675909735
ID=VcChStg12980004

LM=14
2547 54
4092 722
4105 479
4134 227
3068 296
3314 469
3424 615
3158 702
4208 1256
4233 1152
4293 1017
4177 893
4148 1330
4061 0
SCALE=0.0127465675909735
ID=VcChStg12980005

LM=14
2212 58
3790 712
3793 476
3792 227
2732 307
3003 490
3085 616
2798 717
3848 1281
3882 1171
3927 1043
3862 897
3758 1366
3697 0
SCALE=0.0127465675909735
ID=VcChStg12980006

LM=14
2160 6
3646 656
3672 423
3690 189
2654 222
2921 409
2991 526
2732 632
3722 1214
3757 1116
3828 996
3720 844
3627 1279
3638 0
SCALE=0.0127465675909735
ID=VcChStg12980007

LM=14
2059 29
3549 687
3559 450
3586 217
2552 278
2815 467
2921 607
2644 692
3640 1233
3672 1132
3736 995
3639 857
3546 1304
3520 0
SCALE=0.0127465675909735
ID=VcChStg12980008

LM=14
1717 20
3129 695
3163 476
3205 229
2203 268
2435 448
2496 562
2245 674
3190 1230
3223 1132
3271 1015
3213 874
3131 1294
3140 0
SCALE=0.0127465675909735
ID=VcChStg12980009

LM=14
3391 40
4903 674
4922 446
4951 227
3919 284
4142 444
4256 589
3955 671
4995 1200
5017 1110
5066 992
4994 861
4925 1276
4904 0
SCALE=0.0127465675909735
ID=VcChTch01955001

LM=14
3294 52
4993 752
4996 488
4988 246
3807 312
4072 502
4168 647
3880 752
5059 1369
5096 1253
5157 1104
5084 938
4985 1457
4863 0
SCALE=0.0127465675909735
ID=VcChTch01955002

LM=14
3386 0
5014 824
5021 567
5038 309
3898 308
4159 524
4262 693
3943 753
5054 1408
5098 1303
5152 1154
5108 1001
4965 1465
4913 35
SCALE=0.0127465675909735
ID=VcChTfl03979001

LM=14
3389 67
4638 542
4621 360
4613 170
3791 259
3986 390
4068 496
3866 595
4713 991
4746 909
4778 818
4716 676
4619 1039
4529 0
SCALE=0.0123643449641551
ID=VcChTic05019001

LM=14
3188 17
4598 651
4605 427
4594 210
3641 248
3868 424
3941 539
3679 602
4650 1179
4688 1091
4735 965
4675 825
4569 1239
4509 0
SCALE=0.0123643449641551
ID=VcChTic05019003

LM=14
3245 0
4765 687
4791 472
4804 247
3716 259
3941 433
4029 568
3729 639
4821 1241
4855 1135
4916 1005
4838 860
4740 1320
4673 19
SCALE=0.0123643449641551
ID=VcChTim05019001

LM=14
3082 46
4723 697
4742 455
4728 221
3613 301
3863 473
3947 597
3664 687
4816 1239
4849 1133
4910 1000
4819 866
4725 1310
4601 0
SCALE=0.0123643449641551
ID=VcChTim05019002

LM=14
3009 0
4528 729
4542 499
4554 270
3464 257
3672 428
3757 573
3479 634
4530 1320
4584 1193
4655 1077
4593 912
4438 1374
4445 39
SCALE=0.0123643449641551
ID=VcChTim05019004

LM=14
3195 0
4824 713
4847 485
4851 253
3709 267
3954 448
4038 575
3729 656
4863 1261
4894 1164
4965 1031
4917 889
4798 1324
4729 6
SCALE=0.0123643449641551
ID=VcChTim05019005

LM=14
3280 0
4895 795
4894 557
4909 328
3785 305
4042 517
4120 654
3819 700
4975 1361
4991 1261
5057 1136
4983 984
4900 1440
4847 117
SCALE=0.0127465675909735
ID=VcChTlg10958001

LM=14
3681 0
5189 796
5233 582
5273 360
4202 297
4415 485
4485 616
4220 677
5204 1352
5241 1259
5303 1155
5257 990
5132 1416
5208 113
SCALE=0.0127465675909735
ID=VcChTlg10958002

LM=14
3386 5
4909 694
4906 464
4915 229
3885 254
4139 444
4232 585
3933 661
4981 1285
5019 1170
5071 1016
4993 879
4890 1358
4830 0
SCALE=0.0127465675909735
ID=VcChTlg10958003

LM=14
3557 50
4926 587
4973 397
5002 183
4019 220
4222 353
4299 461
4036 538
4940 1048
4978 957
5049 859
5004 741
4879 1118
4921 0
SCALE=0.0127465675909735
ID=VcChTlg11958001

LM=14
3360 5
4722 632
4766 431
4774 220
3775 208
3992 366
4072 494
3825 581
4744 1113
4768 1022
4859 916
4771 800
4680 1181
4700 0
SCALE=0.0127465675909735
ID=VcChTlh10995001

LM=14
3319 0
5011 871
5047 627
5091 363
3839 308
4066 506
4156 660
3840 711
5039 1494
5073 1377
5165 1230
5097 1080
4946 1575
4972 87
SCALE=0.0124807321417809
ID=VcChTpp01021001

LM=14
3054 89
4572 622
4590 417
4593 194
3563 310
3770 458
3865 582
3611 688
4670 1119
4693 1031
4757 904
4674 772
4596 1204
4498 0
SCALE=0.0124604753664488
ID=VcChTpp01021002

LM=14
3318 0
4970 959
5004 715
5032 475
3831 360
4040 566
4132 736
3815 778
4976 1584
5031 1479
5094 1334
5046 1164
4891 1653
4946 227
SCALE=0.0124771545794319
ID=VcChTpp10020001

LM=14
3253 0
4827 935
4848 662
4876 392
3763 317
3991 539
4056 699
3745 735
4799 1534
4853 1436
4919 1311
4885 1144
4708 1600
4812 138
SCALE=0.0124771545794319
ID=VcChTpp10020002

LM=14
3204 0
4670 732
4672 509
4692 300
3698 290
3901 463
3971 583
3708 648
4703 1263
4744 1166
4805 1050
4746 904
4621 1328
4612 68
SCALE=0.0124771545794319
ID=VcChTpp10020003

LM=14
3242 8
4772 711
4811 452
4812 233
3701 249
3942 430
4031 575
3737 660
4808 1275
4852 1173
4902 1062
4852 900
4720 1340
4703 0
SCALE=0.0124671173184706
ID=VcChTpp10020004

LM=14
3081 0
4724 704
4746 475
4737 243
3631 254
3861 423
3940 551
3644 654
4717 1250
4764 1146
4808 1016
4771 874
4642 1323
4649 7
SCALE=0.0124682754802847
ID=VcChTpp10020005

LM=14
3351 0
4568 624
4570 434
4602 243
3710 204
3915 373
3969 478
3741 539
4625 1088
4650 1005
4702 894
4641 772
4553 1137
4533 53
SCALE=0.0127465675909735
ID=VcChTrb02973001

LM=14
2901 0
4096 638
4127 429
4153 239
3312 244
3505 395
3580 513
3321 563
4108 1081
4137 995
4190 891
4149 787
4034 1131
4067 32
SCALE=0.0145805539604044
ID=VcChTrp04022001

LM=14
2462 0
3795 716
3816 508
3853 257
2899 276
3093 446
3165 585
2901 632
3823 1209
3857 1126
3911 1010
3863 879
3741 1274
3759 69
SCALE=0.014353235260774
ID=VcChTrp04022002

LM=14
2710 0
4109 658
4124 435
4112 226
3185 263
3389 425
3470 555
3208 609
4182 1152
4207 1055
4249 950
4184 828
4123 1206
4018 25
SCALE=0.0145874777161348
ID=VcChTrp04022005

LM=14
3261 0
4830 748
4873 511
4865 279
3758 261
3980 435
4053 571
3783 651
4815 1274
4850 1181
4924 1063
4866 926
4731 1343
4762 64
SCALE=0.0124773764115126
ID=VcChTrp05021002

LM=14
3238 0
4836 717
4835 470
4853 229
3754 259
3993 438
4102 600
3796 683
4911 1287
4950 1183
4994 1056
4927 901
4790 1367
4775 0
SCALE=0.0124773764115126
ID=VcChTrp05021003

LM=14
3147 0
4657 749
4692 522
4682 299
3595 296
3842 499
3919 625
3622 695
4701 1324
4747 1214
4808 1067
4737 923
4588 1389
4582 74
SCALE=0.0124745467060369
ID=VcChTrp05021004

LM=14
3201 68
4726 634
4776 440
4756 213
3701 288
3940 430
4048 564
3743 658
4844 1148
4862 1046
4912 918
4844 789
4755 1228
4613 0
SCALE=0.0124745467060369
ID=VcChTrp05021005

LM=14
3381 0
4692 643
4701 436
4705 224
3774 214
3981 380
4066 505
3811 566
4747 1133
4780 1048
4831 932
4758 802
4680 1194
4636 35
SCALE=0.0124745467060369
ID=VcChTrp05021006

LM=14
3258 50
4821 759
4826 496
4834 228
3785 315
4028 495
4121 631
3823 694
4887 1323
4919 1222
4989 1089
4923 941
4805 1391
4732 0
SCALE=0.0124874934042385
ID=VcChTrp05021007

LM=14
3075 0
4635 789
4648 530
4648 272
3575 293
3791 477
3886 621
3613 685
4677 1350
4713 1248
4768 1120
4705 969
4592 1421
4535 15
SCALE=0.0124874934042385
ID=VcChTrp05021008

LM=14
3293 0
4863 738
4880 507
4895 264
3766 273
4010 468
4081 582
3774 652
4894 1298
4938 1195
5008 1054
4944 905
4817 1367
4778 35
SCALE=0.0124874934042385
ID=VcChTrp05021009

LM=14
3178 0
4823 996
4872 742
4897 495
3675 350
3901 572
4001 750
3686 812
4805 1605
4855 1491
4942 1357
4887 1201
4704 1677
4814 255
SCALE=0.0124870354319066
ID=VcChTrp05021010

LM=14
3104 81
4859 756
4862 482
4845 233
3612 335
3884 510
3996 656
3689 755
4955 1322
4983 1212
5041 1081
4969 929
4879 1402
4692 0
SCALE=0.0124870354319066
ID=VcChTrp05021011

LM=14
3290 3
4682 630
4684 407
4687 202
3737 230
3952 388
4046 516
3787 601
4749 1134
4780 1042
4819 922
4747 790
4663 1198
4600 0
SCALE=0.0124870354319066
ID=VcChTrp05021012

LM=14
3163 0
4678 749
4705 525
4719 301
3623 261
3873 453
3951 588
3633 642
4670 1281
4716 1190
4800 1074
4748 930
4619 1339
4627 86
SCALE=0.0124870354319066
ID=VcChTrp05021013

LM=14
3187 0
4578 760
4611 527
4604 288
3642 289
3849 472
3936 610
3655 676
4558 1296
4608 1201
4665 1088
4626 936
4485 1363
4518 69
SCALE=0.0124870354319066
ID=VcChTrp05021014

LM=14
3075 0
4832 950
4876 670
4886 401
3619 315
3858 524
3965 707
3628 779
4780 1612
4833 1499
4917 1362
4884 1174
4668 1670
4773 121
SCALE=0.0124870354319066
ID=VcChTrp05021015

LM=14
3329 0
4861 704
4880 461
4870 229
3823 259
4026 418
4114 558
3814 631
4900 1227
4928 1129
4990 1011
4932 870
4816 1308
4779 17
SCALE=0.0124870354319066
ID=VcChTrp05021016

LM=14
3301 28
4892 721
4909 486
4908 247
3794 260
4027 436
4091 560
3810 649
4894 1304
4937 1189
5014 1054
4960 902
4817 1387
4799 0
SCALE=0.0124870354319066
ID=VcChTrp05021017

LM=14
3139 0
4669 801
4690 560
4721 313
3631 286
3850 473
3953 635
3629 681
4661 1383
4720 1277
4787 1140
4725 986
4572 1443
4616 61
SCALE=0.0124868894054062
ID=VcChTrp05021018

LM=14
3456 149
5083 725
5063 472
5044 217
4006 373
4264 535
4392 682
4080 786
5219 1314
5253 1202
5269 1062
5177 915
5156 1409
4955 0
SCALE=0.0127465675909735
ID=VcChVal11977001

LM=14
3347 9
4918 686
4952 457
4977 225
3835 252
4068 428
4154 558
3866 650
4975 1238
5011 1131
5088 1006
5004 861
4909 1325
4864 0
SCALE=0.0124935643485272
ID=VcChVct02021001

LM=14
3285 0
4586 715
4627 494
4657 267
3699 256
3898 428
3981 568
3729 632
4630 1242
4664 1149
4717 1036
4645 881
4569 1309
4608 38
SCALE=0.0124801858835492
ID=VcChVct02021002

LM=14
3077 0
4600 813
4657 599
4672 358
3557 272
3753 464
3832 601
3554 676
4538 1355
4582 1250
4686 1135
4636 1001
4463 1431
4580 105
SCALE=0.0124801858835492
ID=VcChVct02021003

LM=14
3138 4
4782 785
4826 534
4852 271
3666 272
3885 457
3974 606
3675 691
4799 1368
4841 1263
4942 1144
4849 983
4719 1432
4725 0
SCALE=0.0124801858835492
ID=VcChVct02021004

LM=14
2692 0
3987 550
3982 363
3980 176
3125 200
3330 347
3414 463
3189 537
4046 993
4097 910
4110 806
4053 689
3969 1061
3907 0
SCALE=0.0127465675909735
ID=VcChVhu09957001

LM=14
3352 0
5047 898
5089 657
5122 378
3910 318
4154 538
4231 693
3899 762
5029 1542
5073 1421
5172 1287
5106 1123
4952 1614
5033 122
SCALE=0.0127465675909735
ID=VcChVhu09957002

LM=14
3298 0
4774 653
4784 426
4813 203
3766 236
3997 403
4116 544
3853 615
4876 1177
4913 1079
4963 956
4873 824
4792 1240
4752 10
SCALE=0.0124801858835492
ID=VcChVil12001001

LM=14
3366 33
4751 617
4754 419
4759 198
3827 254
4040 405
4133 531
3893 619
4856 1121
4884 1020
4928 909
4844 776
4780 1191
4680 0
SCALE=0.0124809946045192
ID=VcChVil12001002

LM=14
3270 0
4683 833
4715 600
4739 349
3715 295
3924 497
4008 654
3718 675
4732 1393
4762 1299
4827 1187
4739 1009
4615 1459
4697 128
SCALE=0.0127465675909735
ID=VcChVlp01977001

LM=14
3045 83
4442 633
4444 425
4446 204
3520 297
3752 448
3848 573
3615 679
4501 1151
4551 1050
4588 925
4519 807
4420 1208
4381 0
SCALE=0.0127465675909735
ID=VcChVlp03942001

LM=14
3212 244
4820 689
4764 463
4727 204
3720 437
4000 577
4109 700
3859 841
4980 1224
4990 1118
5021 977
4922 854
4925 1306
4604 0
SCALE=0.0121791741242856
ID=VcCoBel12953001

LM=14
1734 0
2722 467
2715 306
2719 155
2061 174
2219 303
2283 396
2084 448
2756 848
2778 777
2795 688
2757 580
2702 897
2677 22
SCALE=0.0182357436873599
ID=VcCoBog03987001

LM=14
3111 0
4399 618
4437 421
4430 219
3530 226
3717 375
3784 489
3533 576
4422 1088
4460 999
4515 896
4464 774
4334 1148
4359 25
SCALE=0.0127465675909735
ID=VcCoBog07969001

LM=14
3287 331
4839 667
4810 438
4761 203
3790 456
4047 584
4167 703
3913 829
4972 1182
4984 1074
5015 941
4915 817
4912 1263
4628 0
SCALE=0.0121791741242856
ID=VcCoCej03980001

LM=14
3313 71
4664 567
4659 369
4640 174
3740 246
3964 399
4047 505
3816 592
4728 1024
4747 934
4786 827
4728 718
4684 1094
4544 0
SCALE=0.0128823328860297
ID=VcCoCej07007001

LM=14
3451 63
4903 609
4905 398
4895 203
3890 260
4127 415
4220 540
3945 605
4994 1096
5002 993
5040 879
4967 768
4913 1184
4790 0
SCALE=0.0128823328860297
ID=VcCoCej07007002

LM=14
3053 0
4371 710
4391 494
4391 286
3503 256
3705 450
3767 570
3509 612
4409 1166
4432 1066
4486 930
4430 813
4345 1228
4312 74
SCALE=0.0128823328860297
ID=VcCoGua11011001

LM=14
3276 106
4695 601
4672 377
4663 182
3733 285
3960 430
4067 570
3773 649
4798 1101
4821 1000
4853 883
4785 759
4750 1187
4564 0
SCALE=0.0128823328860297
ID=VcCoMed02009001

LM=14
3055 7
4718 695
4727 463
4719 223
3603 273
3836 443
3928 586
3640 653
4740 1268
4785 1148
4839 1019
4787 878
4677 1332
4607 0
SCALE=0.0128823328860297
ID=VcCoMed03009001

LM=14
3038 29
4586 671
4614 456
4605 223
3532 259
3750 426
3848 569
3541 646
4597 1229
4627 1128
4730 981
4660 852
4553 1314
4471 0
SCALE=0.0128823328860297
ID=VcCoMed03009002

LM=14
3433 66
4872 630
4863 406
4841 197
3924 241
4149 413
4230 545
3968 615
4938 1138
4960 1041
5001 918
4940 795
4850 1212
4773 0
SCALE=0.0128823328860297
ID=VcCoMed03009003

LM=14
3371 0
4806 820
4828 583
4843 342
3835 311
4059 520
4129 654
3838 706
4799 1396
4853 1291
4926 1162
4869 1005
4748 1455
4772 126
SCALE=0.0121791741242856
ID=VcCoMed06988001

LM=14
3158 186
4766 682
4743 452
4731 211
3677 371
3904 513
4018 643
3726 758
4817 1269
4848 1146
4900 1002
4826 858
4755 1347
4578 0
SCALE=0.0121791741242856
ID=VcCoMed10965001

LM=14
2860 21
4461 705
4472 467
4466 233
3397 278
3612 441
3718 592
3395 671
4423 1263
4487 1172
4584 1040
4521 889
4329 1311
4338 0
SCALE=0.0121791741242856
ID=VcCoMed10965002

LM=14
2998 74
4665 682
4691 442
4654 190
3510 291
3737 447
3880 609
3580 700
4661 1271
4707 1154
4790 1034
4716 868
4578 1329
4500 0
SCALE=0.0121791741242856
ID=VcCoMed10965003

LM=14
3331 126
4638 564
4626 371
4594 179
3760 311
3945 428
4020 523
3766 621
4677 1038
4705 935
4742 828
4701 709
4623 1107
4475 0
SCALE=0.0121791741242856
ID=VcCoMed12966001

LM=14
2819 0
3936 623
3958 424
3990 247
3212 217
3389 371
3430 478
3198 533
3867 1029
3904 949
3984 861
3960 759
3803 1080
3934 60
SCALE=0.014594518850411
ID=VcCoMur04021001

LM=14
2977 0
4217 714
4247 531
4250 339
3403 267
3576 427
3624 533
3362 596
4168 1166
4212 1075
4262 970
4239 860
4087 1211
4174 148
SCALE=0.0146018438950632
ID=VcCoMur04021002

LM=14
2832 31
4115 542
4114 349
4104 183
3281 233
3476 364
3550 476
3317 569
4149 1000
4182 920
4237 811
4175 694
4099 1071
4009 0
SCALE=0.0145627460435206
ID=VcCoMur04021003

LM=14
2982 53
4417 554
4418 363
4398 175
3459 265
3664 400
3743 510
3464 588
4460 1033
4488 934
4535 815
4483 705
4410 1105
4293 0
SCALE=0.0145626945709006
ID=VcCoMur04021004

LM=14
2922 73
4151 551
4148 362
4133 169
3336 256
3546 387
3619 494
3392 577
4220 1007
4242 913
4266 807
4218 699
4147 1062
4060 0
SCALE=0.0145625813330576
ID=VcCoMur04021005

LM=14
2747 0
3931 567
3947 394
3951 210
3163 206
3338 350
3405 452
3178 514
3925 981
3953 903
4003 824
3962 712
3866 1020
3899 66
SCALE=0.0145626945709006
ID=VcCoMur04021006

LM=14
3047 14
4293 544
4286 352
4269 179
3428 213
3630 357
3726 475
3493 544
4306 994
4348 915
4396 807
4348 695
4248 1048
4194 0
SCALE=0.0145593260170583
ID=VcCoMur04021007

LM=14
2787 0
3978 498
3976 319
3973 154
3204 207
3406 336
3473 438
3239 508
4019 920
4044 836
4068 758
4042 639
3956 971
3899 2
SCALE=0.0145838183697576
ID=VcCoMur04021008

LM=14
2884 0
4168 703
4183 497
4190 294
3310 267
3516 436
3586 569
3338 617
4144 1168
4188 1087
4248 977
4204 852
4091 1223
4143 115
SCALE=0.0145522209636866
ID=VcCoNog01021001

LM=14
2853 92
4271 588
4267 377
4263 158
3315 298
3554 436
3659 554
3407 652
4336 1081
4357 988
4396 863
4339 752
4284 1153
4190 0
SCALE=0.0145555160583228
ID=VcCoNog02022001

LM=14
2808 127
4232 595
4230 392
4201 187
3267 311
3479 438
3573 549
3311 645
4288 1084
4322 989
4360 869
4306 745
4247 1160
4072 0
SCALE=0.0145805328651526
ID=VcCoNog02022002

LM=14
2831 165
4216 601
4190 382
4157 182
3265 337
3510 461
3611 580
3385 679
4289 1097
4322 1001
4351 860
4274 754
4244 1168
4055 0
SCALE=0.0145661165430798
ID=VcCoNog02022003

LM=14
2971 0
4237 669
4243 489
4260 288
3374 261
3556 415
3636 558
3384 588
4259 1156
4297 1077
4339 966
4307 824
4190 1203
4183 105
SCALE=0.0154995475995641
ID=VcCoNog02022004

LM=14
2849 60
4254 610
4246 401
4242 195
3326 279
3539 421
3628 537
3373 614
4337 1110
4356 1012
4399 888
4326 775
4279 1172
4148 0
SCALE=0.0146410774533438
ID=VcCoNog02023001

LM=14
2753 165
4142 558
4129 345
4081 157
3240 334
3450 446
3531 535
3293 645
4231 1024
4261 935
4285 815
4222 702
4186 1090
3993 0
SCALE=0.0145840320539844
ID=VcCoNog03021002

LM=14
2842 92
4313 618
4323 405
4287 200
3325 302
3533 435
3622 558
3365 653
4382 1112
4412 1010
4449 886
4392 779
4303 1177
4140 0
SCALE=0.0145626396673741
ID=VcCoNog03021003

LM=14
2877 0
4168 624
4176 426
4188 237
3309 247
3498 395
3571 520
3327 571
4184 1096
4227 1012
4263 900
4223 776
4111 1150
4111 52
SCALE=0.0145980695993516
ID=VcCoNog03021004

LM=14
2920 0
3984 588
4000 422
4011 231
3299 234
3447 376
3482 460
3278 504
3975 971
4006 909
4061 828
4027 722
3909 1015
3982 116
SCALE=0.0145947403454996
ID=VcCoNog03021005

LM=14
2788 15
4125 560
4136 366
4116 178
3222 242
3428 381
3487 489
3254 576
4167 1044
4201 950
4244 827
4182 702
4116 1114
4017 0
SCALE=0.0145663294501301
ID=VcCoNog03021006

LM=14
2940 60
4351 601
4367 397
4343 185
3399 284
3593 422
3675 539
3417 606
4389 1117
4431 1003
4484 876
4423 756
4320 1169
4236 0
SCALE=0.0145663294501301
ID=VcCoNog03021007

LM=14
2708 0
4001 588
3994 386
3994 204
3120 231
3344 391
3414 506
3156 566
4034 1047
4077 961
4121 847
4056 728
3989 1106
3920 20
SCALE=0.0145838769596593
ID=VcCoNog03021008

LM=14
2790 84
4165 635
4153 421
4143 220
3253 298
3472 437
3589 573
3320 655
4227 1114
4261 1020
4299 900
4228 783
4179 1175
4056 0
SCALE=0.0145805539604044
ID=VcCoNog03021009

LM=14
2875 111
4335 611
4342 407
4332 200
3363 314
3566 444
3643 562
3383 648
4365 1099
4392 1004
4449 873
4391 759
4308 1178
4203 0
SCALE=0.0145838769596593
ID=VcCoNog05021001

LM=14
2949 245
4352 571
4325 370
4286 174
3406 378
3658 494
3747 586
3500 687
4496 1024
4511 933
4527 813
4453 714
4440 1095
4159 0
SCALE=0.0145838769596593
ID=VcCoNog07021001

LM=14
2824 80
4283 574
4277 377
4248 178
3305 289
3532 433
3598 530
3341 616
4343 1058
4374 965
4415 836
4354 717
4299 1124
4133 0
SCALE=0.0146125706971082
ID=VcCoNog07022001

LM=14
2914 0
4210 669
4223 456
4214 250
3330 269
3529 435
3609 566
3359 625
4257 1156
4277 1081
4323 960
4273 832
4221 1202
4151 60
SCALE=0.0145699112075687
ID=VcCoNog08021001

LM=14
2805 0
4179 718
4209 509
4218 314
3257 276
3428 434
3497 571
3238 629
4153 1226
4200 1144
4268 1024
4215 890
4080 1287
4138 106
SCALE=0.0145697668727727
ID=VcCoNog09020001

LM=14
2939 0
4153 528
4150 350
4135 172
3368 224
3536 346
3591 433
3385 505
4209 934
4232 859
4254 764
4201 652
4152 986
4070 15
SCALE=0.0145697668727727
ID=VcCoNog09020002

LM=14
2872 169
4267 585
4265 384
4216 192
3319 345
3532 462
3637 588
3389 678
4336 1066
4352 968
4395 847
4326 732
4294 1151
4091 0
SCALE=0.0145697668727727
ID=VcCoNog09020003

LM=14
2789 84
4117 575
4112 372
4089 172
3236 270
3459 412
3533 508
3299 583
4208 1024
4234 945
4269 828
4191 718
4165 1090
4027 0
SCALE=0.0145697668727727
ID=VcCoNog09020005

LM=14
2902 43
4225 564
4244 385
4243 193
3359 249
3544 388
3588 479
3360 567
4274 1021
4305 922
4360 809
4289 694
4211 1084
4151 0
SCALE=0.0145909978719748
ID=VcCoNog09020007

LM=14
2807 133
4095 539
4073 360
4044 151
3244 303
3454 415
3564 533
3294 609
4156 988
4180 897
4195 795
4153 681
4076 1062
3962 0
SCALE=0.0145695916148585
ID=VcCoNog09020008

LM=14
2795 115
4122 535
4108 352
4092 161
3246 289
3460 405
3544 512
3333 605
4184 995
4216 903
4240 787
4187 681
4147 1066
3987 0
SCALE=0.0145910250529009
ID=VcCoNog09020009

LM=14
2874 0
4225 651
4256 457
4264 252
3279 254
3455 400
3531 526
3271 583
4184 1148
4225 1051
4300 936
4261 808
4129 1211
4174 48
SCALE=0.0145910250529009
ID=VcCoNog09020010

LM=14
3109 108
4519 624
4514 409
4492 197
3564 313
3800 463
3884 580
3621 661
4597 1106
4628 1001
4647 884
4583 768
4530 1180
4384 0
SCALE=0.0145910250529009
ID=VcCoNog09020011

LM=14
2925 111
4266 582
4254 377
4215 170
3359 289
3589 439
3659 536
3440 625
4346 1047
4377 960
4397 854
4334 729
4310 1105
4123 0
SCALE=0.0145910250529009
ID=VcCoNog09020012

LM=14
2722 0
4023 611
4035 405
4032 187
3165 235
3367 390
3432 508
3189 564
4088 1075
4115 993
4143 893
4096 777
4029 1131
3962 8
SCALE=0.0145557285008755
ID=VcCoNog0902004

LM=14
2979 18
4421 657
4439 435
4414 198
3414 247
3633 406
3723 540
3436 604
4413 1218
4461 1108
4530 973
4467 826
4347 1286
4308 0
SCALE=0.0145699112075687
ID=VcCoNog09021001

LM=14
2771 0
4027 655
4060 453
4052 267
3188 247
3376 393
3439 505
3221 569
4028 1105
4066 1034
4115 936
4068 809
3961 1149
3995 89
SCALE=0.0145768976698696
ID=VcCoNog10020001

LM=14
2780 25
4091 606
4090 391
4088 179
3202 235
3377 370
3479 516
3217 566
4129 1089
4163 1002
4201 890
4148 768
4068 1147
4002 0
SCALE=0.0145768976698696
ID=VcCoNog11019001

LM=14
2775 131
4185 580
4165 375
4132 178
3257 326
3481 456
3556 560
3313 654
4280 1058
4296 966
4329 849
4255 732
4207 1134
4039 0
SCALE=0.0145768976698696
ID=VcCoNog11022001

LM=14
2864 122
4309 641
4294 418
4267 199
3331 329
3550 459
3659 592
3390 677
4382 1118
4408 1032
4444 914
4372 787
4314 1188
4150 0
SCALE=0.0145768976698696
ID=VcCoNog12022001

LM=14
2803 44
4033 550
4023 360
4025 177
3212 252
3404 389
3468 491
3267 561
4136 956
4149 885
4175 777
4103 686
4095 1028
3928 0
SCALE=0.0145768976698696
ID=VcCoNog12022002

LM=14
2920 0
4307 731
4331 531
4336 333
3340 271
3539 441
3634 577
3350 611
4287 1237
4339 1147
4404 1029
4356 898
4230 1298
4252 119
SCALE=0.014288920337127
ID=VcCoNog12022003

LM=14
2555 30
4040 646
4058 419
4048 203
3050 274
3261 428
3349 550
3075 663
4067 1188
4106 1088
4175 957
4109 821
3985 1251
3933 0
SCALE=0.0127465675909735
ID=VcCoPai12943001

LM=14
3309 49
4499 509
4476 335
4466 166
3680 214
3880 353
3936 437
3760 519
4587 904
4608 828
4625 738
4582 642
4538 968
4381 0
SCALE=0.0127465675909735
ID=VcCoPas05973001

LM=14
1553 4
3250 756
3268 504
3257 253
2086 274
2352 467
2441 612
2109 701
3275 1348
3316 1233
3387 1099
3324 955
3192 1437
3119 0
SCALE=0.0127465675909735
ID=VcCoPas05973002

LM=14
3232 215
4977 739
4958 469
4921 229
3743 400
4040 566
4170 703
3850 839
5034 1359
5081 1221
5125 1075
5070 932
4945 1441
4763 0
SCALE=0.0121791741242856
ID=VcCoRne01962001

LM=14
1799 12
2976 486
2990 327
2987 163
2174 194
2333 298
2414 410
2207 472
2989 858
3006 787
3049 689
3016 596
2917 911
2904 0
SCALE=0.0182182875414362
ID=VcEcCar06999001

LM=14
1526 54
2581 451
2573 279
2569 131
1871 193
2024 298
2092 388
1912 465
2622 806
2648 739
2675 664
2634 560
2558 854
2510 0
SCALE=0.0182056752417907
ID=VcEcSte05998001

LM=14
1674 2
2624 420
2618 285
2612 136
1980 166
2113 278
2155 354
2004 409
2681 770
2710 699
2730 613
2686 516
2623 811
2539 0
SCALE=0.0181999696375328
ID=VcPeAre04017001

LM=14
1821 0
2872 533
2882 347
2890 172
2156 189
2313 322
2374 424
2172 471
2892 930
2917 850
2963 763
2917 661
2832 979
2829 3
SCALE=0.018180000458136
ID=VcPeAre04017002

LM=14
1712 0
2878 530
2881 355
2876 183
2045 168
2213 302
2292 411
2065 449
2881 938
2913 865
2960 782
2930 679
2828 988
2803 11
SCALE=0.018178109120543
ID=VcPeAre04017003

LM=14
1799 0
2892 509
2902 349
2898 181
2148 189
2311 326
2369 414
2160 454
2931 883
2958 814
2987 725
2952 632
2866 934
2838 19
SCALE=0.018209578246115
ID=VcPeAre04017004

LM=14
1742 0
2785 491
2805 346
2818 196
2068 175
2222 294
2280 384
2084 432
2819 859
2837 791
2881 713
2842 611
2778 916
2751 30
SCALE=0.0181971885886643
ID=VcPeAre04017005

LM=14
1740 13
2908 507
2919 341
2914 180
2091 172
2280 321
2336 413
2114 464
2958 929
2971 847
3011 770
2958 645
2904 993
2840 0
SCALE=0.0181704663450444
ID=VcPeAre04017006

LM=14
1688 24
2769 506
2776 332
2773 160
2031 199
2208 334
2268 422
2057 485
2816 914
2841 840
2874 747
2820 635
2727 968
2707 0
SCALE=0.0181700497435796
ID=VcPeAre04017007

LM=14
1780 11
2973 528
2981 358
2989 183
2132 190
2292 315
2370 425
2143 472
3010 934
3031 861
3076 765
3022 656
2939 988
2890 0
SCALE=0.0181631383424645
ID=VcPeAre04017008

LM=14
1707 0
2740 468
2754 309
2765 156
2040 160
2207 289
2272 390
2076 450
2801 815
2820 745
2846 660
2796 574
2725 865
2701 15
SCALE=0.018163388014778
ID=VcPeAre04017009

LM=14
1661 0
2662 481
2671 322
2666 159
1991 185
2135 302
2197 395
2001 443
2694 850
2718 779
2749 688
2710 596
2634 898
2610 17
SCALE=0.0181451244124245
ID=VcPeAre04017010

LM=14
1708 0
2676 442
2665 292
2679 151
2010 161
2167 282
2232 370
2042 425
2719 790
2738 727
2763 650
2717 553
2661 842
2621 15
SCALE=0.0182043810046584
ID=VcPeAre04017011

LM=14
1763 0
2844 503
2860 339
2850 177
2114 189
2275 313
2332 404
2133 472
2841 906
2878 834
2921 749
2888 631
2791 958
2784 13
SCALE=0.01824873747851
ID=VcPeCaj06018001

LM=14
2982 53
4492 681
4479 447
4469 216
3482 287
3719 457
3792 570
3529 657
4598 1193
4631 1102
4657 980
4594 842
4519 1266
4388 0
SCALE=0.0123792775246685
ID=VcPeCam03008001

LM=14
3364 0
5071 857
5097 590
5108 338
3888 302
4140 524
4234 687
3911 754
5090 1481
5125 1365
5207 1227
5151 1065
5011 1551
4976 60
SCALE=0.0123792775246685
ID=VcPeCar04014001

LM=14
3308 135
5015 680
5015 449
5007 209
3871 339
4116 488
4226 616
3942 727
5098 1198
5131 1101
5173 978
5111 840
5038 1269
4851 0
SCALE=0.0123792775246685
ID=VcPeCha03008001

LM=14
3450 280
5123 635
5092 417
5034 192
4007 436
4253 555
4346 662
4079 794
5286 1151
5294 1044
5330 903
5253 785
5212 1238
4894 0
SCALE=0.0123792775246685
ID=VcPeCha03008002

LM=14
3240 35
4679 625
4663 419
4653 211
3694 256
3909 415
4004 540
3753 636
4775 1135
4802 1045
4820 922
4760 786
4700 1209
4547 0
SCALE=0.0123792775246685
ID=VcPeCha04014001

LM=14
3225 0
4721 686
4745 473
4749 251
3713 256
3916 422
3977 538
3713 612
4758 1181
4779 1086
4837 989
4792 845
4692 1251
4652 38
SCALE=0.0123792775246685
ID=VcPeCha05014001

LM=14
3066 0
4592 713
4607 483
4603 229
3528 243
3756 425
3846 574
3552 633
4647 1283
4677 1187
4703 1061
4666 896
4546 1352
4542 18
SCALE=0.0123792775246685
ID=VcPeCha05014002

LM=14
3341 140
5060 697
5054 481
4995 205
3851 308
4105 481
4194 607
3921 704
5168 1277
5205 1174
5264 1035
5175 887
5069 1363
4868 0
SCALE=0.0123792775246685
ID=VcPeCha05014005

LM=14
3351 195
4927 656
4899 429
4867 204
3829 379
4108 532
4212 647
3929 767
5096 1197
5109 1093
5132 982
5047 823
5034 1276
4760 0
SCALE=0.0123792775246685
ID=VcPeCha05014006

LM=14
3325 204
4841 590
4805 387
4773 169
3773 349
4028 490
4145 601
3883 708
5010 1052
5020 959
5026 845
4945 737
4929 1134
4648 0
SCALE=0.0123792775246685
ID=VcPeCha05014007

LM=14
3424 0
5007 704
5005 458
5015 213
3921 259
4184 450
4279 591
3995 682
5086 1246
5121 1145
5155 1013
5101 875
4984 1320
4926 9
SCALE=0.0123792775246685
ID=VcPeCha05014009

LM=14
3339 0
4593 588
4589 412
4605 230
3748 215
3919 357
3981 456
3758 532
4627 1044
4669 964
4716 861
4659 731
4566 1099
4521 25
SCALE=0.0124868894054062
ID=VcPeChA08019001

LM=14
3340 95
4910 584
4898 376
4881 164
3878 283
4111 431
4192 549
3946 641
5054 1088
5071 996
5088 877
5003 730
4972 1171
4804 0
SCALE=0.0123792775246685
ID=VcPeChi03010001

LM=14
3263 172
4966 737
4923 473
4881 226
3811 404
4090 566
4218 704
3906 809
5104 1275
5119 1172
5149 1044
5065 899
5025 1368
4754 0
SCALE=0.0123792775246685
ID=VcPeChi03010002

LM=14
3033 0
4545 771
4566 525
4583 282
3525 274
3771 475
3853 607
3558 691
4564 1328
4603 1239
4673 1112
4610 954
4471 1386
4484 58
SCALE=0.0123511756708927
ID=VcPeChi04018017

LM=14
2909 160
4424 661
4401 444
4384 217
3374 345
3601 488
3708 610
3461 725
4569 1151
4593 1054
4613 935
4521 796
4478 1240
4246 0
SCALE=0.0123792775246685
ID=VcPeChi05008001

LM=14
3186 224
4729 662
4704 448
4660 215
3649 388
3898 530
3999 648
3744 771
4887 1191
4907 1092
4933 953
4843 819
4812 1285
4506 0
SCALE=0.0123792775246685
ID=VcPeChi05008002

LM=14
3403 0
4906 669
4924 461
4928 242
3885 250
4104 421
4181 551
3903 627
4957 1199
4989 1103
5043 987
4985 834
4882 1270
4810 28
SCALE=0.0123792775246685
ID=VcPeChi05008003

LM=14
3264 157
4704 597
4679 388
4650 180
3734 316
3964 444
4070 561
3816 677
4819 1092
4830 1001
4861 883
4783 748
4781 1162
4568 0
SCALE=0.0123792775246685
ID=VcPeChi05008004

LM=14
2902 13
4226 537
4217 340
4222 167
3312 200
3497 339
3567 443
3338 527
4276 996
4308 929
4359 826
4304 683
4212 1050
4089 0
SCALE=0.0123792775246685
ID=VcPeChv10008002

LM=14
3464 153
5039 669
5029 440
5010 217
3969 364
4225 513
4318 620
4068 710
5158 1194
5179 1093
5189 970
5135 829
5100 1278
4897 0
SCALE=0.0123792775246685
ID=VcPeClb04013001

LM=14
1864 0
2967 525
2982 357
2974 199
2197 194
2365 335
2428 433
2234 491
2959 923
3002 833
3059 745
3020 644
2893 948
2900 48
SCALE=0.018222123965773
ID=VcPeFlo08998001

LM=14
3489 73
5227 740
5204 483
5210 231
4037 336
4304 524
4408 662
4105 751
5331 1319
5361 1220
5419 1072
5340 921
5272 1391
5094 0
SCALE=0.0123792775246685
ID=VcPeMaj02010001

LM=14
3045 8
4681 723
4687 468
4699 217
3570 269
3853 465
3957 609
3652 687
4779 1276
4806 1170
4836 1038
4791 902
4688 1346
4616 0
SCALE=0.0124073249085871
ID=VcPeMat08019057

LM=14
3100 0
4573 663
4594 435
4579 223
3578 252
3817 426
3899 554
3642 624
4649 1178
4669 1071
4725 954
4650 823
4583 1227
4493 31
SCALE=0.0123898144508519
ID=VcPeMej10019023

LM=14
3226 0
4651 766
4675 542
4670 317
3692 284
3885 460
3944 580
3686 626
4617 1258
4661 1173
4701 1090
4699 945
4549 1315
4580 104
SCALE=0.0123914930544853
ID=VcPeMej10019024

LM=14
2837 0
4305 771
4351 555
4352 327
3306 258
3531 449
3599 583
3306 647
4323 1280
4357 1181
4422 1064
4357 922
4262 1355
4249 79
SCALE=0.0124093607106782
ID=VcPeMej10019025

LM=14
2980 2
4585 675
4602 451
4584 221
3491 251
3726 423
3817 557
3549 636
4593 1233
4642 1112
4702 984
4649 842
4551 1281
4469 0
SCALE=0.0124093607106782
ID=VcPeMej10019026

LM=14
3289 0
4862 780
4890 540
4883 289
3792 296
4009 467
4122 622
3789 687
4837 1383
4888 1255
4980 1127
4929 975
4763 1441
4756 50
SCALE=0.0124020734392514
ID=VcPeMej10019027

LM=14
2934 0
4411 731
4445 513
4443 283
3395 260
3608 436
3671 550
3394 638
4411 1270
4453 1166
4522 1050
4461 908
4318 1345
4352 44
SCALE=0.0124093607106782
ID=VcPeMej10019028

LM=14
3108 25
4684 687
4702 463
4705 236
3602 257
3859 442
3933 568
3649 647
4689 1260
4729 1143
4802 1022
4744 864
4617 1327
4608 0
SCALE=0.0124034726956302
ID=VcPeMej10019029

LM=14
2898 31
4420 638
4432 420
4418 206
3392 263
3614 422
3697 550
3441 629
4509 1209
4547 1092
4584 963
4511 807
4444 1280
4305 0
SCALE=0.0124034726956302
ID=VcPeMej10019030

LM=14
3037 0
4495 670
4524 468
4517 256
3496 254
3701 417
3774 532
3509 586
4529 1166
4572 1067
4623 951
4570 826
4446 1225
4415 66
SCALE=0.0124034726956302
ID=VcPeMej10019031

LM=14
3097 25
4599 615
4588 392
4578 184
3620 272
3863 439
3952 559
3702 646
4691 1140
4729 1036
4791 914
4675 770
4603 1207
4477 0
SCALE=0.0124089728069979
ID=VcPeMej10019032

LM=14
3295 0
4784 720
4786 473
4784 245
3797 280
4016 458
4090 586
3797 639
4849 1264
4872 1148
4920 1015
4854 877
4755 1326
4728 49
SCALE=0.0123902876780145
ID=VcPeMej10019033

LM=14
3029 33
4501 672
4494 428
4489 196
3481 262
3737 448
3818 564
3571 637
4549 1210
4591 1101
4645 980
4587 839
4459 1284
4391 0
SCALE=0.0124089728069979
ID=VcPeMej10019034

LM=14
2959 0
4575 813
4598 579
4605 338
3457 289
3666 473
3767 619
3476 682
4590 1367
4622 1266
4698 1135
4627 983
4517 1437
4492 101
SCALE=0.0124089728069979
ID=VcPeMej10019035

LM=14
3284 19
4653 571
4637 368
4643 173
3715 237
3930 384
4037 502
3783 572
4747 1054
4781 959
4814 852
4741 716
4655 1118
4570 0
SCALE=0.0124007921252018
ID=VcPeMej10019036

LM=14
3048 0
4729 755
4760 519
4733 261
3564 250
3808 424
3939 578
3627 668
4746 1315
4771 1217
4872 1115
4833 947
4690 1395
4631 36
SCALE=0.0124212834420623
ID=VcPeMej10019037

LM=14
3380 0
4930 685
4928 464
4928 226
3876 243
4140 421
4234 559
3959 625
4975 1218
5003 1117
5046 998
4977 844
4889 1291
4847 10
SCALE=0.0124007921252018
ID=VcPeMej10019038

LM=14
2967 0
4382 704
4395 487
4400 273
3438 281
3637 461
3718 583
3461 645
4413 1223
4449 1127
4497 1006
4452 871
4322 1295
4319 54
SCALE=0.0124018994715615
ID=VcPeMej10019039

LM=14
3072 0
4635 665
4649 440
4634 228
3585 251
3817 430
3892 545
3606 635
4667 1202
4714 1091
4780 972
4714 839
4615 1267
4532 14
SCALE=0.0124191659137468
ID=VcPeMej10019040

LM=14
3087 2
4748 692
4769 458
4767 230
3612 255
3863 436
3948 565
3652 648
4846 1254
4856 1149
4892 1016
4856 880
4782 1335
4661 0
SCALE=0.0124066484402036
ID=VcPeMej10019041

LM=14
2966 0
4453 681
4449 444
4449 212
3453 240
3695 427
3769 542
3505 625
4516 1183
4546 1092
4596 978
4550 853
4460 1252
4341 1
SCALE=0.0124066484402036
ID=VcPeMej10019042

LM=14
3294 0
4676 641
4668 431
4650 216
3756 227
3964 388
4051 517
3796 573
4756 1111
4773 1022
4810 925
4748 802
4703 1179
4580 38
SCALE=0.0124129043559629
ID=VcPeMej10019043

LM=14
3415 0
5015 748
5031 529
5034 282
3931 281
4163 470
4251 612
3937 663
5067 1306
5108 1213
5153 1086
5085 923
5012 1387
4927 48
SCALE=0.0124129043559629
ID=VcPeMej10019044

LM=14
3057 0
4431 664
4424 436
4435 218
3512 233
3742 415
3801 528
3546 583
4450 1167
4497 1070
4551 954
4484 816
4389 1225
4368 18
SCALE=0.0124073249085871
ID=VcPeMej10019045

LM=14
3286 0
4697 685
4725 475
4739 248
3740 244
3934 405
4011 536
3743 591
4677 1207
4719 1114
4795 993
4761 851
4618 1265
4638 46
SCALE=0.0124073249085871
ID=VcPeMej10019046

LM=14
3118 74
4656 647
4643 423
4612 202
3641 301
3868 454
3962 582
3694 662
4736 1172
4764 1077
4814 949
4738 816
4668 1244
4506 0
SCALE=0.0124073249085871
ID=VcPeMej10019047

LM=14
3082 0
4600 848
4636 628
4658 408
3556 300
3767 490
3854 650
3530 678
4573 1434
4618 1324
4707 1199
4653 1036
4515 1500
4569 157
SCALE=0.0124073249085871
ID=VcPeMej10019048

LM=14
3058 0
4459 631
4454 414
4451 204
3519 237
3753 404
3821 512
3584 590
4545 1121
4565 1025
4621 910
4528 788
4451 1188
4362 18
SCALE=0.0124126048563491
ID=VcPeMej10019049

LM=14
3068 14
4653 708
4669 460
4664 221
3554 240
3805 424
3892 557
3607 637
4675 1267
4725 1151
4802 1031
4738 878
4610 1332
4547 0
SCALE=0.0124049682522334
ID=VcPeMej10019050

LM=14
3254 0
4673 683
4685 464
4693 238
3725 262
3940 430
4020 556
3765 619
4714 1167
4750 1071
4803 960
4745 827
4675 1223
4600 28
SCALE=0.0124049682522334
ID=VcPeMej10019051

LM=14
3202 0
4613 663
4618 445
4639 229
3650 245
3872 415
3967 545
3709 605
4638 1166
4692 1069
4741 959
4691 822
4581 1224
4556 25
SCALE=0.0124049682522334
ID=VcPeMej10019052

LM=14
3094 22
4675 706
4692 470
4676 227
3578 249
3826 427
3937 572
3628 627
4689 1257
4743 1145
4801 1025
4748 886
4631 1322
4550 0
SCALE=0.0124065789279831
ID=VcPeMej10019053

LM=14
3265 0
4676 636
4677 416
4654 210
3738 248
3977 425
4040 528
3776 598
4736 1113
4772 1021
4826 910
4761 797
4639 1175
4573 7
SCALE=0.0124060522771977
ID=VcPeMej10019054

LM=14
1795 6
2897 490
2905 319
2884 158
2145 182
2299 305
2362 408
2154 464
2932 903
2953 818
2989 734
2951 621
2873 950
2789 0
SCALE=0.0182001184921448
ID=VcPeMol06998001

LM=14
1877 106
2926 432
2925 282
2897 128
2201 218
2364 316
2420 394
2240 464
2993 770
3006 709
3040 625
2989 534
2945 810
2807 0
SCALE=0.0182186234817814
ID=VcPeMol06998002

LM=14
1725 0
2879 539
2893 366
2892 194
2074 174
2246 312
2315 422
2082 463
2872 951
2906 877
2953 794
2930 672
2813 1002
2833 31
SCALE=0.0181474020444632
ID=VcPeMol06998003

LM=14
3390 0
5133 854
5150 590
5132 314
3936 296
4191 512
4288 675
3958 745
5132 1485
5189 1366
5263 1241
5215 1069
5027 1549
5002 87
SCALE=0.0123792775246685
ID=VcPeOma04012001

LM=14
3446 116
4984 629
4981 416
4958 201
3899 297
4144 443
4246 562
3964 655
5074 1141
5102 1035
5141 915
5075 802
5010 1220
4833 0
SCALE=0.0123792775246685
ID=VcPePau06010001

LM=14
3441 0
4922 695
4931 472
4935 227
3925 272
4164 466
4233 587
3954 671
4996 1229
5026 1139
5078 1011
5013 874
4914 1306
4857 5
SCALE=0.0123792775246685
ID=VcPePau06010002

LM=14
3135 0
4813 817
4838 590
4836 335
3662 297
3887 508
3957 650
3634 704
4858 1415
4879 1307
4958 1176
4887 1013
4765 1498
4715 96
SCALE=0.0123792775246685
ID=VcPePau06010003

LM=14
2885 3
4338 660
4355 431
4358 205
3357 247
3564 411
3644 542
3379 610
4379 1209
4414 1109
4466 991
4426 840
4297 1274
4262 0
SCALE=0.0123792775246685
ID=VcPePau06010004

LM=14
2426 0
3873 761
3897 537
3911 321
2902 281
3115 461
3181 570
2916 651
3868 1271
3913 1179
3968 1064
3925 926
3812 1345
3804 99
SCALE=0.0127465675909735
ID=VcPePun02948001

LM=14
3198 26
4660 663
4653 437
4650 218
3677 254
3879 412
3978 553
3712 624
4720 1200
4756 1110
4806 990
4740 841
4660 1269
4545 0
SCALE=0.0123792775246685
ID=VcPeQue09012001

LM=14
3188 0
4935 808
4959 543
4960 285
3724 294
3973 487
4073 640
3751 725
4913 1418
4960 1306
5025 1183
4991 1024
4796 1487
4839 37
SCALE=0.0123792775246685
ID=VcPeQue09012002

LM=14
2930 32
4239 475
4240 317
4228 138
3371 205
3562 334
3620 424
3405 526
4346 930
4359 840
4397 729
4327 617
4278 996
4139 0
SCALE=0.0123792775246685
ID=VcPeSab03014001

LM=14
3276 0
4730 715
4739 481
4716 243
3730 256
3950 436
4030 557
3763 618
4775 1212
4801 1128
4844 1016
4798 893
4701 1267
4665 42
SCALE=0.0124014512332878
ID=VcPeSim12019055

LM=14
3203 0
4857 791
4867 539
4895 300
3739 292
4018 502
4103 645
3791 713
4897 1372
4943 1259
4999 1114
4928 979
4827 1453
4811 72
SCALE=0.0124040589443208
ID=VcPeSim12019056

LM=14
3553 98
5129 637
5097 390
5078 171
4065 316
4314 474
4406 592
4144 701
5259 1149
5277 1050
5300 922
5225 788
5203 1235
4992 0
SCALE=0.0123792775246685
ID=VcPeSoc03006002

LM=14
3369 24
4873 645
4880 420
4884 197
3839 247
4082 418
4180 544
3880 605
4939 1141
4980 1054
5029 939
4952 801
4858 1211
4783 0
SCALE=0.0123792775246685
ID=VcPeSoc03006003

LM=14
3358 219
5119 808
5094 536
5067 262
3943 437
4228 617
4350 770
4055 881
5242 1394
5272 1293
5302 1142
5209 999
5176 1491
4907 0
SCALE=0.0123792775246685
ID=VcPeSoc03006004

LM=14
3351 130
5055 637
5057 404
5012 190
3906 330
4155 482
4242 589
3961 700
5142 1198
5168 1090
5222 958
5165 807
5047 1269
4872 0
SCALE=0.0123792775246685
ID=VcPeSoc03006005

LM=14
3476 226
5168 685
5137 451
5107 221
4036 405
4287 555
4389 665
4112 796
5286 1216
5310 1109
5343 980
5263 849
5215 1302
4974 0
SCALE=0.0123792775246685
ID=VcPeSoc03008001

LM=14
3387 155
4884 637
4846 407
4830 185
3875 346
4130 497
4220 602
3957 691
5042 1119
5055 1021
5083 914
4989 795
4993 1189
4731 0
SCALE=0.0123792775246685
ID=VcPeSoc03008002

LM=14
3359 246
5005 636
4971 411
4920 189
3898 420
4154 552
4275 670
4009 797
5190 1170
5207 1062
5238 931
5138 794
5114 1252
4789 0
SCALE=0.0123792775246685
ID=VcPeSoc03008003

LM=14
3452 84
4865 560
4839 380
4834 167
3907 268
4139 408
4250 529
4011 628
5021 1008
5028 911
5030 807
4948 682
4958 1079
4750 0
SCALE=0.0123792775246685
ID=VcPeSoc03008004

LM=14
3368 213
4999 652
5013 426
4997 200
3883 408
4124 547
4238 678
3961 805
5167 1191
5171 1073
5201 930
5116 803
5105 1291
4864 0
SCALE=0.0123792775246685
ID=VcPeSoc05008001

LM=14
3350 108
4775 616
4745 394
4715 186
3804 300
4029 452
4108 556
3861 651
4872 1088
4897 995
4929 887
4857 763
4822 1161
4619 0
SCALE=0.0123792775246685
ID=VcPeSoc05008002

LM=14
2221 68
3875 694
3888 455
3868 216
2776 302
3025 474
3115 596
2841 716
3925 1263
3963 1159
4024 1033
3962 882
3850 1339
3727 0
SCALE=0.0127465675909735
ID=VcPeSum06971001

LM=14
3359 194
5085 655
5076 419
5036 203
3914 371
4159 510
4260 636
3979 754
5250 1227
5262 1101
5304 968
5210 815
5170 1314
4894 0
SCALE=0.0123792775246685
ID=VcPeTar11011001

LM=14
3026 0
4590 687
4607 457
4599 231
3545 265
3774 440
3875 574
3579 657
4655 1230
4685 1141
4729 1011
4657 862
4570 1296
4513 9
SCALE=0.0124116850728952
ID=VcPeTia04018020

LM=14
3003 40
4459 705
4466 472
4469 221
3468 287
3704 460
3810 599
3517 667
4504 1218
4533 1133
4586 1025
4528 875
4431 1281
4370 0
SCALE=0.0124116850728952
ID=VcPeTia04018021

LM=14
3386 0
5046 762
5088 531
5082 268
3894 294
4157 493
4250 625
3925 690
5061 1337
5109 1226
5196 1096
5121 949
4977 1421
4983 45
SCALE=0.012398978213542
ID=VcPeTia04018022

LM=14
1775 88
2869 452
2865 298
2861 139
2115 229
2309 352
2367 429
2171 493
2949 802
2965 731
2992 651
2935 562
2912 860
2776 0
SCALE=0.0181998673021056
ID=VcPeVeg01003001

LM=14
3431 0
4957 737
4992 520
4987 278
3926 286
4135 463
4220 588
3931 673
4953 1292
4993 1191
5073 1073
5012 920
4852 1344
4862 45
SCALE=0.0123792775246685
ID=VcPeYar02010001

LM=14
3180 0
4807 720
4841 501
4850 267
3696 269
3938 453
4027 582
3742 660
4840 1313
4883 1203
4957 1081
4900 930
4775 1382
4742 24
SCALE=0.012439698165484
ID=VcPeYar06019001

LM=14
3199 0
4656 765
4678 536
4696 309
3682 278
3913 481
3991 603
3695 663
4701 1332
4744 1245
4802 1124
4723 956
4651 1381
4623 85
SCALE=0.0124778364302754
ID=VcPeYar06019003

LM=14
3231 0
4616 608
4626 426
4628 224
3680 236
3878 385
3946 497
3696 566
4658 1096
4682 1007
4744 883
4693 768
4596 1166
4521 21
SCALE=0.0124654961240812
ID=VcPeYar06019004

LM=14
3144 0
4345 597
4365 412
4357 211
3517 212
3681 350
3738 465
3503 516
4388 1030
4412 963
4470 858
4408 735
4336 1090
4294 66
SCALE=0.012434496244689
ID=VcPeYar06019006

LM=14
3111 13
4412 565
4421 378
4417 186
3541 218
3732 374
3785 463
3563 541
4481 1024
4505 942
4542 841
4473 704
4439 1098
4336 0
SCALE=0.0124189743703257
ID=VcPeYar06019007

LM=14
3261 4
4844 655
4859 438
4854 208
3767 249
3980 406
4075 544
3799 621
4882 1182
4913 1086
4974 966
4920 824
4830 1253
4744 0
SCALE=0.0124436316394525
ID=VcPeYar06019008

LM=14
2974 116
4603 739
4592 484
4562 243
3490 351
3752 526
3848 652
3565 706
4654 1300
4701 1210
4759 1088
4710 932
4561 1352
4444 0
SCALE=0.0124406650105078
ID=VcPeYar06019009

LM=14
3022 0
4378 609
4380 411
4376 204
3471 232
3675 387
3748 494
3504 575
4432 1061
4460 977
4499 879
4454 759
4351 1120
4294 8
SCALE=0.0123609299880934
ID=VcPeYar06019011

LM=14
3033 0
4579 712
4584 473
4589 233
3575 275
3815 466
3915 617
3613 697
4679 1290
4702 1188
4746 1059
4670 897
4618 1369
4509 14
SCALE=0.01236078834114
ID=VcPeYar06019012

LM=14
3123 0
4733 903
4761 657
4799 402
3621 326
3858 542
3967 731
3644 758
4743 1523
4793 1410
4847 1270
4804 1113
4611 1591
4710 144
SCALE=0.01236078834114
ID=VcPeYar06019013

LM=14
3233 70
4349 445
4347 287
4311 128
3616 206
3784 306
3846 389
3655 473
4420 804
4443 735
4474 656
4404 552
4372 856
4229 0
SCALE=0.0123439392058303
ID=VcPeYar06019014

LM=14
3035 37
4711 739
4737 491
4751 238
3572 288
3805 465
3899 612
3587 684
4753 1315
4801 1203
4861 1072
4783 914
4676 1376
4624 0
SCALE=0.012366666813437
ID=VcPeYar06019015

LM=14
3090 0
4528 683
4560 468
4566 250
3543 246
3769 420
3833 538
3549 604
4528 1230
4568 1136
4628 1009
4583 859
4445 1296
4471 45
SCALE=0.012366666813437
ID=VcPeYar06019016

LM=14
3546 234
5117 653
5085 413
5047 193
4056 396
4310 532
4428 654
4166 776
5261 1145
5278 1046
5299 922
5224 802
5186 1224
4929 0
SCALE=0.0123792775246685
ID=VcPeYur03008001

LM=14
3448 183
4952 588
4907 371
4868 151
3939 346
4200 484
4314 594
4061 722
5103 1046
5119 959
5138 835
5064 731
5019 1127
4774 0
SCALE=0.0123792775246685
ID=VcPeYur03008002

LM=14
2852 63
4277 590
4275 400
4251 189
3273 255
3486 396
3580 512
3335 600
4358 1087
4410 989
4448 862
4371 738
4284 1159
4131 0
SCALE=0.0123792775246685
ID=VcPeYur03008003

LM=14
3390 257
4986 663
4943 431
4915 212
3913 424
4168 560
4287 677
4019 797
5124 1165
5133 1060
5159 927
5085 813
5064 1247
4788 0
SCALE=0.0123792775246685
ID=VcPeYur03008004

LM=14
3314 112
4974 671
4984 446
4964 215
3842 327
4097 491
4171 600
3893 703
5062 1249
5080 1145
5126 1022
5051 860
5010 1322
4827 0
SCALE=0.0123792775246685
ID=VcPeYur03008005

LM=14
3243 212
4946 692
4916 467
4875 241
3802 406
4050 548
4174 676
3871 792
5060 1220
5077 1108
5111 985
5033 857
5023 1298
4723 0
SCALE=0.0123792775246685
ID=VcPeYur03008006

LM=14
3268 93
4805 652
4805 445
4807 217
3773 324
4024 489
4108 608
3837 716
4931 1199
4939 1098
4981 969
4903 814
4870 1295
4700 0
SCALE=0.0123792775246685
ID=VcPeYur03008007

LM=14
1648 10
2579 429
2590 281
2594 144
1929 155
2067 268
2117 354
1939 394
2572 791
2607 722
2645 640
2620 548
2503 823
2518 0
SCALE=0.0182363239276069
ID=VcVeBet08987001

LM=14
3368 32
4806 636
4833 422
4810 207
3855 262
4053 407
4134 527
3865 621
4794 1126
4829 1044
4881 923
4841 796
4720 1187
4707 0
SCALE=0.0127465675909735
ID=VcVeMer03979001
