# Supplementary material for: Tales of a Super Butterfly: Is Vanessa carye a Truly Migrant Species? Unraveling Migration Using Morphological and Genomics Approaches
Source: Mol Biol Evol. 2025 Sep 19;42(9):msaf212. doi: 10.1093/molbev/msaf212 (PMC12449186; doi:10.1093/molbev/msaf212)
Supplement: msaf212_Supplementary_Data [file msaf212_supplementary_data.zip › Vcarye_Hindwings.tps]

LM=15
3694 1167
2200 618
2291 415
2376 178
2681 0
3608 1254
3336 1291
3216 1262
3073 949
3293 980
2285 1313
2167 1096
2162 854
2458 1527
3114 255
SCALE=0.012752951058042
ID=VcArCaf02952001

LM=15
1534 777
700 238
792 117
913 1
1121 0
1472 818
1296 796
1239 765
1210 564
1325 604
654 635
612 493
630 366
733 777
1360 219
SCALE=0.018186782602212
ID=VcArOoo00000001

LM=15
3818 976
2422 471
2546 248
2712 59
3066 0
3749 1062
3488 1101
3397 1071
3305 797
3466 813
2545 1120
2387 911
2376 707
2696 1293
3465 233
SCALE=0.012752951058042
ID=VcChAng01964001

LM=15
2644 892
1282 503
1366 302
1503 108
1787 0
2586 975
2352 1012
2273 1003
2162 754
2300 761
1416 1104
1258 898
1244 694
1641 1270
2216 258
SCALE=0.0145839838018863
ID=VcChAnt07023001

LM=15
2677 963
1425 484
1530 268
1682 84
1957 0
2616 1019
2382 1041
2308 1013
2216 771
2400 801
1508 1053
1404 856
1379 675
1670 1221
2340 271
SCALE=0.0145839838018863
ID=VcChAnt07023002

LM=15
2527 908
1576 342
1680 192
1805 49
2046 0
2478 948
2277 943
2213 914
2141 675
2298 715
1584 846
1502 667
1507 497
1683 994
2294 249
SCALE=0.0145839838018863
ID=VcChAnt07023004

LM=15
2560 887
1398 469
1467 303
1557 115
1753 0
2478 971
2245 990
2155 962
2069 736
2228 750
1437 971
1346 795
1352 637
1574 1130
2140 230
SCALE=0.0145839838018863
ID=VcChAnt07023005

LM=15
2642 935
1424 482
1497 294
1577 74
1865 0
2583 1005
2362 1026
2276 996
2165 747
2341 778
1498 1023
1380 856
1366 663
1637 1177
2294 277
SCALE=0.0146159568374524
ID=VcChAnt07023006

LM=15
2597 777
1512 473
1577 298
1673 99
1887 0
2535 851
2317 873
2261 854
2146 640
2293 646
1598 954
1489 805
1463 633
1749 1073
2193 182
SCALE=0.014541544850967
ID=VcChAnt07023007

LM=15
2667 1087
1442 455
1558 275
1703 114
1929 0
2601 1161
2359 1155
2304 1131
2200 847
2377 880
1470 1079
1395 892
1372 669
1573 1250
2368 283
SCALE=0.0145981512612067
ID=VcChAnt07023008

LM=15
2448 1013
1123 559
1215 314
1378 102
1703 0
2376 1096
2138 1116
2069 1095
1942 813
2112 834
1226 1201
1101 1018
1079 790
1426 1376
2103 292
SCALE=0.014570007862732
ID=VcChAnt07023009

LM=15
2691 689
1422 460
1459 272
1569 92
1776 0
2634 767
2425 822
2347 809
2237 598
2381 593
1582 977
1443 820
1408 651
1751 1087
2190 140
SCALE=0.0145698184204217
ID=VcChAnt07023010

LM=15
2476 841
1506 399
1584 237
1690 84
1891 0
2417 898
2229 904
2168 883
2123 663
2263 702
1513 844
1436 686
1439 538
1628 986
2239 268
SCALE=0.0145556805291634
ID=VcChAnt07023011

LM=15
2538 854
1314 466
1390 280
1509 109
1759 0
2471 928
2258 951
2207 944
2078 707
2209 714
1390 1001
1280 831
1271 654
1547 1140
2180 237
SCALE=0.014570007862732
ID=VcChAnt07023012

LM=15
2675 834
1367 465
1431 259
1553 92
1814 0
2628 898
2409 941
2331 930
2178 689
2352 703
1489 1014
1374 847
1344 668
1695 1166
2231 212
SCALE=0.014570007862732
ID=VcChAnt07023013

LM=15
2706 940
1573 480
1663 285
1773 97
2024 0
2635 1014
2410 1022
2327 993
2261 749
2431 786
1599 1019
1504 835
1507 662
1743 1178
2377 244
SCALE=0.0145486924373765
ID=VcChAnt07023014

LM=15
2573 926
1282 564
1338 364
1437 155
1698 0
2523 976
2306 1025
2217 1010
2068 760
2283 781
1399 1117
1286 947
1240 756
1556 1257
2150 217
SCALE=0.014570007862732
ID=VcChAnt07023015

LM=15
2538 930
1237 469
1329 256
1475 91
1726 0
2468 1008
2228 1037
2139 1011
2054 757
2207 775
1342 1064
1191 885
1177 675
1525 1228
2131 254
SCALE=0.014570007862732
ID=VcChAnt07023016

LM=15
2518 769
1370 415
1440 238
1551 86
1813 0
2478 826
2294 866
2202 859
2075 640
2244 650
1489 945
1362 774
1331 602
1681 1082
2149 195
SCALE=0.01456968310901
ID=VcChAnt07023017

LM=15
2472 869
1322 482
1393 306
1504 120
1672 0
2420 923
2195 942
2106 912
2022 697
2192 721
1429 990
1303 808
1284 645
1561 1128
2022 191
SCALE=0.0145839838018863
ID=VcChAnt07023018

LM=15
2882 988
1594 555
1671 356
1751 127
2021 0
2808 1070
2550 1104
2460 1080
2346 813
2546 838
1641 1143
1535 956
1515 745
1790 1313
2473 253
SCALE=0.012752951058042
ID=VcChAnt11959001

LM=15
2171 1037
1053 444
1154 285
1274 93
1526 0
2088 1103
1858 1105
1761 1059
1704 790
1867 838
1009 1017
947 825
969 606
1150 1193
1882 249
SCALE=0.012752951058042
ID=VcChAra02957001

LM=15
3074 1192
1767 401
1913 213
2123 16
2479 0
2981 1254
2716 1225
2626 1168
2603 891
2763 948
1757 1024
1667 818
1671 604
1903 1237
2852 346
SCALE=0.012752951058042
ID=VcChAra02957002

LM=15
2575 1095
1125 542
1236 322
1427 73
1703 0
2489 1172
2204 1188
2119 1155
2013 879
2187 904
1181 1161
1084 969
1069 757
1358 1354
2128 305
SCALE=0.0124906285182553
ID=VcChAza06019001

LM=15
2971 1054
1798 353
1947 176
2127 30
2362 0
2879 1121
2664 1112
2572 1063
2515 800
2672 834
1726 936
1649 707
1685 517
1845 1142
2732 303
SCALE=0.012752951058042
ID=VcChBaq02957001

LM=15
3128 1050
1947 473
2047 303
2161 85
2415 0
3073 1121
2818 1121
2732 1081
2671 836
2852 868
1925 1059
1848 852
1870 662
2039 1231
2820 286
SCALE=0.012752951058042
ID=VcChBaq02957002

LM=15
3109 1160
1933 408
2040 241
2231 63
2518 0
3002 1231
2768 1202
2695 1162
2645 870
2802 925
1811 1018
1762 805
1813 585
1958 1245
2883 378
SCALE=0.012752951058042
ID=VcChBaq02957003

LM=15
3015 962
1887 422
1998 253
2120 65
2366 0
2949 1028
2715 1034
2650 1007
2549 757
2713 779
1874 968
1801 783
1807 600
1993 1140
2708 266
SCALE=0.012752951058042
ID=VcChBaq02957004

LM=15
3206 1118
2230 304
2370 182
2507 12
2827 0
3118 1167
2881 1117
2809 1060
2812 806
2955 867
2097 846
2051 644
2110 453
2183 1033
3093 325
SCALE=0.012752951058042
ID=VcChBaq02957005

LM=15
3057 1195
1915 307
2098 131
2300 0
2570 11
2973 1242
2731 1197
2653 1147
2640 862
2786 936
1788 894
1743 688
1799 483
1892 1108
2869 380
SCALE=0.012752951058042
ID=VcChBaq02957006

LM=15
3283 822
2169 483
2221 301
2317 120
2487 0
3225 888
2996 928
2926 906
2817 675
2979 689
2262 979
2158 833
2120 650
2389 1114
2885 188
SCALE=0.012752951058042
ID=VcChBaq02957007

LM=15
1419 662
748 259
813 162
896 63
1031 0
1365 699
1215 689
1160 659
1137 495
1239 527
716 589
684 475
702 359
775 703
1250 172
SCALE=0.0182598890957105
ID=VcChBar01993001

LM=15
2752 960
1510 522
1595 340
1692 154
1932 0
2687 1040
2418 1085
2344 1061
2243 795
2437 817
1571 1083
1484 913
1478 721
1742 1259
2344 248
SCALE=0.012758953623495
ID=VcChBel03018001

LM=15
2849 1016
1437 596
1529 382
1630 147
1898 0
2754 1116
2485 1154
2399 1131
2273 833
2460 855
1543 1214
1414 1028
1393 805
1732 1399
2303 202
SCALE=0.012758953623495
ID=VcChBel03018002

LM=15
2754 1034
1203 564
1299 352
1439 133
1696 0
2665 1131
2408 1174
2323 1156
2175 876
2378 894
1312 1219
1184 1000
1167 794
1604 1427
2224 263
SCALE=0.012758953623495
ID=VcChBel03018003

LM=15
2622 880
1256 534
1319 330
1444 138
1748 0
2553 956
2280 1009
2215 992
2091 743
2258 750
1400 1091
1274 917
1248 718
1574 1229
2183 227
SCALE=0.012758953623495
ID=VcChBel03018004

LM=15
2828 1060
1273 568
1360 349
1514 133
1828 0
2742 1140
2425 1210
2342 1186
2205 872
2413 892
1370 1281
1236 1057
1225 822
1619 1485
2360 289
SCALE=0.012758953623495
ID=VcChBel03018005

LM=15
2711 881
1350 482
1424 296
1535 106
1818 0
2643 958
2387 989
2295 967
2202 722
2376 738
1476 1045
1364 867
1330 700
1674 1211
2288 205
SCALE=0.012758953623495
ID=VcChBel03019001

LM=15
2839 866
1483 534
1549 326
1697 126
1987 0
2771 940
2503 993
2419 971
2323 730
2502 742
1623 1091
1493 918
1474 736
1847 1243
2397 217
SCALE=0.012758953623495
ID=VcChBel03019002

LM=15
2940 966
1475 547
1550 341
1674 136
1995 0
2876 1027
2594 1102
2487 1082
2380 810
2562 824
1586 1148
1478 981
1449 778
1767 1314
2441 239
SCALE=0.012758953623495
ID=VcChBel03019003

LM=15
2861 936
1453 528
1546 318
1671 111
1976 0
2784 1022
2550 1055
2455 1041
2308 781
2477 783
1601 1180
1450 980
1425 750
1784 1334
2415 249
SCALE=0.012758953623495
ID=VcChBel03019004

LM=15
2964 1295
1640 371
1819 174
2063 13
2403 0
2868 1370
2573 1316
2500 1276
2473 949
2666 1033
1521 1019
1478 812
1528 592
1640 1266
2800 437
SCALE=0.012752951058042
ID=VcChBui12941001

LM=15
3318 1170
2026 439
2146 260
2306 78
2610 0
3235 1242
2944 1223
2882 1186
2812 884
2988 935
1977 1037
1910 822
1929 618
2113 1268
2998 329
SCALE=0.012752951058042
ID=VcChCam10974001

LM=15
2548 1019
1214 604
1298 407
1380 143
1642 0
2473 1105
2241 1150
2147 1127
2010 861
2183 868
1330 1213
1208 1013
1154 801
1487 1385
2052 255
SCALE=0.012752951058042
ID=VcChCan12958001

LM=15
2667 1152
1282 451
1402 243
1565 45
1899 0
2594 1227
2301 1231
2229 1200
2147 899
2332 943
1239 1096
1146 866
1179 645
1429 1320
2337 352
SCALE=0.012752951058042
ID=VcChCan12958002

LM=15
2885 986
1544 500
1633 307
1753 83
2029 0
2794 1069
2508 1110
2413 1079
2314 789
2519 817
1626 1170
1493 941
1490 728
1790 1348
2479 271
SCALE=0.012758953623495
ID=VcChCcn03019001

LM=15
2773 986
1425 537
1510 322
1657 125
1888 0
2691 1072
2431 1101
2342 1077
2241 816
2448 847
1491 1109
1390 930
1372 731
1622 1251
2290 221
SCALE=0.012758953623495
ID=VcChCcn03019002

LM=15
2780 1032
1363 568
1464 346
1547 115
1855 0
2713 1111
2440 1159
2354 1139
2223 851
2470 892
1431 1228
1317 1030
1305 807
1629 1401
2260 219
SCALE=0.012758953623495
ID=VcChCcn03019003

LM=15
2725 1097
1198 568
1298 339
1481 127
1821 0
2660 1171
2355 1217
2248 1180
2145 886
2352 911
1305 1264
1173 1076
1146 832
1528 1457
2265 282
SCALE=0.012758953623495
ID=VcChCcn03019004

LM=15
2882 912
1636 535
1707 362
1784 142
2048 0
2819 998
2576 1044
2480 1022
2382 771
2558 781
1716 1071
1614 897
1586 714
1855 1225
2430 247
SCALE=0.012758953623495
ID=VcChCcn03019005

LM=15
2753 978
1278 545
1372 334
1531 129
1819 0
2674 1068
2406 1109
2312 1097
2187 827
2370 833
1403 1181
1294 987
1240 762
1619 1356
2252 249
SCALE=0.0124691951076681
ID=VcChCcp02021001

LM=15
2733 857
1507 534
1587 372
1626 143
1836 0
2673 934
2435 988
2339 969
2206 728
2398 728
1620 1106
1497 927
1461 728
1776 1244
2265 192
SCALE=0.0124719377511867
ID=VcChCcp05021001

LM=15
2769 819
1640 439
1722 273
1810 74
2022 0
2709 891
2490 923
2388 895
2298 660
2466 679
1695 998
1590 811
1571 602
1816 1146
2398 169
SCALE=0.0124632172923387
ID=VcChCcp08020001

LM=15
2802 1102
1432 606
1532 391
1629 162
1897 0
2722 1185
2426 1216
2324 1185
2260 906
2452 929
1475 1217
1366 1014
1362 816
1611 1383
2370 284
SCALE=0.0124632172923387
ID=VcChCcp10019001

LM=15
2627 1015
1320 522
1397 338
1470 125
1743 0
2545 1086
2296 1114
2204 1090
2098 818
2275 846
1394 1122
1296 951
1278 739
1551 1293
2168 273
SCALE=0.0124711172120303
ID=VcChCcp10019002

LM=15
2632 887
1286 471
1386 287
1468 95
1635 0
2571 968
2275 1005
2180 982
2081 716
2265 726
1353 1034
1257 865
1245 672
1530 1199
2113 155
SCALE=0.0124711172120303
ID=VcChCcp10019003

LM=15
2708 764
1495 556
1541 364
1583 147
1799 0
2648 852
2426 913
2339 905
2188 675
2366 665
1598 1056
1483 910
1458 739
1737 1179
2215 163
SCALE=0.0124711172120303
ID=VcChCcp10019004

LM=15
2898 1015
1517 499
1617 282
1806 118
2110 0
2827 1081
2564 1113
2477 1086
2378 818
2544 841
1590 1131
1480 952
1469 742
1758 1305
2480 278
SCALE=0.0124711172120303
ID=VcChCcp10019005

LM=15
2850 1013
1446 631
1498 408
1584 171
1851 0
2788 1087
2493 1156
2416 1138
2267 845
2477 862
1518 1228
1405 1036
1385 845
1715 1412
2292 204
SCALE=0.0124781534998518
ID=VcChCeh11020001

LM=15
2738 1123
1228 567
1340 323
1493 119
1814 0
2645 1214
2392 1234
2286 1200
2185 897
2338 919
1343 1262
1198 1035
1171 805
1519 1436
2353 327
SCALE=0.0123786416720766
ID=VcChCha05019001

LM=15
3942 1072
2467 489
2569 261
2760 91
3102 0
3864 1157
3577 1192
3482 1156
3379 860
3566 882
2599 1244
2455 999
2428 760
2771 1428
3502 270
SCALE=0.012752951058042
ID=VcChChb02946001

LM=15
2969 1181
1777 378
1925 184
2131 31
2470 0
2887 1245
2621 1207
2543 1151
2523 861
2685 922
1716 996
1650 787
1673 589
1857 1196
2799 358
SCALE=0.012752951058042
ID=VcChChc03969001

LM=15
2447 1308
1402 241
1586 89
1833 0
2106 65
2344 1354
2066 1245
2006 1193
2045 896
2209 1006
1209 827
1187 584
1261 408
1296 1090
2400 496
SCALE=0.012752951058042
ID=VcChChi01956001

LM=15
2848 1027
1493 601
1569 404
1639 171
1889 0
2792 1102
2480 1154
2397 1121
2296 857
2518 872
1526 1207
1422 1026
1426 840
1700 1388
2350 244
SCALE=0.012758953623495
ID=VcChChu04018001

LM=15
2632 871
1420 502
1496 315
1595 107
1833 0
2568 949
2363 984
2276 967
2209 730
2322 735
1493 1034
1396 851
1385 651
1617 1170
2211 225
SCALE=0.014367252171738
ID=VcChChz04022001

LM=15
2498 1043
1243 504
1351 324
1491 143
1735 0
2425 1112
2181 1128
2103 1103
2011 842
2180 867
1274 1078
1185 896
1185 686
1423 1267
2122 282
SCALE=0.0143808628541458
ID=VcChChz04022003

LM=15
2711 988
1319 536
1402 316
1535 113
1834 0
2656 1052
2400 1107
2328 1092
2164 807
2363 833
1413 1108
1298 940
1269 740
1613 1281
2268 268
SCALE=0.0124772303351168
ID=VcChChz05021001

LM=15
2732 1054
1221 527
1324 308
1495 76
1788 0
2646 1132
2379 1163
2275 1136
2162 858
2352 874
1310 1181
1192 968
1172 749
1515 1379
2244 250
SCALE=0.0124772303351168
ID=VcChChz05021002

LM=15
2699 1076
1178 610
1272 384
1391 177
1697 0
2621 1157
2336 1192
2241 1172
2117 879
2311 893
1251 1276
1134 1075
1118 854
1461 1455
2193 261
SCALE=0.0124772303351168
ID=VcChChz05021003

LM=15
2625 1028
1064 587
1148 352
1304 137
1624 0
2549 1116
2272 1177
2168 1157
2015 861
2207 869
1210 1290
1078 1085
1030 845
1445 1479
2088 260
SCALE=0.0124772303351168
ID=VcChChz05021004

LM=15
2640 1037
1181 610
1260 385
1362 151
1663 0
2554 1132
2269 1164
2168 1140
2050 855
2257 878
1299 1242
1183 1057
1153 844
1480 1413
2120 219
SCALE=0.0124772303351168
ID=VcChChz05021005

LM=15
2716 1088
1278 628
1374 418
1462 182
1735 0
2635 1185
2357 1215
2255 1185
2141 901
2351 916
1387 1254
1260 1054
1226 851
1584 1453
2248 242
SCALE=0.0124772303351168
ID=VcChChz05021007

LM=15
2727 976
1371 604
1444 387
1532 147
1805 0
2652 1064
2406 1107
2310 1085
2182 822
2398 842
1503 1185
1391 1008
1338 808
1660 1343
2244 213
SCALE=0.0124772303351168
ID=VcChChz05021008

LM=15
2664 1074
1275 598
1361 390
1458 153
1730 0
2596 1154
2357 1185
2232 1153
2140 879
2320 908
1374 1232
1250 1032
1229 810
1537 1415
2179 283
SCALE=0.0124772303351168
ID=VcChChz05021009

LM=15
2719 950
1345 570
1419 352
1539 141
1835 0
2659 1026
2403 1075
2305 1053
2186 796
2380 816
1450 1158
1317 972
1288 767
1676 1341
2260 253
SCALE=0.0124772303351168
ID=VcChChz05021010

LM=15
2615 1076
1152 642
1234 411
1327 160
1618 0
2538 1163
2263 1218
2155 1198
2028 903
2257 919
1257 1295
1114 1089
1104 877
1418 1462
2092 252
SCALE=0.0124772303351168
ID=VcChChz05021011

LM=15
2789 1041
1399 605
1482 389
1597 138
1884 0
2707 1134
2425 1172
2327 1146
2221 857
2414 871
1457 1216
1360 1031
1347 814
1609 1388
2340 257
SCALE=0.0124772303351168
ID=VcChChz05021012

LM=15
2696 1113
1145 658
1209 420
1323 166
1645 0
2627 1193
2333 1246
2239 1224
2102 916
2312 935
1258 1323
1128 1112
1102 888
1459 1508
2205 272
SCALE=0.0124772303351168
ID=VcChChz05021013

LM=15
2632 1085
1211 584
1311 354
1487 111
1808 0
2543 1169
2285 1203
2183 1172
2080 875
2258 901
1275 1261
1163 1063
1145 836
1481 1448
2248 296
SCALE=0.0124772303351168
ID=VcChChz05021014

LM=15
2605 937
1235 555
1297 346
1392 144
1624 0
2543 1014
2280 1066
2199 1044
2077 788
2245 793
1362 1127
1234 955
1203 767
1547 1266
2114 238
SCALE=0.0124772303351168
ID=VcChChz05021015

LM=15
2700 1023
1291 643
1378 421
1434 167
1731 0
2639 1116
2363 1168
2259 1148
2142 870
2358 887
1376 1233
1278 1046
1256 858
1554 1401
2176 236
SCALE=0.0124772303351168
ID=VcChChz05021016

LM=15
2694 913
1386 555
1465 367
1529 142
1781 0
2633 1001
2397 1052
2304 1037
2169 785
2357 797
1518 1133
1393 955
1352 770
1670 1288
2211 238
SCALE=0.0124736332691621
ID=VcChChz05021018

LM=15
2662 1163
1092 611
1189 374
1350 161
1690 0
2573 1248
2291 1275
2174 1240
2076 942
2262 965
1201 1324
1082 1101
1054 864
1420 1528
2223 308
SCALE=0.0124704391770686
ID=VcChChz05021020

LM=15
2679 1081
1175 515
1289 296
1470 116
1803 0
2607 1159
2353 1190
2252 1166
2115 884
2324 910
1277 1186
1155 975
1137 747
1489 1390
2229 320
SCALE=0.0124704391770686
ID=VcChChz05021021

LM=15
2803 1070
1361 526
1462 298
1619 95
1928 0
2723 1154
2448 1180
2337 1142
2232 853
2420 879
1437 1180
1323 975
1297 758
1628 1359
2389 296
SCALE=0.0124704391770686
ID=VcChChz05021022

LM=15
2661 974
1138 684
1206 439
1306 209
1597 0
2592 1080
2326 1154
2225 1143
2067 869
2276 853
1321 1284
1179 1101
1120 909
1488 1436
2084 196
SCALE=0.0124704391770686
ID=VcChChz05021023

LM=15
2607 1046
1231 484
1336 251
1476 49
1790 0
2547 1113
2312 1147
2199 1116
2080 840
2261 864
1272 1146
1154 933
1157 725
1440 1320
2192 303
SCALE=0.0124704391770686
ID=VcChChz05021024

LM=15
2649 993
1137 663
1214 407
1293 154
1579 0
2588 1086
2315 1157
2205 1140
2073 859
2294 867
1309 1347
1153 1124
1101 900
1517 1498
2067 212
SCALE=0.0124704391770686
ID=VcChChz05021025

LM=15
2768 1100
1178 572
1281 329
1441 102
1731 0
2682 1197
2418 1223
2341 1206
2171 893
2361 910
1287 1265
1160 1051
1122 827
1500 1473
2280 278
SCALE=0.0124704391770686
ID=VcChChz05021027

LM=15
2635 960
1274 602
1352 379
1441 155
1724 0
2571 1040
2322 1089
2218 1064
2063 795
2261 805
1429 1231
1297 1048
1255 838
1633 1388
2173 217
SCALE=0.0124903825951095
ID=VcChChz05021028

LM=15
2786 868
1462 512
1532 301
1649 127
1916 0
2717 949
2465 1008
2385 986
2268 727
2446 740
1570 1095
1450 916
1434 733
1737 1242
2354 207
SCALE=0.012758953623495
ID=VcChCmu03019001

LM=15
2724 910
1300 574
1364 368
1480 153
1743 0
2664 982
2400 1040
2300 1021
2175 765
2343 759
1476 1163
1342 998
1283 790
1660 1321
2270 215
SCALE=0.0124769448016595
ID=VcChCnc02021002

LM=15
4030 1043
2635 548
2718 349
2786 148
3063 0
3963 1123
3701 1155
3597 1128
3467 851
3680 869
2717 1178
2618 975
2586 766
2859 1339
3536 244
SCALE=0.012752951058042
ID=VcChCnt02960001

LM=15
2902 1187
1627 411
1772 235
1958 46
2284 0
2810 1247
2547 1214
2459 1172
2395 881
2577 944
1567 1028
1480 800
1505 588
1729 1240
2629 391
SCALE=0.012752951058042
ID=VcChCnt11965001

LM=15
2894 1019
1509 576
1583 386
1644 155
1918 0
2814 1100
2552 1139
2442 1118
2312 854
2510 859
1568 1167
1457 977
1458 788
1705 1342
2343 179
SCALE=0.012758953623495
ID=VcChCod04018001

LM=15
2964 1045
1437 665
1496 426
1595 167
1898 0
2877 1139
2586 1195
2504 1172
2353 896
2558 897
1576 1311
1447 1109
1415 903
1766 1477
2403 249
SCALE=0.012758953623495
ID=VcChCod04018002

LM=15
2836 976
1544 551
1621 345
1710 137
1993 0
2771 1056
2527 1087
2427 1058
2315 796
2509 819
1614 1102
1520 919
1502 740
1763 1272
2404 233
SCALE=0.012758953623495
ID=VcChCod04018003

LM=15
2671 974
1314 547
1392 353
1469 131
1726 0
2594 1063
2336 1099
2217 1059
2123 798
2313 809
1411 1148
1300 976
1269 754
1565 1307
2194 190
SCALE=0.012758953623495
ID=VcChCod04018005

LM=15
2718 1090
1096 637
1185 375
1354 154
1707 0
2627 1177
2344 1220
2251 1200
2111 906
2293 914
1289 1308
1161 1122
1096 897
1543 1497
2185 266
SCALE=0.012758953623495
ID=VcChCod04018006

LM=15
2738 963
1405 545
1487 369
1572 149
1840 0
2660 1044
2372 1095
2289 1066
2182 795
2375 815
1499 1131
1385 953
1351 748
1667 1287
2286 225
SCALE=0.012758953623495
ID=VcChCod04018008

LM=15
2717 1050
991 665
1067 406
1176 152
1486 0
2627 1159
2331 1234
2224 1213
2071 897
2270 903
1191 1360
1033 1133
978 892
1448 1573
2060 233
SCALE=0.012758953623495
ID=VcChCod04018009

LM=15
2683 1008
1360 549
1457 356
1553 148
1838 0
2634 1080
2352 1126
2256 1096
2147 809
2345 839
1386 1127
1301 947
1296 745
1518 1296
2276 239
SCALE=0.012758953623495
ID=VcChCod04018010

LM=15
2926 1090
1462 575
1557 355
1684 127
2012 0
2853 1166
2581 1204
2470 1177
2374 880
2571 909
1518 1228
1410 1025
1409 809
1702 1420
2474 293
SCALE=0.012758953623495
ID=VcChCod04018011

LM=15
2996 994
1673 552
1759 330
1848 117
2149 0
2911 1072
2661 1109
2564 1082
2440 796
2643 820
1745 1133
1641 944
1627 752
1922 1311
2522 205
SCALE=0.012758953623495
ID=VcChCod04018012

LM=15
2869 1100
1331 620
1431 401
1513 155
1821 0
2763 1190
2464 1228
2364 1203
2223 913
2446 928
1424 1297
1299 1086
1282 850
1614 1484
2285 263
SCALE=0.012758953623495
ID=VcChCod04018013

LM=15
2896 883
1600 454
1678 247
1806 71
2102 0
2835 950
2582 985
2487 959
2384 687
2550 716
1685 1025
1585 847
1561 653
1863 1191
2468 191
SCALE=0.012758953623495
ID=VcChCod04018015

LM=15
2949 936
1456 563
1534 350
1672 134
2025 0
2864 1025
2588 1079
2490 1060
2385 784
2564 794
1573 1181
1459 985
1434 758
1803 1360
2512 202
SCALE=0.012758953623495
ID=VcChCod04018016

LM=15
2711 1142
1297 595
1393 380
1501 150
1820 0
2635 1220
2363 1249
2257 1218
2147 911
2354 947
1353 1268
1240 1056
1239 835
1515 1459
2261 298
SCALE=0.0123786416720766
ID=VcChCod05019004

LM=15
2825 1153
1308 557
1429 320
1593 110
1920 0
2734 1247
2466 1267
2359 1233
2265 925
2465 963
1374 1280
1251 1046
1240 813
1569 1475
2381 332
SCALE=0.0123786416720766
ID=VcChCod05019005

LM=15
2705 990
1332 559
1422 365
1513 161
1748 0
2624 1069
2355 1104
2268 1084
2148 812
2340 831
1414 1146
1308 962
1281 741
1596 1321
2240 252
SCALE=0.0123786416720766
ID=VcChCod05019006

LM=15
2851 1061
1353 524
1452 309
1602 109
1905 0
2766 1147
2515 1182
2414 1161
2288 864
2488 891
1475 1208
1331 990
1299 754
1647 1399
2389 268
SCALE=0.0123786416720766
ID=VcChCod05019007

LM=15
2786 992
1790 351
1908 207
2045 51
2302 0
2704 1032
2480 1019
2411 979
2378 740
2531 788
1724 858
1672 671
1703 513
1791 1006
2574 273
SCALE=0.012752951058042
ID=VcChCoe01957001

LM=15
2291 1231
1091 372
1262 180
1465 8
1776 0
2228 1280
1983 1236
1881 1175
1867 898
2038 963
1002 1016
946 778
987 573
1157 1244
2122 384
SCALE=0.012752951058042
ID=VcChCoe03957001

LM=15
2592 1241
1409 411
1545 236
1732 59
2023 0
2519 1316
2272 1265
2196 1214
2169 909
2329 984
1315 1050
1262 820
1302 599
1462 1290
2367 391
SCALE=0.012752951058042
ID=VcChCoe03957002

LM=15
2546 975
1124 501
1209 294
1376 101
1692 0
2474 1041
2216 1088
2131 1066
1994 800
2174 814
1257 1151
1130 969
1067 752
1457 1316
2098 249
SCALE=0.012752951058042
ID=VcChCoi10970001

LM=15
2489 1136
1496 391
1621 251
1734 61
2040 0
2428 1185
2195 1135
2121 1085
2094 830
2256 899
1367 888
1330 710
1380 555
1450 1083
2363 358
SCALE=0.012752951058042
ID=VcChCon01957001

LM=15
3166 1073
2149 271
2297 128
2474 0
2730 11
3094 1119
2869 1076
2810 1033
2776 771
2929 842
2034 817
1978 613
2023 426
2158 1017
3024 362
SCALE=0.012752951058042
ID=VcChCon01957002

LM=15
3064 1226
2014 450
2159 271
2319 58
2586 0
2964 1281
2740 1239
2649 1180
2644 906
2804 971
1895 1009
1843 791
1889 593
2011 1226
2908 375
SCALE=0.012752951058042
ID=VcChCon01957003

LM=15
3059 1042
1887 370
2016 206
2201 31
2484 0
2994 1111
2747 1097
2685 1060
2615 779
2767 822
1890 982
1781 774
1795 572
2034 1175
2814 269
SCALE=0.012752951058042
ID=VcChCon01957004

LM=15
2957 1099
1773 455
1872 269
2009 67
2290 0
2889 1161
2640 1154
2564 1121
2471 843
2655 889
1722 1013
1646 823
1689 629
1838 1204
2659 292
SCALE=0.012752951058042
ID=VcChCon01958001

LM=15
2648 980
1541 318
1649 171
1775 29
2006 0
2575 1037
2331 1022
2279 987
2213 725
2394 777
1483 847
1422 629
1443 465
1567 1009
2369 286
SCALE=0.012752951058042
ID=VcChCon03977001

LM=15
3106 1150
2099 360
2241 228
2382 34
2564 0
3024 1206
2804 1159
2715 1087
2709 827
2865 908
1964 896
1914 665
1974 498
2050 1102
2941 309
SCALE=0.012752951058042
ID=VcChCon05957001

LM=15
3110 741
2114 349
2187 207
2292 78
2538 0
3055 790
2837 792
2776 765
2732 568
2852 579
2166 797
2089 649
2079 485
2262 917
2854 175
SCALE=0.012752951058042
ID=VcChCon08968001

LM=15
2982 1287
1925 418
2073 262
2192 47
2498 0
2898 1341
2652 1295
2582 1244
2582 956
2720 1014
1797 1024
1736 776
1800 578
1872 1240
2831 381
SCALE=0.012752951058042
ID=VcChCon10956001

LM=15
3113 1205
1790 481
1908 297
2060 83
2332 0
3013 1279
2733 1265
2647 1221
2595 930
2768 973
1747 1089
1657 861
1701 654
1863 1307
2786 355
SCALE=0.012752951058042
ID=VcChCon11957001

LM=15
2458 1128
1207 456
1324 289
1476 74
1759 0
2360 1205
2100 1189
2018 1152
1946 863
2140 918
1161 1069
1086 863
1128 639
1323 1275
2120 277
SCALE=0.012752951058042
ID=VcChCon11957002

LM=15
2949 1102
1970 425
2105 264
2223 86
2457 0
2899 1152
2712 1131
2634 1083
2609 825
2764 885
1903 967
1854 796
1866 605
2041 1182
2816 309
SCALE=0.012752951058042
ID=VcChCon12956001

LM=15
2936 1208
1797 361
1936 187
2130 37
2405 0
2858 1268
2587 1229
2504 1179
2492 907
2641 954
1638 968
1595 740
1662 542
1757 1191
2772 379
SCALE=0.012752951058042
ID=VcChCon12957001

LM=15
2739 1107
1948 146
2124 80
2342 17
2589 0
2643 1131
2423 1033
2373 977
2408 715
2549 812
1677 587
1698 394
1794 251
1728 814
2774 284
SCALE=0.012752951058042
ID=VcChCor12957001

LM=15
2661 1007
1351 541
1438 358
1534 145
1798 0
2588 1085
2308 1126
2212 1095
2120 828
2294 847
1412 1143
1279 944
1296 733
1567 1309
2232 251
SCALE=0.0124782863964949
ID=VcChCrn09020001

LM=15
3044 1141
1993 429
2141 280
2275 64
2559 0
2931 1198
2721 1155
2654 1114
2615 843
2781 910
1891 965
1834 776
1876 587
1968 1147
2841 293
SCALE=0.012752951058042
ID=VcChEey12970001

LM=15
2691 1032
1288 554
1371 331
1519 126
1809 0
2634 1102
2359 1143
2294 1126
2140 835
2335 861
1416 1173
1298 985
1262 795
1587 1357
2248 244
SCALE=0.0124800587575808
ID=VcChEnq05021001

LM=15
2646 1064
1219 620
1296 408
1351 168
1644 0
2573 1143
2323 1206
2210 1185
2071 880
2275 897
1328 1266
1200 1048
1160 833
1502 1441
2101 244
SCALE=0.0124800587575808
ID=VcChEnq05021002

LM=15
2642 950
1326 542
1419 338
1543 139
1805 0
2580 1029
2320 1084
2243 1066
2120 796
2292 806
1416 1136
1301 950
1279 745
1602 1316
2212 277
SCALE=0.0124763668020979
ID=VcChEnq05021004

LM=15
2807 904
1433 545
1514 324
1636 122
1897 0
2742 967
2510 1016
2419 998
2275 762
2460 771
1555 1112
1426 940
1396 759
1697 1248
2333 229
SCALE=0.0124852040463268
ID=VcChEnq05021005

LM=15
2569 1119
1032 662
1110 456
1201 185
1497 0
2489 1211
2165 1253
2077 1232
1917 918
2183 938
1130 1313
1013 1111
1001 892
1329 1514
1976 229
SCALE=0.0124862913343228
ID=VcChEnq05021006

LM=15
2725 1008
1166 630
1249 383
1361 145
1675 0
2658 1101
2386 1159
2273 1134
2130 848
2338 857
1341 1309
1186 1110
1129 879
1580 1480
2205 246
SCALE=0.0124946807410194
ID=VcChEnq05021008

LM=15
2754 1037
1264 617
1337 377
1485 137
1791 0
2674 1117
2418 1166
2312 1145
2168 867
2379 888
1383 1262
1268 1083
1224 859
1592 1436
2286 290
SCALE=0.0124750499001996
ID=VcChEnq05021009

LM=15
2709 863
1402 611
1456 396
1518 172
1759 0
2654 950
2424 1009
2316 992
2194 741
2385 743
1537 1144
1421 978
1377 800
1707 1293
2220 189
SCALE=0.0124749376857321
ID=VcChEnq05021010

LM=15
2609 877
1488 360
1582 192
1716 35
1932 0
2554 928
2348 935
2272 906
2178 671
2317 699
1527 854
1441 676
1444 531
1647 1018
2285 240
SCALE=0.0145838769596593
ID=VcChFbu00992001

LM=15
3181 1080
2082 364
2209 219
2347 60
2630 0
3106 1129
2832 1099
2762 1051
2731 785
2896 842
2016 916
1950 713
1991 537
2110 1105
2929 296
SCALE=0.012752951058042
ID=VcChFbu01966001

LM=15
3159 1213
1810 457
1919 257
2100 72
2431 0
3070 1276
2823 1271
2731 1223
2670 931
2827 971
1791 1142
1692 928
1713 694
1977 1389
2892 376
SCALE=0.012752951058042
ID=VcChFlo12957001

LM=15
2937 1110
1815 537
1922 353
2012 133
2303 0
2870 1172
2639 1168
2575 1125
2489 847
2657 891
1802 1093
1727 912
1734 726
1921 1269
2664 295
SCALE=0.012752951058042
ID=VcChFlo12957002

LM=15
2973 1243
1972 367
2110 226
2263 61
2501 0
2886 1292
2660 1247
2589 1193
2567 899
2716 971
1794 937
1778 725
1839 533
1872 1149
2830 371
SCALE=0.012752951058042
ID=VcChFlo12957003

LM=15
3058 1085
1808 400
1939 225
2081 60
2354 0
2982 1154
2721 1147
2628 1105
2589 849
2765 884
1793 1008
1697 799
1725 610
1935 1227
2798 327
SCALE=0.012752951058042
ID=VcChFlo12957004

LM=15
2844 1138
1658 395
1797 211
1981 43
2276 0
2763 1193
2521 1176
2433 1132
2407 863
2565 915
1610 997
1536 785
1563 587
1744 1220
2634 353
SCALE=0.012752951058042
ID=VcChFlo12957005

LM=15
3023 979
1965 313
2079 152
2241 1
2424 0
2934 1035
2703 1005
2637 969
2594 709
2739 758
1862 850
1811 651
1866 478
1989 1056
2786 281
SCALE=0.012752951058042
ID=VcChFlo12957006

LM=15
1510 727
538 306
616 159
726 52
920 0
1455 773
1247 790
1194 769
1127 562
1257 582
545 777
468 612
492 461
681 917
1245 195
SCALE=0.0181540092608393
ID=VcChFre02009001

LM=15
1608 635
854 218
927 121
1014 25
1210 0
1552 676
1393 669
1347 642
1321 474
1411 501
851 589
796 450
801 329
914 693
1446 193
SCALE=0.0181934422348028
ID=VcChFre02009002

LM=15
4210 1051
2921 476
3037 277
3162 93
3450 0
4149 1118
3846 1141
3749 1102
3690 827
3877 864
2934 1105
2848 904
2862 701
3051 1277
3837 253
SCALE=0.012752951058042
ID=VcChGua02964001

LM=15
2576 716
1548 441
1603 285
1719 82
1893 0
2509 785
2325 812
2264 805
2175 600
2314 606
1596 872
1500 734
1489 585
1739 986
2260 171
SCALE=0.0145874777161348
ID=VcChGua04023001

LM=15
2750 686
1663 407
1730 253
1843 74
2077 0
2674 770
2485 800
2413 783
2303 579
2448 585
1734 848
1660 714
1637 563
1870 981
2343 104
SCALE=0.0155075594375836
ID=VcChGua04023002

LM=15
2946 1046
1482 605
1565 396
1617 152
1885 0
2878 1138
2620 1175
2496 1150
2394 893
2581 897
1592 1236
1483 1043
1434 818
1767 1424
2435 260
SCALE=0.0124790325617541
ID=VcChHch11020001

LM=15
2803 1064
1252 569
1329 330
1484 140
1776 0
2743 1139
2477 1192
2382 1168
2236 884
2429 903
1384 1274
1239 1056
1217 816
1624 1472
2297 272
SCALE=0.0124790325617541
ID=VcChHch11020002

LM=15
2849 928
1545 561
1619 351
1716 148
1941 0
2786 1000
2532 1050
2452 1027
2347 778
2508 791
1661 1145
1536 967
1510 759
1824 1293
2387 242
SCALE=0.0124790325617541
ID=VcChHch11020003

LM=15
2694 1087
1127 588
1221 347
1383 125
1716 0
2609 1179
2332 1224
2225 1199
2091 893
2290 920
1215 1279
1099 1067
1085 846
1414 1466
2210 296
SCALE=0.0124872492239437
ID=VcChHch11020004

LM=15
2641 1131
1192 639
1283 438
1366 165
1651 0
2555 1220
2281 1259
2185 1233
2047 958
2262 974
1242 1269
1137 1068
1116 847
1437 1479
2200 359
SCALE=0.0124873239953354
ID=VcChHch11020005

LM=15
2820 982
1424 547
1487 339
1593 146
1847 0
2742 1069
2481 1108
2380 1084
2247 823
2438 829
1514 1169
1404 974
1372 788
1716 1373
2318 219
SCALE=0.0124718124290544
ID=VcChHch11020006

LM=15
2886 956
1512 577
1587 378
1663 171
1902 0
2814 1036
2545 1076
2452 1061
2296 781
2505 798
1625 1160
1499 960
1467 769
1792 1317
2372 188
SCALE=0.0125058009105705
ID=VcChHua05021001

LM=15
2504 975
1109 593
1176 384
1242 145
1527 0
2435 1061
2141 1117
2057 1100
1933 825
2137 840
1197 1179
1093 1009
1055 806
1391 1350
1985 240
SCALE=0.012480101909997
ID=VcChHua05021002

LM=15
2704 980
1366 652
1409 444
1474 186
1699 0
2637 1063
2366 1113
2256 1091
2113 811
2311 816
1453 1180
1366 978
1374 792
1617 1363
2230 205
SCALE=0.0124842228891647
ID=VcChHua05021003

LM=15
2848 959
1375 567
1444 335
1590 116
1878 0
2779 1035
2525 1089
2415 1068
2259 799
2470 815
1539 1186
1402 1004
1334 787
1712 1343
2385 237
SCALE=0.0124826280781369
ID=VcChHua05021004

LM=15
2607 1023
936 696
986 455
1134 180
1460 0
2540 1111
2253 1196
2136 1178
1982 894
2183 890
1147 1411
987 1208
936 974
1396 1582
2005 211
SCALE=0.012477477813304
ID=VcChHua05021006

LM=15
2653 1004
1146 687
1221 444
1318 165
1585 0
2569 1107
2318 1158
2202 1144
2050 864
2280 871
1310 1322
1165 1148
1117 931
1516 1477
2080 215
SCALE=0.012477477813304
ID=VcChHua05021007

LM=15
2698 958
1311 541
1387 327
1554 123
1832 0
2623 1036
2378 1073
2285 1053
2151 792
2344 805
1449 1179
1317 990
1292 781
1650 1341
2264 250
SCALE=0.0124843474183117
ID=VcChHua05021008

LM=15
2702 1060
1269 649
1340 431
1418 198
1658 0
2631 1147
2376 1195
2278 1173
2138 885
2342 903
1405 1302
1278 1108
1251 889
1568 1466
2176 231
SCALE=0.0124843474183117
ID=VcChHua05021009

LM=15
2664 1133
1137 701
1222 463
1284 223
1520 0
2589 1213
2306 1269
2178 1238
2043 940
2253 950
1263 1359
1137 1155
1103 932
1461 1547
2066 268
SCALE=0.0124843474183117
ID=VcChHua05021010

LM=15
2800 1038
1499 582
1595 364
1698 140
1966 0
2727 1116
2454 1149
2375 1128
2278 844
2467 873
1567 1158
1475 981
1446 773
1717 1335
2391 257
SCALE=0.0124843474183117
ID=VcChHua05021012

LM=15
2822 900
1506 590
1569 387
1620 170
1833 0
2756 986
2500 1032
2425 1020
2275 763
2465 768
1604 1147
1494 983
1454 800
1801 1290
2314 209
SCALE=0.0124843474183117
ID=VcChHua05021013

LM=15
2749 957
1402 588
1482 382
1563 140
1851 0
2672 1040
2412 1083
2333 1068
2215 796
2402 809
1475 1150
1381 978
1374 794
1664 1326
2299 240
SCALE=0.0124843474183117
ID=VcChHua05021015

LM=15
2786 1111
1103 714
1163 431
1309 182
1676 0
2686 1211
2399 1270
2314 1253
2172 946
2373 949
1309 1367
1133 1203
1070 995
1539 1560
2238 298
SCALE=0.0124843474183117
ID=VcChHua05021018

LM=15
2673 1106
1126 558
1241 334
1415 132
1724 0
2596 1181
2306 1222
2208 1191
2070 883
2283 916
1237 1284
1102 1071
1069 829
1462 1489
2173 278
SCALE=0.0124793400052305
ID=VcChHua05021019

LM=15
2627 1013
1244 632
1309 404
1407 158
1677 0
2556 1091
2329 1133
2199 1118
2067 847
2283 868
1367 1250
1239 1072
1204 867
1527 1398
2146 245
SCALE=0.0124812018645741
ID=VcChHua05021020

LM=15
2628 1074
1231 655
1298 427
1389 164
1653 0
2547 1157
2285 1204
2191 1184
2052 889
2251 905
1286 1268
1177 1069
1184 874
1443 1447
2111 235
SCALE=0.0124812018645741
ID=VcChHua05021021

LM=15
2628 945
1302 612
1367 401
1458 162
1725 0
2564 1026
2314 1080
2191 1057
2059 799
2274 811
1405 1171
1275 991
1259 807
1553 1323
2125 222
SCALE=0.0124736522889637
ID=VcChHua05021022

LM=15
2836 1078
1246 642
1320 386
1469 146
1787 0
2754 1173
2502 1225
2379 1208
2243 913
2431 926
1408 1342
1269 1137
1237 912
1651 1536
2264 248
SCALE=0.0124793730441243
ID=VcChHua05021023

LM=15
2641 1051
1299 538
1399 341
1509 131
1777 0
2563 1127
2317 1153
2223 1129
2123 851
2303 882
1345 1158
1264 947
1254 748
1491 1336
2222 243
SCALE=0.0124793730441243
ID=VcChHua05021024

LM=15
2611 1011
1117 714
1185 479
1275 207
1563 0
2533 1116
2257 1177
2154 1167
2010 875
2198 867
1308 1361
1174 1167
1130 961
1520 1525
2053 224
SCALE=0.0124874248609552
ID=VcChHua05021025

LM=15
3219 1001
2174 392
2286 245
2342 46
2532 0
3135 1062
2904 1062
2828 1027
2782 784
2949 818
2060 888
2024 699
2059 521
2154 1084
2971 278
SCALE=0.012752951058042
ID=VcChIca01951001

LM=15
3052 1135
2021 374
2162 220
2305 56
2552 0
2959 1191
2719 1142
2644 1093
2613 816
2792 888
1893 886
1848 701
1901 526
1963 1069
2862 324
SCALE=0.012752951058042
ID=VcChImo03971001

LM=15
2586 934
1135 585
1193 360
1309 132
1605 0
2525 1011
2255 1066
2152 1050
2023 785
2221 791
1250 1182
1127 1000
1102 803
1425 1334
2084 184
SCALE=0.0124876830725014
ID=VcChIqe06019001

LM=15
2955 852
1602 515
1657 311
1784 116
2067 0
2888 934
2647 993
2561 972
2435 715
2606 725
1720 1092
1606 924
1580 729
1918 1233
2516 214
SCALE=0.0124890363161707
ID=VcChIqe06019002

LM=15
2818 898
1570 529
1651 330
1742 122
1998 0
2755 970
2492 1007
2428 992
2323 739
2506 758
1633 1075
1531 916
1512 717
1785 1216
2408 220
SCALE=0.0124829466802243
ID=VcChIqe06019003

LM=15
2917 1123
1298 580
1400 351
1578 115
1924 0
2825 1225
2543 1255
2431 1226
2299 918
2501 940
1434 1346
1277 1123
1252 832
1675 1532
2414 302
SCALE=0.0124738813097328
ID=VcChIqe06019005

LM=15
2918 1023
1401 567
1479 355
1590 125
1900 0
2840 1098
2560 1140
2493 1116
2337 844
2535 864
1505 1184
1378 995
1360 771
1727 1372
2401 244
SCALE=0.0124738813097328
ID=VcChIqe06019006

LM=15
2623 1045
1102 600
1197 356
1354 134
1645 0
2540 1126
2276 1174
2174 1152
2018 867
2196 869
1267 1284
1123 1098
1081 873
1505 1459
2145 316
SCALE=0.0124738813097328
ID=VcChIqe06019007

LM=15
2723 1065
1327 609
1400 384
1482 143
1776 0
2636 1155
2366 1187
2272 1155
2158 874
2348 896
1413 1211
1317 1027
1289 816
1584 1373
2256 295
SCALE=0.0124738813097328
ID=VcChIqe06019008

LM=15
2725 925
1500 484
1580 301
1667 95
1933 0
2655 1003
2428 1030
2338 1005
2231 748
2427 785
1556 992
1456 821
1449 648
1713 1152
2307 248
SCALE=0.0125450039909974
ID=VcChIqe06019009

LM=15
3908 1165
2430 641
2529 417
2598 176
2886 0
3832 1254
3539 1301
3433 1267
3316 960
3531 984
2517 1324
2388 1084
2371 877
2672 1508
3375 291
SCALE=0.012752951058042
ID=VcChIqq07966001

LM=15
3966 1017
2550 511
2649 306
2789 100
3110 0
3891 1105
3604 1134
3536 1109
3403 815
3611 845
2653 1173
2506 953
2490 737
2832 1356
3521 267
SCALE=0.012752951058042
ID=VcChIqq07966002

LM=15
4076 1157
2483 558
2596 320
2747 111
3086 0
3989 1242
3685 1277
3577 1245
3431 934
3637 962
2557 1304
2413 1059
2402 816
2717 1498
3540 249
SCALE=0.012752951058042
ID=VcChIqq07966003

LM=15
2854 912
1545 537
1615 332
1732 125
1971 0
2781 990
2504 1024
2428 998
2313 750
2493 761
1634 1085
1513 905
1494 734
1807 1242
2419 212
SCALE=0.012752951058042
ID=VcChIqq09966001

LM=15
3721 976
2326 624
2404 396
2511 167
2799 0
3649 1065
3353 1122
3270 1102
3136 825
3345 832
2436 1247
2336 1064
2304 863
2564 1387
3233 234
SCALE=0.012752951058042
ID=VcChIqq09966002

LM=15
4631 1156
3064 515
3200 272
3402 72
3779 0
4532 1233
4215 1260
4116 1228
4013 910
4221 948
3139 1273
3001 1034
2992 789
3303 1466
4213 293
SCALE=0.012752951058042
ID=VcChIqq09966003

LM=15
2672 1068
1260 629
1359 411
1459 173
1764 0
2594 1162
2290 1192
2209 1166
2109 880
2316 898
1375 1283
1253 1082
1222 880
1512 1447
2204 271
SCALE=0.012752951058042
ID=VcChIqq09966004

LM=15
3741 1186
2179 531
2285 292
2450 91
2820 0
3658 1267
3318 1282
3231 1248
3139 938
3329 966
2228 1270
2114 1039
2122 802
2399 1476
3247 327
SCALE=0.012752951058042
ID=VcChIqq09966005

LM=15
3909 897
2707 513
2802 352
2870 164
3128 0
3826 968
3585 1003
3515 982
3401 744
3571 757
2749 1040
2659 886
2641 698
2881 1189
3480 192
SCALE=0.012752951058042
ID=VcChIqq11974001

LM=15
3881 941
2769 495
2857 323
2925 113
3156 0
3811 1014
3585 1027
3510 997
3429 747
3578 768
2797 1034
2709 863
2705 673
2907 1181
3556 234
SCALE=0.012752951058042
ID=VcChIqq11974002

LM=15
2723 871
1648 480
1725 310
1817 143
2035 0
2641 939
2450 959
2347 924
2272 702
2425 720
1665 967
1602 814
1610 648
1792 1126
2385 208
SCALE=0.0143497271787543
ID=VcChIqs05021001

LM=15
2540 893
1279 564
1345 378
1394 150
1683 0
2469 978
2249 1020
2144 1003
2027 751
2176 750
1355 1091
1238 909
1238 738
1524 1247
2091 204
SCALE=0.0143664305076804
ID=VcChIqs05021002

LM=15
2642 920
1407 550
1494 346
1584 140
1852 0
2581 1002
2349 1040
2251 1011
2135 757
2328 772
1536 1122
1402 924
1378 759
1717 1259
2229 213
SCALE=0.0143670894751798
ID=VcChIqs05021003

LM=15
2462 883
1427 459
1495 285
1575 115
1819 0
2393 945
2176 949
2126 927
2046 696
2189 719
1438 901
1369 748
1380 598
1543 1046
2144 228
SCALE=0.0143802019897079
ID=VcChIqs05021004

LM=15
2679 1003
1511 473
1594 288
1697 88
1883 0
2609 1067
2365 1072
2295 1054
2195 768
2380 802
1531 1055
1439 863
1464 670
1658 1228
2327 287
SCALE=0.0144119497163533
ID=VcChIqs05021005

LM=15
2462 885
1258 530
1339 341
1466 121
1683 0
2405 957
2167 994
2101 980
1967 738
2169 760
1340 1084
1241 910
1209 715
1475 1220
2056 182
SCALE=0.0143946626655175
ID=VcChIqs05021006

LM=15
2640 937
1413 496
1507 300
1603 115
1840 0
2574 1014
2339 1037
2262 1017
2149 759
2327 785
1479 1010
1388 848
1372 684
1618 1162
2268 247
SCALE=0.0145557730464614
ID=VcChIqs05021007

LM=15
2489 849
1313 369
1387 217
1510 63
1778 0
2422 915
2209 931
2116 904
2034 683
2185 706
1332 885
1255 714
1252 532
1487 1052
2132 220
SCALE=0.0145768460470457
ID=VcChIqs05021008

LM=15
2718 1033
1251 530
1335 302
1490 89
1811 0
2642 1111
2366 1138
2282 1110
2172 832
2350 851
1347 1154
1228 950
1198 739
1535 1339
2249 249
SCALE=0.0124936969581077
ID=VcChIqs06019001

LM=15
2854 932
1475 572
1543 382
1618 170
1848 0
2785 1021
2526 1069
2429 1045
2286 791
2481 801
1581 1134
1465 962
1422 776
1755 1297
2330 208
SCALE=0.012474826250832
ID=VcChIqs06019002

LM=15
2687 1065
1159 551
1232 338
1386 131
1681 0
2616 1141
2339 1186
2253 1157
2135 885
2306 894
1279 1211
1143 1024
1116 788
1484 1389
2215 276
SCALE=0.012474826250832
ID=VcChIqs06019003

LM=15
2848 1078
1393 538
1496 314
1651 95
1978 0
2769 1156
2528 1181
2417 1142
2307 873
2480 892
1454 1181
1355 984
1335 774
1668 1386
2398 288
SCALE=0.012474826250832
ID=VcChIqs06019004

LM=15
2827 1028
1468 613
1561 389
1623 151
1866 0
2766 1103
2500 1160
2418 1139
2289 856
2483 875
1515 1216
1398 1028
1399 817
1688 1393
2341 234
SCALE=0.012474826250832
ID=VcChIqs06019005

LM=15
2710 1161
1124 653
1203 400
1369 136
1713 0
2635 1236
2350 1297
2250 1266
2114 955
2335 986
1273 1415
1107 1193
1070 937
1520 1578
2293 351
SCALE=0.012474826250832
ID=VcChIqs06019006

LM=15
2797 1016
1274 606
1345 366
1511 124
1789 0
2728 1103
2464 1152
2361 1131
2199 842
2399 854
1389 1232
1270 1048
1230 834
1568 1409
2234 223
SCALE=0.012474826250832
ID=VcChIqs06019007

LM=15
2838 1138
1320 582
1417 360
1562 138
1869 0
2757 1224
2493 1256
2378 1228
2285 940
2501 968
1389 1283
1287 1094
1261 855
1605 1467
2357 289
SCALE=0.012474826250832
ID=VcChIqs06019008

LM=15
2788 1044
1261 582
1340 353
1486 134
1769 0
2706 1127
2441 1176
2346 1155
2221 882
2440 901
1388 1244
1256 1051
1218 843
1630 1423
2285 264
SCALE=0.012474826250832
ID=VcChIqs06019009

LM=15
2659 988
1308 586
1378 387
1442 164
1700 0
2595 1081
2326 1133
2244 1110
2094 824
2304 845
1376 1159
1289 996
1264 796
1556 1335
2187 220
SCALE=0.012474826250832
ID=VcChIqs06019010

LM=15
2732 908
1319 470
1394 273
1512 91
1793 0
2670 978
2399 1026
2323 1001
2197 749
2395 767
1402 1026
1293 855
1273 663
1607 1216
2251 218
SCALE=0.012474826250832
ID=VcChIqs06019011

LM=15
2813 1186
1314 573
1413 313
1615 91
1930 0
2749 1247
2470 1259
2369 1230
2248 927
2451 961
1383 1281
1259 1078
1247 827
1587 1467
2406 292
SCALE=0.012474826250832
ID=VcChIqs06019013

LM=15
2825 899
1604 453
1681 265
1751 34
2037 0
2739 973
2507 993
2421 967
2332 712
2507 737
1619 1000
1529 815
1525 628
1749 1147
2450 229
SCALE=0.012474826250832
ID=VcChIqs06019014

LM=15
2752 1004
1388 479
1486 260
1655 59
1969 0
2674 1083
2439 1103
2360 1084
2238 796
2425 828
1447 1117
1347 931
1322 698
1616 1289
2379 261
SCALE=0.012474826250832
ID=VcChIqs06019015

LM=15
2818 1018
1374 653
1450 426
1519 162
1768 0
2750 1111
2484 1160
2370 1137
2230 865
2427 876
1439 1257
1339 1081
1311 868
1600 1424
2258 235
SCALE=0.0124786000027741
ID=VcChIqu06019001

LM=15
2818 1070
1281 591
1355 353
1485 132
1813 0
2734 1164
2501 1199
2373 1169
2258 890
2474 915
1427 1277
1289 1086
1244 853
1600 1443
2313 264
SCALE=0.0124786000027741
ID=VcChIqu06019002

LM=15
2803 1070
1339 591
1412 359
1555 135
1892 0
2734 1152
2493 1181
2384 1146
2294 873
2458 895
1379 1184
1287 994
1285 794
1596 1367
2362 240
SCALE=0.0124786000027741
ID=VcChIqu06019003

LM=15
2829 1033
1362 608
1443 407
1529 155
1795 0
2754 1121
2487 1164
2384 1139
2247 861
2456 882
1471 1238
1345 1052
1308 833
1664 1407
2273 214
SCALE=0.0124786000027741
ID=VcChIqu06019004

LM=15
2787 851
1355 526
1424 324
1556 118
1814 0
2730 929
2493 981
2411 961
2266 721
2456 730
1509 1123
1358 948
1315 742
1744 1280
2256 194
SCALE=0.0124786000027741
ID=VcChIqu06019005

LM=15
2812 856
1600 525
1656 325
1753 121
2009 0
2730 928
2481 972
2400 956
2296 700
2473 711
1618 1053
1544 889
1555 713
1766 1199
2410 186
SCALE=0.0124786000027741
ID=VcChIqu06019007

LM=15
2860 855
1578 596
1610 387
1660 170
1886 0
2798 943
2552 1003
2459 986
2331 735
2529 740
1704 1116
1580 967
1557 788
1866 1252
2306 155
SCALE=0.0124786000027741
ID=VcChIqu06019008

LM=15
2674 837
1512 498
1580 309
1664 113
1916 0
2618 900
2401 941
2326 924
2204 700
2382 713
1566 1013
1457 847
1453 670
1748 1162
2280 213
SCALE=0.0124786000027741
ID=VcChIqu06019009

LM=15
2628 938
1453 415
1518 184
1717 84
1971 0
2554 1000
2330 994
2227 951
2156 705
2347 760
1538 958
1432 787
1427 613
1681 1104
2266 219
SCALE=0.0124812765273862
ID=VcChLaM10020001

LM=15
2643 729
1571 370
1641 220
1742 72
1966 0
2581 791
2380 815
2303 795
2205 586
2361 600
1596 830
1503 673
1517 525
1713 956
2291 189
SCALE=0.0124786000027741
ID=VcChLaM10020002

LM=15
2821 1034
1471 575
1575 333
1719 120
2006 0
2755 1098
2494 1139
2409 1117
2305 840
2480 866
1531 1184
1417 993
1409 799
1706 1359
2472 280
SCALE=0.0124786000027741
ID=VcChLaM10020003

LM=15
2752 980
1320 541
1401 331
1543 118
1828 0
2688 1053
2423 1099
2335 1076
2196 811
2379 830
1435 1145
1303 967
1286 756
1630 1301
2301 245
SCALE=0.0124786000027741
ID=VcChLaM10020004

LM=15
2578 1048
1140 460
1262 252
1446 58
1791 0
2505 1122
2253 1155
2176 1135
2051 847
2233 873
1206 1136
1090 940
1071 717
1408 1337
2174 295
SCALE=0.0124786000027741
ID=VcChLaM10020005

LM=15
2854 960
1521 479
1614 276
1764 96
2030 0
2784 1034
2546 1059
2445 1027
2335 771
2500 790
1608 1075
1495 877
1471 687
1775 1245
2476 231
SCALE=0.0124786000027741
ID=VcChLaM10020006

LM=15
2747 898
1380 530
1436 313
1530 100
1840 0
2698 965
2461 1032
2380 1020
2240 757
2405 764
1498 1127
1353 939
1327 736
1671 1294
2286 224
SCALE=0.0124800241582192
ID=VcChLas02020001

LM=15
2723 1029
1281 552
1394 324
1545 128
1870 0
2658 1100
2392 1154
2279 1128
2168 831
2354 853
1387 1210
1258 1005
1242 789
1542 1368
2377 292
SCALE=0.0124800241582192
ID=VcChLas08020001

LM=15
2793 943
1536 592
1598 402
1671 184
1908 0
2728 1029
2482 1077
2394 1056
2281 806
2441 812
1635 1170
1529 991
1487 802
1791 1332
2365 249
SCALE=0.0124687721003239
ID=VcChLon11020001

LM=15
2925 948
1588 489
1684 288
1807 81
2047 0
2855 1014
2589 1047
2501 1022
2414 763
2572 777
1661 1107
1557 918
1545 703
1827 1277
2528 225
SCALE=0.0124687721003239
ID=VcChLon11020002

LM=15
2759 832
1617 538
1694 371
1731 140
1945 0
2707 911
2491 949
2393 930
2309 713
2467 723
1706 1017
1592 860
1569 689
1861 1161
2308 199
SCALE=0.0124687721003239
ID=VcChLon11020003

LM=15
2630 917
1403 523
1480 320
1567 142
1771 0
2562 988
2305 1024
2214 993
2119 753
2284 767
1427 1029
1364 874
1348 700
1535 1190
2200 250
SCALE=0.0124687721003239
ID=VcChLon12020004

LM=15
2891 971
1658 564
1725 383
1779 160
2047 0
2828 1033
2587 1072
2484 1050
2373 797
2540 807
1693 1106
1603 936
1604 756
1835 1274
2450 222
SCALE=0.0124687721003239
ID=VcChLon12020005

LM=15
2774 957
1482 585
1567 397
1620 151
1848 0
2700 1036
2447 1075
2357 1051
2257 798
2425 808
1576 1152
1444 966
1423 778
1742 1310
2277 210
SCALE=0.0124687721003239
ID=VcChLon12020006

LM=15
2544 1148
1048 620
1136 389
1248 118
1536 0
2454 1223
2176 1265
2083 1241
1960 946
2162 967
1114 1289
1013 1080
1005 841
1317 1499
2023 278
SCALE=0.0124687721003239
ID=VcChLon12020007

LM=15
3148 962
2175 307
2293 169
2439 32
2675 0
3076 1011
2857 978
2784 938
2764 707
2897 759
2089 789
2033 605
2079 447
2186 944
2965 317
SCALE=0.012752951058042
ID=VcChLpa03983001

LM=15
2717 927
1380 585
1462 379
1549 158
1804 0
2651 1004
2395 1077
2295 1063
2163 790
2359 794
1487 1184
1364 996
1333 798
1672 1340
2276 233
SCALE=0.0124843069459302
ID=VcChLpa10020001

LM=15
2595 1019
1276 558
1363 352
1450 135
1708 0
2506 1102
2276 1126
2174 1100
2052 834
2230 854
1336 1165
1225 971
1218 766
1507 1341
2148 246
SCALE=0.0124843069459302
ID=VcChLpa10020002

LM=15
2707 1045
1295 622
1368 417
1459 182
1726 0
2636 1122
2381 1173
2271 1152
2148 879
2358 896
1403 1239
1275 1054
1254 855
1561 1402
2205 246
SCALE=0.0124843069459302
ID=VcChLpa10020003

LM=15
2714 867
1423 544
1477 352
1555 132
1800 0
2652 949
2384 1004
2297 982
2175 736
2355 746
1528 1060
1442 916
1398 738
1676 1208
2204 179
SCALE=0.0124843069459302
ID=VcChLpa10020004

LM=15
2581 885
1230 505
1304 324
1413 141
1675 0
2520 959
2270 1021
2195 1004
2086 754
2242 761
1315 1072
1215 891
1199 705
1538 1250
2118 257
SCALE=0.0124843069459302
ID=VcChLpa10020005

LM=15
2714 918
1473 546
1539 362
1615 149
1857 0
2645 992
2395 1028
2310 1006
2188 753
2364 763
1563 1077
1457 912
1431 719
1704 1216
2270 228
SCALE=0.0124843069459302
ID=VcChLpa10020006

LM=15
2811 1004
1407 629
1500 411
1565 167
1818 0
2735 1102
2482 1147
2386 1127
2239 847
2434 857
1526 1211
1400 1027
1369 830
1701 1378
2256 215
SCALE=0.0124843069459302
ID=VcChLpa10020007

LM=15
2869 907
1596 602
1653 402
1731 171
1932 0
2803 995
2541 1050
2442 1021
2320 777
2515 777
1702 1152
1593 989
1574 800
1864 1297
2390 202
SCALE=0.0124843069459302
ID=VcChLpa10020008

LM=15
2732 831
1511 502
1583 309
1715 124
1958 0
2658 906
2427 947
2337 925
2234 684
2390 695
1582 1017
1483 863
1471 694
1735 1141
2349 190
SCALE=0.0124843069459302
ID=VcChLpa10020009

LM=15
2697 898
1480 514
1537 342
1590 146
1771 0
2648 974
2389 1014
2306 996
2203 736
2374 749
1525 971
1489 842
1448 693
1663 1150
2224 189
SCALE=0.0124843069459302
ID=VcChLpa10020011

LM=15
2658 981
1361 554
1446 371
1525 150
1767 0
2584 1057
2294 1092
2228 1063
2112 793
2317 822
1473 1142
1342 950
1309 734
1638 1306
2196 197
SCALE=0.0124843069459302
ID=VcChLpa10020012

LM=15
2553 868
1462 465
1534 269
1617 97
1830 0
2511 934
2298 963
2208 939
2104 694
2271 729
1513 982
1417 825
1408 676
1624 1113
2186 237
SCALE=0.0124843069459302
ID=VcChLpa10020013

LM=15
2853 841
1512 592
1562 392
1596 163
1828 0
2785 929
2551 995
2456 981
2309 747
2486 739
1656 1116
1542 965
1503 802
1786 1236
2255 148
SCALE=0.0124843069459302
ID=VcChLpa10020014

LM=15
2720 1122
1330 626
1419 396
1518 151
1842 0
2637 1209
2372 1232
2291 1211
2148 905
2332 937
1406 1263
1307 1072
1288 864
1567 1442
2318 333
SCALE=0.0124843069459302
ID=VcChLpa10020015

LM=15
2738 944
1431 596
1506 380
1568 172
1811 0
2677 1022
2426 1080
2323 1056
2208 783
2395 798
1548 1168
1426 994
1417 808
1720 1342
2262 203
SCALE=0.0124843069459302
ID=VcChLpa10020016

LM=15
2808 906
1588 553
1645 375
1701 170
1916 0
2754 979
2514 1035
2432 1020
2313 769
2481 777
1646 1055
1570 896
1550 729
1791 1219
2382 210
SCALE=0.0124843069459302
ID=VcChLpa10020017

LM=15
2856 877
1564 584
1630 389
1703 187
1898 0
2798 955
2549 1017
2462 1001
2317 746
2496 747
1680 1113
1571 946
1543 775
1859 1269
2333 194
SCALE=0.0124843069459302
ID=VcChLpa10020018

LM=15
2586 1007
1100 597
1181 382
1330 154
1634 0
2526 1082
2244 1145
2168 1127
2016 839
2187 852
1226 1225
1096 1028
1073 824
1412 1388
2092 247
SCALE=0.0124843069459302
ID=VcChLpa10020019

LM=15
2811 920
1349 542
1427 340
1543 135
1819 0
2756 996
2514 1051
2406 1030
2284 775
2457 781
1508 1186
1372 993
1334 798
1697 1341
2328 205
SCALE=0.0124843069459302
ID=VcChLpa10020020

LM=15
2906 820
1613 577
1669 367
1735 153
1936 0
2861 904
2624 984
2526 969
2374 733
2573 733
1761 1117
1620 956
1578 777
1931 1243
2397 186
SCALE=0.0124843069459302
ID=VcChLpa10020021

LM=15
2920 1081
1560 586
1664 393
1732 164
1933 0
2841 1159
2599 1197
2488 1164
2372 879
2560 907
1608 1199
1508 1010
1504 801
1778 1377
2427 243
SCALE=0.0124843069459302
ID=VcChLpa10020022

LM=15
2699 966
1371 611
1441 392
1508 163
1745 0
2633 1054
2382 1107
2286 1089
2143 817
2348 829
1475 1185
1372 1019
1333 836
1627 1339
2192 243
SCALE=0.0124843069459302
ID=VcChLpa10020023

LM=15
2768 1017
1412 617
1491 410
1574 164
1838 0
2696 1093
2439 1143
2333 1119
2205 847
2404 862
1491 1229
1374 1042
1362 829
1680 1399
2332 322
SCALE=0.0124843069459302
ID=VcChLpa10020024

LM=15
2629 926
1312 566
1373 359
1449 146
1683 0
2574 999
2311 1055
2212 1032
2102 778
2262 782
1394 1145
1306 988
1288 787
1561 1305
2118 191
SCALE=0.0124843069459302
ID=VcChLpa10020025

LM=15
2596 821
1397 533
1471 357
1538 152
1758 0
2539 896
2323 936
2230 917
2124 687
2309 704
1508 1020
1399 872
1377 708
1672 1175
2172 186
SCALE=0.0124843069459302
ID=VcChLpa10020026

LM=15
2820 945
1567 575
1642 362
1741 160
1986 0
2768 1010
2484 1079
2400 1060
2286 789
2470 806
1646 1131
1537 965
1519 774
1802 1300
2394 215
SCALE=0.0124843069459302
ID=VcChLpa10020028

LM=15
2655 934
1347 605
1401 402
1459 163
1696 0
2605 1005
2367 1052
2257 1036
2135 778
2327 794
1423 1131
1317 962
1305 787
1600 1282
2197 215
SCALE=0.0124843069459302
ID=VcChLpa10020029

LM=15
2752 1020
1316 569
1410 344
1569 134
1851 0
2678 1096
2396 1146
2302 1118
2199 845
2395 861
1371 1199
1258 994
1256 778
1596 1390
2340 284
SCALE=0.0124733782569601
ID=VcChLrc02021001

LM=15
2781 954
1302 617
1364 387
1485 168
1760 0
2707 1042
2452 1102
2367 1089
2216 814
2396 820
1499 1209
1328 1041
1295 843
1653 1359
2243 224
SCALE=0.012478983590555
ID=VcChLrc02021003

LM=15
2880 963
1457 576
1547 371
1680 126
1988 0
2811 1038
2568 1096
2468 1078
2348 814
2527 827
1597 1209
1468 1011
1435 799
1788 1360
2449 229
SCALE=0.012478983590555
ID=VcChLrc02021004

LM=15
2927 1037
1490 602
1578 363
1724 129
1975 0
2869 1105
2582 1165
2486 1143
2373 854
2557 867
1597 1222
1452 1026
1448 820
1795 1391
2465 267
SCALE=0.0124749625357337
ID=VcChLrd02021001

LM=15
2942 915
1632 499
1718 309
1839 120
2079 0
2873 991
2632 1040
2527 1021
2427 758
2602 769
1708 1098
1586 912
1567 706
1872 1254
2528 216
SCALE=0.0124749625357337
ID=VcChLrv02021002

LM=15
2604 989
1200 530
1288 320
1443 92
1755 0
2537 1062
2277 1105
2183 1083
2074 811
2256 834
1323 1185
1172 986
1144 753
1499 1338
2176 251
SCALE=0.0124749625357337
ID=VcChLrv02021003

LM=15
2581 959
1122 628
1172 388
1262 148
1545 0
2520 1041
2295 1096
2205 1077
2029 824
2210 829
1249 1203
1117 1041
1092 836
1561 1340
2054 259
SCALE=0.0124749625357337
ID=VcChLrv02021004

LM=15
2854 1099
1527 444
1664 243
1856 72
2101 0
2789 1161
2530 1179
2435 1143
2364 862
2532 899
1549 1124
1439 903
1444 663
1715 1320
2544 318
SCALE=0.0124749625357337
ID=VcChLrv02021005

LM=15
3042 818
1807 494
1867 299
1961 107
2180 0
2976 889
2753 930
2674 917
2567 685
2707 687
1919 1036
1803 877
1767 687
2076 1163
2542 183
SCALE=0.0124749625357337
ID=VcChLrv02021006

LM=15
2829 903
1535 539
1607 343
1660 120
1880 0
2751 985
2487 1036
2418 1020
2297 752
2444 761
1595 1076
1478 888
1462 691
1743 1244
2341 179
SCALE=0.0124749625357337
ID=VcChLrv02021007

LM=15
2815 926
1604 597
1661 402
1710 173
1969 0
2759 1003
2534 1061
2454 1047
2333 810
2510 813
1674 1139
1548 958
1521 774
1835 1290
2401 261
SCALE=0.0124749625357337
ID=VcChLrv02021008

LM=15
2548 849
1400 481
1471 315
1541 123
1787 0
2485 916
2266 956
2186 933
2070 701
2244 720
1441 999
1370 847
1360 681
1593 1152
2146 189
SCALE=0.0124749625357337
ID=VcChLrv02021009

LM=15
2465 1028
1081 505
1183 299
1338 103
1624 0
2396 1102
2160 1117
2065 1090
1953 830
2152 860
1155 1146
1037 934
1037 727
1355 1320
2082 269
SCALE=0.0146622798148954
ID=VcChLvi060230002

LM=15
2522 913
1353 456
1443 271
1530 95
1786 0
2449 990
2227 1004
2136 971
2067 734
2201 758
1362 980
1285 810
1285 630
1489 1138
2150 213
SCALE=0.0145556805291634
ID=VcChLvi06023001

LM=15
2885 907
1672 441
1750 258
1910 76
2157 0
2808 980
2610 992
2521 971
2416 730
2569 747
1757 1031
1643 852
1621 671
1919 1178
2520 250
SCALE=0.0145841561330071
ID=VcChLvi06023003

LM=15
2504 956
1353 379
1436 198
1637 34
1858 0
2432 1007
2249 1007
2164 972
2076 736
2225 771
1347 929
1267 739
1273 540
1522 1118
2222 297
SCALE=0.0146015931066821
ID=VcChLvi06023004

LM=15
2370 978
1190 478
1278 295
1383 98
1646 0
2311 1045
2098 1045
2007 1018
1920 773
2096 810
1232 1014
1157 837
1130 654
1381 1201
2000 237
SCALE=0.0146015931066821
ID=VcChLvi06023005

LM=15
2450 777
1325 489
1379 319
1420 135
1646 0
2401 848
2183 893
2099 876
1977 653
2142 667
1414 942
1318 796
1302 645
1559 1068
2028 188
SCALE=0.0146372129890367
ID=VcChLvi06023006

LM=15
2723 882
1328 521
1389 314
1553 129
1813 0
2665 964
2450 1017
2339 997
2221 763
2377 768
1473 1134
1349 957
1304 738
1655 1289
2228 207
SCALE=0.0143843103259808
ID=VcChLvi06023007

LM=15
2552 899
1398 416
1482 237
1640 84
1853 0
2483 966
2264 977
2198 946
2107 711
2262 746
1459 940
1369 757
1359 589
1619 1101
2194 239
SCALE=0.0146017293091134
ID=VcChLvi06023008

LM=15
2879 959
1704 503
1788 320
1892 116
2147 0
2811 1045
2592 1054
2501 1025
2425 778
2582 794
1751 1037
1656 872
1644 695
1886 1208
2512 227
SCALE=0.0145699112075687
ID=VcChLvi06023010

LM=15
2464 998
1285 401
1399 225
1514 22
1826 0
2394 1071
2169 1059
2085 1021
1994 769
2173 806
1301 972
1208 774
1214 566
1445 1140
2152 244
SCALE=0.0145911480161309
ID=VcChLvi06023011

LM=15
2325 923
1072 435
1158 240
1304 69
1569 0
2269 985
2036 1020
1948 995
1838 740
2004 762
1151 1007
1024 812
1015 623
1314 1176
1950 247
SCALE=0.0145840768599328
ID=VcChLvi06023012

LM=15
2711 981
1347 515
1445 297
1585 94
1907 0
2644 1061
2433 1077
2337 1055
2236 818
2429 846
1453 1131
1330 934
1291 737
1636 1291
2313 277
SCALE=0.0145804398749297
ID=VcChLvi06023014

LM=15
2607 973
1313 522
1380 334
1472 125
1731 0
2539 1050
2271 1077
2220 1048
2103 797
2322 827
1418 1103
1286 917
1257 710
1551 1247
2176 222
SCALE=0.0145734711047488
ID=VcChLvi06023015

LM=15
2554 906
1345 476
1429 288
1541 108
1798 0
2501 971
2294 994
2196 974
2092 733
2265 755
1379 977
1306 818
1297 643
1505 1121
2161 234
SCALE=0.0145521503423183
ID=VcChLvi06023016

LM=15
2604 970
1394 392
1477 210
1629 53
1921 0
2537 1030
2302 1032
2216 1004
2142 756
2312 799
1409 960
1320 761
1338 575
1574 1140
2279 253
SCALE=0.0145699112075687
ID=VcChLvi06023017

LM=15
2581 1052
1205 480
1314 278
1496 78
1777 0
2500 1125
2248 1152
2165 1127
2060 838
2239 870
1259 1121
1157 911
1146 703
1451 1309
2203 280
SCALE=0.0145695916148585
ID=VcChLvi06023018

LM=15
2880 859
1565 455
1642 269
1775 84
2059 0
2833 920
2607 971
2533 959
2392 722
2579 741
1714 1062
1565 862
1536 671
1893 1187
2442 200
SCALE=0.0145557049432791
ID=VcChLvi06023019

LM=15
2415 823
1253 468
1327 287
1451 112
1674 0
2367 899
2140 939
2054 919
1946 688
2133 711
1355 991
1240 823
1207 633
1479 1139
2016 170
SCALE=0.0145381597946668
ID=VcChLvi06023020

LM=15
2636 993
1272 551
1373 339
1461 121
1743 0
2573 1068
2299 1115
2198 1082
2087 826
2281 834
1371 1184
1242 969
1235 769
1533 1360
2161 241
SCALE=0.0144080104064279
ID=VcChLvi06023021

LM=15
2600 867
1325 510
1393 313
1460 103
1730 0
2533 957
2337 988
2240 978
2105 720
2274 730
1430 1036
1320 871
1292 690
1574 1179
2144 176
SCALE=0.0145451656217651
ID=VcChLvi06023024

LM=15
3069 1026
1858 448
1949 252
2104 68
2400 0
2998 1096
2762 1095
2687 1061
2627 795
2779 834
1888 1035
1774 845
1789 644
2034 1203
2791 307
SCALE=0.012752951058042
ID=VcChMam01949001

LM=15
2599 1157
1339 418
1472 252
1607 72
1895 0
2525 1218
2271 1206
2177 1156
2103 865
2292 920
1258 998
1183 800
1224 606
1387 1201
2328 304
SCALE=0.012752951058042
ID=VcChMam01949002

LM=15
3011 1043
1814 369
1932 201
2092 60
2365 0
2929 1099
2676 1084
2601 1046
2553 788
2717 834
1797 942
1712 741
1729 561
1938 1139
2736 341
SCALE=0.012752951058042
ID=VcChMam01949003

LM=15
2944 1249
1862 348
2038 183
2208 31
2488 0
2854 1296
2614 1249
2540 1193
2516 884
2690 973
1693 945
1654 732
1714 515
1788 1142
2806 411
SCALE=0.012752951058042
ID=VcChMam01949004

LM=15
2641 1073
1296 467
1413 275
1565 69
1891 0
2558 1153
2286 1155
2201 1115
2125 836
2297 865
1302 1063
1210 865
1217 648
1494 1262
2299 314
SCALE=0.012752951058042
ID=VcChMam01954001

LM=15
2756 1066
1553 489
1668 285
1794 95
2073 0
2680 1142
2440 1137
2341 1096
2261 818
2458 858
1575 1087
1486 889
1492 695
1709 1244
2454 266
SCALE=0.012752951058042
ID=VcChMam02951001

LM=15
3423 1079
1936 490
2059 262
2268 61
2627 0
3351 1160
3047 1177
2965 1142
2883 855
3067 875
2009 1178
1892 959
1888 740
2171 1360
3033 295
SCALE=0.012752951058042
ID=VcChMam07983001

LM=15
3255 1375
1944 396
2105 188
2339 11
2668 0
3161 1429
2883 1370
2798 1316
2767 1005
2955 1083
1824 1060
1773 824
1812 582
1961 1314
3106 512
SCALE=0.012752951058042
ID=VcChMam07989001

LM=15
2680 1185
1210 637
1295 409
1382 161
1691 0
2583 1287
2327 1313
2226 1288
2071 981
2305 1008
1282 1320
1185 1111
1149 872
1472 1529
2173 292
SCALE=0.012752951058042
ID=VcChMam10971001

LM=15
2738 1283
1075 650
1201 397
1375 149
1705 0
2651 1380
2359 1404
2244 1367
2119 1030
2311 1057
1201 1472
1070 1244
1028 966
1445 1680
2253 358
SCALE=0.012752951058042
ID=VcChMam10971002

LM=15
3054 1338
1711 373
1873 188
2101 13
2488 0
2964 1405
2705 1360
2623 1315
2576 986
2752 1055
1607 1097
1524 822
1585 578
1799 1368
2896 418
SCALE=0.012752951058042
ID=VcChMej04968001

LM=15
2486 1099
977 584
1059 370
1197 154
1505 0
2403 1197
2119 1227
2034 1203
1912 907
2080 923
1065 1221
948 1019
934 820
1228 1405
1995 280
SCALE=0.012752951058042
ID=VcChMej04968002

LM=15
2872 1028
1603 546
1683 341
1764 115
2050 0
2789 1118
2505 1142
2434 1114
2330 825
2523 850
1607 1135
1515 935
1549 742
1777 1321
2439 233
SCALE=0.012752951058042
ID=VcChMej04968003

LM=15
2414 1078
939 630
1026 428
1097 188
1384 0
2329 1174
2067 1218
1977 1195
1797 920
2080 927
1053 1278
929 1080
910 868
1243 1459
1856 257
SCALE=0.012752951058042
ID=VcChMej04968004

LM=15
2883 959
1539 594
1612 394
1656 150
1914 0
2822 1036
2560 1097
2462 1077
2323 813
2518 816
1645 1189
1531 1012
1493 806
1788 1334
2363 204
SCALE=0.012752951058042
ID=VcChMej04968005

LM=15
2723 756
1306 624
1363 418
1400 171
1636 0
2681 863
2419 972
2323 966
2154 717
2340 691
1496 1210
1343 1034
1283 829
1685 1308
2105 124
SCALE=0.012752951058042
ID=VcChMej04968006

LM=15
3970 1152
2504 628
2600 413
2674 173
2973 0
3878 1239
3573 1276
3465 1241
3339 933
3562 967
2577 1294
2445 1058
2432 837
2713 1480
3458 276
SCALE=0.012752951058042
ID=VcChMej04968007

LM=15
2977 1234
1661 341
1838 163
2060 0
2427 10
2884 1305
2591 1257
2511 1204
2473 901
2654 976
1645 1070
1553 827
1567 600
1741 1273
2778 394
SCALE=0.012752951058042
ID=VcChMej09983001

LM=15
3026 1153
1755 403
1888 217
2079 52
2396 0
2946 1221
2680 1208
2590 1162
2518 877
2728 937
1695 1027
1624 817
1655 599
1809 1240
2789 354
SCALE=0.012752951058042
ID=VcChMej09983002

LM=15
3007 1121
1827 391
1947 206
2100 37
2387 0
2909 1180
2662 1167
2578 1117
2499 813
2722 896
1755 991
1698 779
1730 575
1845 1180
2765 263
SCALE=0.012752951058042
ID=VcChMej09983003

LM=15
2989 1274
1733 491
1870 303
2010 79
2329 0
2918 1338
2641 1312
2545 1258
2481 953
2677 1025
1686 1123
1626 908
1663 698
1786 1320
2687 321
SCALE=0.012752951058042
ID=VcChMej09983004

LM=15
2858 1122
1406 585
1497 369
1576 115
1886 0
2779 1200
2498 1239
2414 1217
2276 922
2495 949
1436 1215
1354 1009
1345 790
1587 1403
2352 284
SCALE=0.012758953623495
ID=VcChMis04018001

LM=15
2663 1099
1091 626
1188 391
1344 157
1675 0
2564 1196
2270 1241
2169 1209
2022 910
2250 934
1191 1300
1069 1089
1053 864
1407 1487
2158 290
SCALE=0.012758953623495
ID=VcChMis04018002

LM=15
2613 1124
1058 588
1149 337
1330 117
1672 0
2529 1199
2235 1244
2153 1218
2040 913
2223 947
1199 1276
1071 1081
1018 851
1443 1478
2175 307
SCALE=0.012758953623495
ID=VcChMis04018003

LM=15
2929 980
1639 585
1701 374
1806 151
2096 0
2853 1062
2621 1115
2490 1088
2379 805
2572 822
1722 1184
1602 1004
1573 788
1872 1341
2445 196
SCALE=0.0124736239533726
ID=VcChOnc02021001

LM=15
2514 901
1229 502
1303 304
1408 105
1651 0
2459 961
2210 1013
2138 994
2016 742
2176 749
1333 1068
1204 863
1175 687
1509 1224
2076 237
SCALE=0.0124736239533726
ID=VcChOnc02021002

LM=15
2781 892
1450 528
1534 349
1585 141
1843 0
2714 985
2457 1035
2376 1015
2265 756
2433 766
1564 1093
1437 905
1400 710
1691 1241
2271 191
SCALE=0.0124736239533726
ID=VcChOnc02021003

LM=15
2689 961
1427 611
1504 430
1571 157
1806 0
2631 1040
2387 1089
2279 1063
2156 804
2352 810
1469 1171
1364 988
1368 796
1640 1335
2254 214
SCALE=0.0124736239533726
ID=VcChOnc02021004

LM=15
2846 1029
1398 586
1489 371
1602 126
1909 0
2785 1093
2538 1161
2447 1149
2309 857
2462 862
1521 1222
1375 1024
1349 819
1732 1385
2392 268
SCALE=0.0124736239533726
ID=VcChOnc02021005

LM=15
3984 985
2664 577
2757 372
2843 131
3143 0
3913 1078
3651 1114
3573 1092
3466 817
3647 825
2735 1183
2625 998
2594 789
2849 1337
3499 198
SCALE=0.012752951058042
ID=VcChPai02963001

LM=15
2956 1235
1769 500
1907 331
2032 116
2280 0
2866 1295
2616 1256
2544 1216
2492 925
2666 989
1692 1090
1640 884
1669 687
1794 1266
2677 354
SCALE=0.012752951058042
ID=VcChPen01958001

LM=15
3084 1173
1809 387
1945 194
2149 34
2456 0
3015 1233
2765 1222
2667 1179
2626 892
2799 950
1748 1030
1666 804
1710 572
1882 1241
2841 389
SCALE=0.012752951058042
ID=VcChPen11920001

LM=15
3076 1238
2078 340
2251 198
2435 19
2725 0
2997 1290
2730 1223
2651 1155
2674 863
2838 955
1889 904
1850 673
1937 483
1964 1121
3020 396
SCALE=0.012752951058042
ID=VcChPen11955001

LM=15
2928 1271
1893 285
2062 125
2295 0
2516 44
2828 1322
2559 1226
2512 1184
2534 890
2687 974
1735 922
1686 652
1766 456
1823 1155
2838 437
SCALE=0.012752951058042
ID=VcChPen11955002

LM=15
3217 1247
1960 394
2110 195
2303 29
2611 0
3121 1300
2845 1263
2767 1213
2730 930
2894 990
1875 1034
1809 817
1847 623
2023 1252
2993 419
SCALE=0.012752951058042
ID=VcChPen11955003

LM=15
3015 1091
1994 378
2115 229
2232 37
2506 0
2926 1132
2698 1100
2605 1049
2584 788
2760 863
1875 894
1832 699
1877 523
1968 1089
2836 331
SCALE=0.012752951058042
ID=VcChPen11955004

LM=15
2930 970
2063 317
2175 195
2294 32
2543 0
2868 1008
2642 960
2584 921
2561 681
2707 739
1983 759
1938 602
1985 440
2046 918
2789 276
SCALE=0.012752951058042
ID=VcChPen11956001

LM=15
2988 1123
1760 450
1878 254
2019 59
2329 0
2918 1187
2652 1182
2550 1130
2482 847
2672 902
1726 1014
1652 816
1678 631
1851 1213
2686 308
SCALE=0.012752951058042
ID=VcChPen12957001

LM=15
2569 797
1596 357
1684 207
1773 36
1979 0
2512 854
2330 861
2232 828
2162 606
2328 646
1594 804
1536 659
1546 510
1703 940
2266 185
SCALE=0.0143264842014328
ID=VcChPnf00019001

LM=15
2653 693
1781 407
1855 284
1886 122
2054 0
2608 760
2415 784
2356 766
2292 583
2411 588
1799 801
1752 689
1725 556
1888 919
2344 163
SCALE=0.0143264842014328
ID=VcChPnf05021001

LM=15
2785 961
1336 558
1403 341
1523 130
1785 0
2706 1046
2436 1098
2359 1081
2208 801
2414 826
1442 1160
1327 976
1302 775
1636 1334
2282 249
SCALE=0.0124724208393353
ID=VcChPnf11020001

LM=15
2705 1090
1143 604
1227 379
1349 168
1633 0
2634 1175
2373 1213
2263 1190
2113 893
2335 912
1248 1273
1119 1057
1104 827
1455 1479
2180 266
SCALE=0.0124724208393353
ID=VcChPnf11020002

LM=15
2824 934
1486 531
1549 321
1694 119
1963 0
2765 1006
2502 1036
2402 1006
2300 763
2477 787
1545 1100
1449 919
1424 732
1711 1260
2437 250
SCALE=0.0124724208393353
ID=VcChPnf11020003

LM=15
2701 940
1289 543
1377 340
1503 133
1802 0
2634 1022
2365 1083
2264 1062
2149 790
2336 802
1391 1172
1247 969
1234 745
1586 1346
2234 212
SCALE=0.0124724208393353
ID=VcChPnf11020004

LM=15
2466 956
1055 555
1140 361
1253 154
1511 0
2398 1038
2126 1091
2035 1068
1917 792
2090 802
1165 1148
1051 971
1025 777
1355 1303
1997 250
SCALE=0.0124724208393353
ID=VcChPnf11020005

LM=15
2743 858
1374 518
1450 317
1569 117
1818 0
2686 931
2451 989
2368 980
2241 740
2400 743
1519 1091
1412 931
1366 745
1680 1236
2281 204
SCALE=0.0124724208393353
ID=VcChPnf11020006

LM=15
3060 1403
2655 96
2877 59
3107 0
3353 123
2979 1397
2803 1208
2760 1096
2910 867
3005 1021
2261 505
2332 310
2479 187
2221 738
3405 653
SCALE=0.012752951058042
ID=VcChPnt02949001

LM=15
2687 926
1344 488
1428 265
1568 83
1833 0
2630 993
2386 1044
2298 1031
2172 762
2350 782
1437 1102
1298 914
1286 682
1652 1277
2266 244
SCALE=0.0124724208393353
ID=VcChPtm02021001

LM=15
2716 733
1754 425
1812 277
1857 110
2061 0
2648 802
2423 828
2367 810
2273 587
2427 597
1768 837
1717 711
1715 564
1881 975
2389 195
SCALE=0.0124724208393353
ID=VcChPtm02021002

LM=15
1583 765
659 271
775 116
914 12
1126 0
1528 806
1366 808
1306 780
1240 570
1366 600
650 722
590 566
605 421
774 866
1387 184
SCALE=0.0181999696375328
ID=VcChPto02009001

LM=15
2975 1026
1502 525
1594 294
1765 68
2102 0
2902 1106
2609 1141
2528 1111
2392 830
2595 851
1619 1172
1490 966
1467 741
1811 1353
2539 259
SCALE=0.012758953623495
ID=VcChPuj03019001

LM=15
3009 1139
1492 630
1586 386
1725 138
1992 0
2940 1225
2644 1268
2537 1238
2430 938
2613 947
1561 1293
1443 1068
1450 851
1763 1474
2514 317
SCALE=0.012475030874004
ID=VcChPun02021001

LM=15
2720 920
1437 553
1508 361
1572 168
1789 0
2664 994
2422 1034
2339 1007
2206 756
2397 775
1560 1105
1437 913
1407 733
1736 1271
2245 216
SCALE=0.0124594075734158
ID=VcChPun02021002

LM=15
2992 1053
1473 613
1561 378
1723 139
2052 0
2918 1133
2648 1186
2561 1164
2428 878
2609 890
1605 1273
1471 1065
1429 843
1840 1450
2521 275
SCALE=0.012758953623495
ID=VcChPur04018001

LM=15
2858 1062
1469 588
1574 371
1676 156
1974 0
2769 1143
2482 1165
2391 1132
2292 851
2498 872
1540 1212
1393 1005
1392 784
1726 1383
2426 254
SCALE=0.012758953623495
ID=VcChPur04018002

LM=15
2529 1220
1467 328
1618 182
1797 21
2098 0
2435 1255
2179 1203
2106 1151
2086 860
2269 949
1324 894
1298 688
1346 500
1392 1092
2383 362
SCALE=0.012752951058042
ID=VcChPut02984001

LM=15
3026 1088
1636 520
1730 272
1905 89
2240 0
2954 1144
2667 1177
2583 1147
2505 856
2677 884
1712 1153
1596 937
1601 729
1868 1335
2680 305
SCALE=0.012758953623495
ID=VcChPut03019001

LM=15
2801 975
1489 542
1583 323
1689 113
1968 0
2728 1046
2442 1098
2368 1074
2271 817
2470 836
1543 1124
1438 939
1427 730
1698 1287
2378 259
SCALE=0.012758953623495
ID=VcChPut03019002

LM=15
2651 948
1152 531
1227 307
1383 124
1694 0
2592 1020
2306 1077
2219 1051
2099 810
2294 822
1318 1098
1176 917
1136 703
1511 1265
2140 237
SCALE=0.012758953623495
ID=VcChPut03019003

LM=15
2809 982
1444 472
1554 276
1693 92
1977 0
2735 1058
2459 1086
2374 1062
2280 788
2460 820
1513 1064
1399 872
1385 677
1685 1214
2414 250
SCALE=0.012758953623495
ID=VcChPut03019004

LM=15
2936 1068
1518 506
1616 274
1793 98
2119 0
2857 1137
2599 1158
2501 1130
2385 833
2578 869
1540 1135
1458 937
1453 728
1745 1329
2555 297
SCALE=0.012758953623495
ID=VcChPut03019005

LM=15
2740 1108
1271 626
1344 405
1422 174
1768 0
2651 1199
2381 1234
2290 1209
2153 916
2358 928
1359 1315
1225 1092
1219 862
1605 1532
2299 363
SCALE=0.0123786416720766
ID=VcChPut03019006

LM=15
2811 1061
1309 468
1433 268
1586 110
1873 0
2723 1152
2435 1185
2345 1146
2216 866
2381 894
1435 1167
1298 926
1282 710
1617 1365
2337 312
SCALE=0.0123786416720766
ID=VcChPut03019007

LM=15
2791 1077
1350 624
1432 397
1528 167
1806 0
2713 1166
2431 1211
2315 1185
2191 895
2419 923
1423 1248
1313 1039
1291 846
1585 1436
2226 235
SCALE=0.0123786416720766
ID=VcChPut03019008

LM=15
2786 1181
1178 621
1274 374
1441 137
1782 0
2690 1270
2407 1307
2307 1280
2188 972
2375 991
1259 1300
1146 1090
1120 865
1416 1483
2253 291
SCALE=0.0123786416720766
ID=VcChPut03019009

LM=15
2744 992
1315 607
1402 365
1510 135
1776 0
2666 1081
2416 1132
2321 1104
2176 829
2376 846
1423 1189
1328 1011
1300 814
1588 1358
2239 229
SCALE=0.0123786416720766
ID=VcChPut05019001

LM=15
2812 1046
1320 582
1405 353
1543 148
1843 0
2733 1139
2452 1183
2348 1154
2218 867
2431 878
1425 1226
1315 1034
1287 824
1631 1419
2318 271
SCALE=0.0123786416720766
ID=VcChPut05019002

LM=15
2630 881
1367 552
1426 349
1493 141
1721 0
2561 961
2298 1010
2226 992
2095 751
2284 754
1428 1075
1339 919
1331 746
1583 1214
2119 223
SCALE=0.0123786416720766
ID=VcChPut05019003

LM=15
2761 999
1367 626
1415 411
1472 165
1738 0
2695 1087
2422 1149
2339 1128
2190 856
2394 865
1451 1217
1335 1023
1321 838
1651 1401
2204 245
SCALE=0.0123786416720766
ID=VcChPut05019004

LM=15
2760 735
1638 486
1677 294
1750 108
1989 0
2702 816
2472 863
2403 846
2286 630
2431 629
1719 929
1618 769
1614 639
1848 1045
2315 158
SCALE=0.0123786416720766
ID=VcChPut05019005

LM=15
2758 968
1522 510
1611 332
1718 126
2004 0
2678 1050
2423 1066
2336 1038
2240 768
2430 806
1594 1053
1489 865
1475 687
1732 1211
2400 254
SCALE=0.0123786416720766
ID=VcChPut05019006

LM=15
2680 850
1357 530
1397 344
1444 158
1671 0
2611 937
2343 984
2244 960
2132 718
2341 727
1448 1056
1362 905
1334 728
1591 1203
2133 144
SCALE=0.0123786416720766
ID=VcChPut05019007

LM=15
2697 942
1363 595
1399 379
1465 164
1714 0
2620 1025
2396 1072
2272 1058
2126 793
2340 810
1447 1176
1326 985
1315 790
1637 1346
2207 260
SCALE=0.0123786416720766
ID=VcChPut05019008

LM=15
2613 938
1342 433
1443 262
1583 91
1871 0
2535 1012
2282 1032
2205 996
2123 746
2297 781
1396 1022
1285 836
1295 630
1558 1189
2253 233
SCALE=0.0123786416720766
ID=VcChPut05019009

LM=15
2698 947
1406 531
1499 344
1563 133
1852 0
2633 1014
2371 1056
2280 1032
2163 770
2350 785
1458 1090
1355 908
1344 702
1631 1256
2258 234
SCALE=0.0123786416720766
ID=VcChPut05019010

LM=15
2806 833
1600 411
1672 240
1809 98
2056 0
2746 899
2515 932
2449 914
2338 679
2484 695
1666 941
1566 795
1563 606
1832 1096
2438 209
SCALE=0.0123786416720766
ID=VcChPut05019011

LM=15
2806 959
1419 551
1491 349
1581 144
1810 0
2740 1044
2470 1102
2382 1080
2257 820
2453 834
1524 1125
1421 947
1403 762
1678 1294
2255 231
SCALE=0.0123786416720766
ID=VcChPut05019012

LM=15
2830 1018
1443 588
1517 336
1658 127
1952 0
2736 1084
2484 1108
2422 1085
2317 844
2495 868
1578 1149
1440 950
1408 777
1724 1295
2381 294
SCALE=0.0123786416720766
ID=VcChPut05019013

LM=15
2824 886
1500 450
1574 264
1696 101
1946 0
2757 970
2519 1000
2438 979
2318 724
2484 734
1567 1009
1484 837
1472 659
1727 1165
2364 216
SCALE=0.0123786416720766
ID=VcChPut05019014

LM=15
2821 964
1610 495
1713 288
1819 90
2115 0
2742 1042
2501 1049
2412 1017
2341 763
2522 793
1647 1041
1568 864
1556 681
1767 1209
2492 276
SCALE=0.0123786416720766
ID=VcChPut05019015

LM=15
2771 894
1369 511
1449 298
1578 112
1845 0
2713 966
2447 1023
2368 1005
2230 759
2417 767
1466 1077
1341 906
1320 717
1644 1229
2297 231
SCALE=0.0123786416720766
ID=VcChPut05019016

LM=15
2664 985
1301 559
1368 361
1447 146
1719 0
2579 1072
2341 1110
2256 1087
2136 825
2306 828
1376 1126
1277 950
1258 762
1526 1303
2216 232
SCALE=0.0123786416720766
ID=VcChPut05019017

LM=15
2759 1008
1304 600
1389 389
1475 140
1737 0
2673 1106
2416 1142
2317 1126
2167 866
2363 875
1396 1194
1300 1014
1276 823
1543 1368
2182 224
SCALE=0.0123786416720766
ID=VcChPut05019018

LM=15
2845 981
1497 543
1566 351
1643 123
1926 0
2777 1060
2517 1099
2423 1074
2304 812
2513 832
1535 1107
1450 926
1450 745
1705 1286
2334 190
SCALE=0.0123786416720766
ID=VcChPut05019019

LM=15
2785 884
1499 560
1577 358
1654 153
1878 0
2724 989
2477 1050
2356 1033
2221 761
2429 761
1578 1125
1475 949
1458 767
1712 1289
2280 186
SCALE=0.012490476129935
ID=VcChPut05019020

LM=15
2893 850
1729 395
1828 212
1963 60
2217 0
2824 921
2612 946
2507 909
2398 663
2580 691
1777 938
1699 771
1693 594
1887 1091
2547 220
SCALE=0.012490476129935
ID=VcChPut05019021

LM=15
2788 1037
1169 604
1249 385
1395 165
1670 0
2723 1123
2412 1198
2303 1173
2158 874
2378 880
1333 1273
1195 1060
1145 844
1551 1480
2207 265
SCALE=0.012490476129935
ID=VcChPut05019022

LM=15
2749 986
1376 577
1452 377
1522 151
1801 0
2691 1076
2430 1141
2311 1118
2163 833
2392 851
1464 1164
1367 980
1339 788
1612 1329
2234 241
SCALE=0.012490476129935
ID=VcChPut05019023

LM=15
2812 700
1638 460
1726 281
1802 112
2020 0
2747 793
2513 855
2427 844
2288 597
2468 588
1670 936
1616 792
1607 640
1772 1070
2310 99
SCALE=0.012490476129935
ID=VcChPut05019024

LM=15
2700 905
1365 557
1449 359
1548 174
1811 0
2646 992
2398 1043
2301 1026
2163 764
2352 766
1476 1148
1341 958
1327 763
1623 1291
2234 225
SCALE=0.012490476129935
ID=VcChPut05019025

LM=15
2703 974
1165 604
1232 366
1351 146
1660 0
2633 1060
2382 1129
2274 1117
2119 839
2305 840
1340 1273
1192 1086
1141 861
1548 1431
2187 252
SCALE=0.012487512098057
ID=VcChQcq11020001

LM=15
3008 1089
1410 573
1507 333
1683 97
1970 0
2936 1185
2666 1232
2561 1207
2407 907
2602 915
1555 1278
1427 1078
1380 848
1740 1467
2493 273
SCALE=0.012487512098057
ID=VcChQcq11020002

LM=15
2671 1072
1012 664
1061 459
1164 196
1521 0
2606 1158
2329 1237
2220 1216
2047 912
2263 924
1154 1315
1013 1110
974 878
1378 1511
2094 329
SCALE=0.012487512098057
ID=VcChQcq11020003

LM=15
2732 1160
1095 567
1190 313
1366 101
1783 0
2650 1235
2373 1275
2258 1240
2134 947
2313 970
1241 1260
1114 1036
1069 813
1458 1493
2281 323
SCALE=0.012487512098057
ID=VcChQcq11020004

LM=15
2654 1021
1196 665
1265 447
1317 214
1595 0
2575 1108
2272 1162
2190 1138
2043 858
2243 862
1291 1281
1175 1100
1155 880
1503 1468
2092 228
SCALE=0.012487512098057
ID=VcChQcq11020007

LM=15
2890 1167
1653 363
1798 190
1985 20
2295 0
2805 1219
2538 1188
2479 1153
2437 867
2596 925
1573 1001
1522 793
1550 580
1727 1203
2688 345
SCALE=0.012752951058042
ID=VcChRaf12959001

LM=15
2374 1143
1213 408
1339 225
1495 46
1796 0
2295 1195
2046 1170
1978 1133
1928 862
2083 909
1116 956
1069 743
1105 565
1249 1162
2124 348
SCALE=0.012752951058042
ID=VcChRom01932001

LM=15
2573 871
1569 448
1627 298
1690 115
1917 0
2508 924
2286 940
2211 911
2149 685
2298 705
1522 856
1477 711
1487 576
1604 978
2278 250
SCALE=0.012752951058042
ID=VcChSer06967001

LM=15
2681 950
1419 587
1497 389
1551 153
1743 0
2623 1028
2361 1077
2285 1060
2181 788
2369 804
1499 1166
1393 991
1387 808
1675 1334
2223 205
SCALE=0.0124780975446408
ID=VcChSnf08001001

LM=15
2945 774
1800 507
1863 332
1940 130
2167 0
2887 846
2658 890
2580 870
2477 656
2624 662
1899 964
1799 820
1764 661
2031 1090
2529 191
SCALE=0.0124767175543459
ID=VcChSnH08002001

LM=15
2896 794
1656 448
1741 264
1859 87
2102 0
2854 857
2628 925
2539 910
2446 687
2577 687
1748 985
1633 834
1610 660
1921 1131
2490 222
SCALE=0.0124767175543459
ID=VcChSnH08002002

LM=15
2920 844
1552 488
1630 294
1758 107
2058 0
2856 924
2610 980
2519 959
2403 712
2580 723
1674 1042
1554 874
1531 697
1867 1193
2472 217
SCALE=0.0124767175543459
ID=VcChSnH08002003

LM=15
2724 939
1416 575
1482 358
1565 143
1830 0
2639 1028
2388 1057
2306 1040
2180 773
2376 792
1523 1126
1390 943
1372 751
1697 1284
2277 229
SCALE=0.012758953623495
ID=VcChSoc03019001

LM=15
2679 962
1162 585
1224 374
1310 171
1544 0
2611 1055
2323 1120
2235 1100
2110 830
2286 833
1344 1209
1211 1049
1156 827
1552 1352
2113 233
SCALE=0.012758953623495
ID=VcChSoc03019002b

LM=15
2823 986
1311 583
1389 358
1516 131
1820 0
2768 1051
2492 1124
2384 1102
2255 824
2451 846
1390 1193
1290 1006
1283 801
1583 1377
2328 257
SCALE=0.012758953623495
ID=VcChSoc03019003

LM=15
2808 961
1367 497
1433 290
1583 104
1891 0
2744 1035
2462 1077
2373 1053
2244 779
2440 798
1474 1115
1342 909
1333 695
1662 1293
2316 230
SCALE=0.012758953623495
ID=VcChSoc03019003b

LM=15
2836 1025
1267 605
1341 377
1510 145
1832 0
2772 1098
2474 1162
2383 1139
2237 860
2443 875
1451 1296
1283 1082
1236 841
1652 1444
2317 254
SCALE=0.012758953623495
ID=VcChSoc03019004

LM=15
2857 1091
1398 533
1524 289
1682 97
2019 0
2772 1169
2494 1200
2402 1172
2287 869
2478 905
1467 1188
1344 966
1353 735
1661 1380
2436 297
SCALE=0.012758953623495
ID=VcChSoc03019005

LM=15
2854 928
1538 546
1623 339
1725 146
1983 0
2775 1001
2522 1051
2423 1032
2309 767
2519 785
1673 1138
1532 959
1502 776
1829 1283
2377 226
SCALE=0.012758953623495
ID=VcChSoc04017001

LM=15
2704 1083
1392 492
1476 279
1615 78
1882 0
2621 1162
2384 1168
2300 1135
2179 852
2355 888
1429 1112
1332 915
1320 699
1596 1307
2250 240
SCALE=0.0124904258547051
ID=VcChSor05019001

LM=15
2800 1075
1288 554
1397 337
1573 106
1876 0
2719 1160
2474 1192
2394 1176
2239 882
2420 898
1409 1258
1246 1036
1230 807
1615 1449
2382 310
SCALE=0.0123786416720766
ID=VcChSor05019002

LM=15
2933 957
1608 550
1687 335
1775 118
2053 0
2854 1044
2614 1082
2509 1064
2388 789
2581 807
1676 1126
1565 939
1557 742
1832 1296
2459 246
SCALE=0.0124904258547051
ID=VcChSor05019003

LM=15
2867 1082
1361 559
1456 320
1625 113
1943 0
2800 1158
2542 1204
2449 1180
2302 890
2507 918
1456 1240
1327 1027
1299 810
1682 1451
2385 279
SCALE=0.0123786416720766
ID=VcChSor05019004

LM=15
2783 904
1500 509
1579 324
1675 147
1923 0
2709 994
2426 1033
2337 1013
2243 738
2389 747
1587 1104
1486 937
1457 732
1745 1267
2321 178
SCALE=0.0123786416720766
ID=VcChSor05019005

LM=15
2856 1005
1533 547
1618 338
1709 120
2001 0
2769 1088
2515 1117
2426 1089
2321 822
2490 838
1602 1159
1489 972
1474 750
1778 1333
2436 289
SCALE=0.0123786416720766
ID=VcChSor05019006

LM=15
2775 996
1318 590
1382 352
1517 122
1808 0
2692 1072
2395 1113
2308 1092
2177 808
2373 823
1406 1205
1288 1020
1254 810
1619 1369
2250 231
SCALE=0.0123786416720766
ID=VcChSor05019007

LM=15
2755 787
1539 483
1611 303
1687 110
1908 0
2692 864
2484 900
2397 882
2278 665
2435 672
1663 989
1560 841
1512 672
1807 1117
2305 193
SCALE=0.0123786416720766
ID=VcChSor05019008

LM=15
2862 1009
1312 532
1384 293
1559 94
1799 0
2782 1070
2506 1122
2386 1091
2243 829
2448 837
1403 1157
1296 970
1269 769
1618 1347
2391 312
SCALE=0.0123786416720766
ID=VcChSor05019009

LM=15
2897 1012
1376 580
1449 367
1598 144
1892 0
2817 1107
2540 1158
2418 1134
2300 858
2470 865
1498 1252
1359 1033
1331 794
1727 1430
2366 273
SCALE=0.0123786416720766
ID=VcChSor05019010

LM=15
2883 959
1313 598
1380 371
1514 157
1825 0
2801 1056
2518 1123
2417 1101
2251 818
2470 822
1468 1206
1341 1028
1279 815
1696 1385
2343 217
SCALE=0.0123786416720766
ID=VcChSor05019011

LM=15
2876 1049
1354 531
1441 331
1587 117
1891 0
2784 1147
2509 1179
2408 1155
2306 860
2477 878
1437 1199
1306 995
1293 749
1662 1390
2365 289
SCALE=0.0123786416720766
ID=VcChSor05019012

LM=15
2885 1199
1410 659
1523 427
1629 155
1901 0
2790 1294
2497 1316
2389 1278
2313 966
2500 998
1470 1334
1352 1133
1329 892
1627 1537
2461 340
SCALE=0.0123786416720766
ID=VcChSor05019013

LM=15
2745 1086
1304 618
1386 393
1485 156
1779 0
2658 1166
2375 1218
2257 1187
2150 901
2337 917
1383 1251
1283 1066
1268 844
1561 1449
2234 267
SCALE=0.0123786416720766
ID=VcChSor05019014

LM=15
2904 1015
1565 570
1631 367
1726 142
2004 0
2819 1105
2571 1137
2456 1112
2338 831
2507 840
1608 1185
1528 1011
1514 797
1787 1381
2419 243
SCALE=0.0123786416720766
ID=VcChSor05019015

LM=15
2244 1087
972 416
1081 207
1259 34
1584 0
2166 1146
1915 1151
1827 1117
1750 819
1905 860
982 1055
890 839
903 634
1114 1227
1934 294
SCALE=0.012752951058042
ID=VcChSpe01957001

LM=15
2495 1143
1446 409
1577 273
1732 81
2045 0
2402 1196
2162 1154
2098 1103
2042 807
2210 873
1334 970
1279 770
1338 574
1414 1148
2308 307
SCALE=0.012752951058042
ID=VcChSpe01957002

LM=15
2622 1107
1471 342
1608 166
1811 3
2097 0
2536 1159
2292 1139
2198 1085
2188 814
2340 873
1350 900
1297 705
1349 499
1504 1132
2450 341
SCALE=0.012752951058042
ID=VcChSpe01957003

LM=15
2872 1134
1776 445
1913 289
2022 73
2258 0
2780 1186
2534 1163
2454 1121
2432 858
2588 905
1682 969
1630 762
1656 585
1790 1158
2652 337
SCALE=0.012752951058042
ID=VcChSpe01957004

LM=15
2972 927
1952 359
2057 206
2161 36
2424 0
2893 983
2671 969
2588 926
2554 694
2709 742
1913 844
1852 680
1874 508
1984 984
2716 238
SCALE=0.012752951058042
ID=VcChSpe01957005

LM=15
2930 1067
1938 433
2038 266
2169 78
2420 0
2857 1118
2617 1092
2560 1057
2527 803
2664 852
1832 905
1797 733
1845 589
1923 1095
2739 343
SCALE=0.012752951058042
ID=VcChSpe01957006

LM=15
2862 1264
1601 484
1735 278
1925 82
2265 0
2772 1331
2535 1302
2447 1243
2401 955
2546 1007
1535 1085
1469 865
1512 670
1661 1293
2644 381
SCALE=0.012752951058042
ID=VcChSpe10956001

LM=15
3239 1157
2099 405
2223 248
2341 89
2539 0
3159 1205
2878 1184
2807 1144
2753 848
2937 907
2044 974
1997 786
2017 592
2109 1147
2913 297
SCALE=0.012752951058042
ID=VcChSpe12956001

LM=15
3040 880
1936 346
2028 182
2178 37
2418 0
2965 941
2734 944
2672 916
2604 681
2754 712
1956 864
1854 677
1864 504
2060 1003
2748 272
SCALE=0.012752951058042
ID=VcChSpe12956002

LM=15
2336 1110
1155 424
1280 256
1402 53
1556 0
2246 1166
2002 1157
1915 1116
1856 836
2064 914
1106 960
1050 769
1074 594
1201 1157
2000 280
SCALE=0.012752951058042
ID=VcChSpe12957001

LM=15
2752 1036
1315 603
1386 391
1467 153
1789 0
2687 1113
2414 1167
2319 1143
2190 868
2381 880
1421 1233
1289 1035
1254 800
1610 1408
2254 253
SCALE=0.0124666476339888
ID=VcChStB12020001

LM=15
2646 1031
1259 536
1345 329
1478 120
1789 0
2587 1095
2305 1137
2229 1113
2119 828
2307 862
1327 1169
1193 951
1184 743
1552 1364
2199 276
SCALE=0.0124666476339888
ID=VcChStB12020002

LM=15
2907 1050
1546 490
1638 283
1794 87
2091 0
2836 1125
2587 1148
2508 1125
2394 843
2561 874
1583 1140
1451 926
1455 704
1783 1334
2509 304
SCALE=0.0124666476339888
ID=VcChStB12020003

LM=15
2872 1146
1701 500
1820 324
1918 119
2201 0
2787 1224
2517 1204
2432 1162
2391 877
2575 933
1625 1066
1567 865
1584 655
1755 1272
2585 300
SCALE=0.012752951058042
ID=VcChStg01949001

LM=15
3233 1064
2090 503
2201 319
2320 92
2564 0
3151 1125
2890 1115
2800 1069
2758 802
2934 847
2058 1065
1995 882
2009 689
2183 1250
2939 279
SCALE=0.012752951058042
ID=VcChStg01978001

LM=15
2904 1122
1749 479
1876 303
1977 76
2273 0
2810 1194
2534 1186
2451 1140
2414 872
2589 908
1677 1055
1623 862
1644 657
1781 1257
2595 299
SCALE=0.012752951058042
ID=VcChStg01985001

LM=15
4234 1105
2645 554
2744 322
2921 121
3271 0
4148 1195
3811 1224
3716 1193
3615 896
3817 915
2773 1270
2636 1051
2603 811
2941 1443
3744 301
SCALE=0.012752951058042
ID=VcChStg02950001

LM=15
4210 1145
2711 503
2842 275
3035 96
3376 0
4112 1229
3808 1236
3734 1207
3619 893
3827 929
2816 1251
2681 1011
2643 760
2992 1428
3783 317
SCALE=0.012752951058042
ID=VcChStg02970001

LM=15
3111 1271
1766 444
1934 274
2090 82
2434 0
3016 1335
2724 1326
2606 1270
2569 929
2757 987
1717 1128
1656 894
1688 681
1828 1335
2799 349
SCALE=0.012752951058042
ID=VcChStg03969001

LM=15
3251 1084
2048 372
2178 230
2332 67
2628 0
3184 1147
2945 1123
2849 1077
2795 804
2962 856
2024 935
1954 739
1967 544
2168 1124
2985 293
SCALE=0.012752951058042
ID=VcChStg04967001

LM=15
2987 1306
1840 370
2005 207
2188 21
2521 0
2907 1361
2635 1304
2542 1244
2535 942
2725 1035
1688 1000
1648 761
1713 536
1775 1229
2861 405
SCALE=0.012752951058042
ID=VcChStg05967001

LM=15
3010 1116
1733 407
1859 231
2018 59
2376 0
2953 1184
2658 1177
2590 1138
2519 852
2688 890
1706 1063
1607 832
1641 620
1863 1263
2730 305
SCALE=0.012752951058042
ID=VcChStg05977001

LM=15
3024 1107
1885 339
2030 156
2219 0
2525 6
2956 1170
2702 1132
2636 1080
2599 807
2765 868
1819 885
1772 689
1797 512
1920 1073
2810 337
SCALE=0.012752951058042
ID=VcChStg05977002

LM=15
2958 1076
1810 340
1961 168
2154 7
2473 0
2887 1134
2621 1108
2559 1062
2527 779
2670 820
1787 986
1691 762
1709 540
1923 1173
2789 345
SCALE=0.012752951058042
ID=VcChStg05977003

LM=15
3590 937
2294 532
2372 333
2507 110
2850 0
3537 1002
3274 1036
3191 1008
3090 767
3284 787
2366 1079
2268 905
2234 715
2548 1245
3231 242
SCALE=0.012752951058042
ID=VcChStg06966001

LM=15
2956 1150
1936 342
2089 179
2234 0
2531 6
2876 1198
2652 1156
2565 1097
2554 821
2718 896
1833 909
1779 696
1833 511
1869 1067
2848 320
SCALE=0.012752951058042
ID=VcChStg06973001

LM=15
3073 1049
2019 403
2137 271
2239 109
2490 0
3013 1100
2770 1090
2715 1052
2676 797
2834 852
1958 890
1943 734
1958 576
2004 1054
2816 293
SCALE=0.012752951058042
ID=VcChStg06973002

LM=15
3192 1036
2109 398
2225 253
2338 83
2600 0
3116 1087
2846 1076
2776 1036
2744 775
2901 818
2078 925
2014 738
2039 561
2175 1098
2936 319
SCALE=0.012752951058042
ID=VcChStg06973003

LM=15
3631 859
2501 455
2573 264
2637 89
2905 0
3544 929
3315 964
3244 944
3180 686
3337 702
2528 955
2460 798
2453 622
2600 1111
3315 191
SCALE=0.012752951058042
ID=VcChStg06973004

LM=15
3842 908
2594 433
2703 248
2840 67
3140 0
3769 979
3486 1000
3405 967
3342 717
3527 743
2621 975
2547 794
2549 615
2744 1152
3518 208
SCALE=0.012752951058042
ID=VcChStg06975001

LM=15
2881 1103
1754 273
1904 119
2124 0
2453 6
2806 1150
2537 1105
2452 1052
2458 799
2613 864
1696 872
1613 646
1637 455
1782 1078
2724 327
SCALE=0.012752951058042
ID=VcChStg06977001

LM=15
3067 1059
1967 387
2095 237
2198 71
2531 0
2977 1117
2733 1093
2661 1049
2626 783
2781 832
1914 915
1840 719
1881 545
1974 1072
2835 259
SCALE=0.012752951058042
ID=VcChStg07973001

LM=15
3481 915
2153 490
2235 274
2373 93
2683 0
3402 993
3113 1034
3028 1001
2937 739
3096 755
2254 1074
2134 887
2125 700
2397 1217
3058 231
SCALE=0.012752951058042
ID=VcChStg07973002

LM=15
2563 821
1365 452
1436 287
1497 115
1771 0
2493 907
2266 949
2186 930
2074 677
2245 690
1452 958
1343 790
1331 631
1514 1085
2111 170
SCALE=0.012752951058042
ID=VcChStg07974001

LM=15
2965 1078
1808 301
1946 144
2121 8
2412 0
2871 1124
2601 1083
2531 1031
2507 766
2662 826
1745 856
1696 650
1723 467
1844 1058
2741 297
SCALE=0.012752951058042
ID=VcChStg07975001

LM=15
2916 1034
1763 353
1890 212
2017 61
2310 0
2852 1086
2597 1073
2520 1032
2462 777
2628 812
1712 902
1668 707
1683 521
1815 1090
2698 326
SCALE=0.012752951058042
ID=VcChStg07975002

LM=15
2942 1050
1870 301
2011 148
2196 3
2474 0
2866 1105
2618 1065
2540 1016
2551 754
2684 815
1784 870
1732 670
1789 485
1909 1083
2755 306
SCALE=0.012752951058042
ID=VcChStg07975003

LM=15
3097 989
2148 302
2272 185
2378 44
2626 0
3023 1033
2781 999
2708 950
2682 699
2840 761
2083 809
2033 631
2055 457
2121 948
2900 275
SCALE=0.012752951058042
ID=VcChStg07975004

LM=15
3079 914
2001 305
2114 153
2254 36
2511 0
3013 973
2771 963
2715 935
2684 705
2809 736
1946 815
1880 621
1912 459
2072 985
2856 264
SCALE=0.012752951058042
ID=VcChStg07975005

LM=15
2997 1042
1810 379
1921 206
2112 45
2373 0
2940 1098
2686 1084
2599 1035
2539 767
2693 809
1830 932
1746 722
1745 558
1932 1101
2720 293
SCALE=0.012752951058042
ID=VcChStg07975006

LM=15
3384 891
2216 487
2283 318
2367 117
2633 0
3310 961
3046 996
2971 971
2869 722
3076 746
2234 997
2131 807
2164 640
2328 1138
3012 203
SCALE=0.012752951058042
ID=VcChStg07975007

LM=15
3851 972
2604 433
2697 252
2837 96
3142 0
3796 1036
3521 1059
3440 1025
3369 755
3550 785
2603 1012
2513 824
2529 638
2737 1187
3534 237
SCALE=0.012752951058042
ID=VcChStg07976001

LM=15
4152 954
2821 525
2889 308
2981 114
3317 0
4082 1038
3835 1084
3741 1059
3625 789
3798 793
2904 1121
2780 919
2775 713
3078 1289
3732 258
SCALE=0.012752951058042
ID=VcChStg07976002

LM=15
3097 956
1926 470
2042 324
2133 139
2338 0
3039 1022
2784 1056
2682 1028
2628 779
2790 798
1963 1049
1856 850
1862 647
2066 1198
2732 258
SCALE=0.012752951058042
ID=VcChStg07976003

LM=15
4011 926
2746 524
2846 332
2961 114
3200 0
3934 999
3684 1028
3592 1003
3495 740
3682 761
2773 1079
2683 890
2684 712
2919 1237
3590 205
SCALE=0.012752951058042
ID=VcChStg07976004

LM=15
3923 871
2803 405
2898 261
2968 74
3235 0
3856 925
3598 943
3521 912
3449 672
3651 710
2830 912
2741 733
2740 560
2928 1075
3520 156
SCALE=0.012752951058042
ID=VcChStg07976005

LM=15
4412 847
3307 463
3390 296
3463 105
3721 0
4349 914
4092 947
4024 924
3941 690
4114 710
3350 939
3276 793
3265 609
3462 1083
4058 217
SCALE=0.012752951058042
ID=VcChStg07976006

LM=15
3061 1051
2053 301
2169 178
2290 36
2558 0
2973 1106
2735 1064
2654 1009
2639 756
2800 821
1953 817
1918 627
1956 455
1996 987
2833 243
SCALE=0.012752951058042
ID=VcChStg07977001

LM=15
3209 1178
2064 289
2208 115
2421 0
2735 2
3116 1236
2847 1171
2777 1121
2759 820
2927 900
1970 871
1915 642
1960 454
2031 1074
3046 368
SCALE=0.012752951058042
ID=VcChStg07977002

LM=15
4091 829
2858 420
2937 236
3063 77
3353 0
4014 901
3738 943
3659 917
3574 673
3739 697
2866 901
2796 736
2794 571
2959 1045
3661 173
SCALE=0.012752951058042
ID=VcChStg08972001

LM=15
2924 1228
1620 311
1798 148
2006 0
2318 2
2829 1285
2561 1233
2462 1174
2439 880
2605 939
1553 932
1511 714
1501 504
1685 1183
2698 366
SCALE=0.012752951058042
ID=VcChStg08973001

LM=15
3420 841
2316 436
2401 288
2467 125
2723 0
3345 914
3106 938
3026 907
2940 672
3083 676
2343 911
2267 750
2267 580
2433 1046
3059 192
SCALE=0.012752951058042
ID=VcChStg08973002

LM=15
4036 1122
2661 470
2767 252
2974 76
3318 0
3944 1182
3669 1181
3591 1149
3537 858
3699 893
2684 1090
2583 872
2604 679
2818 1283
3723 286
SCALE=0.012752951058042
ID=VcChStg08973003

LM=15
2789 1187
1573 416
1731 231
1932 61
2221 0
2712 1247
2438 1228
2358 1178
2333 894
2478 944
1514 1062
1423 835
1471 627
1653 1274
2565 356
SCALE=0.012752951058042
ID=VcChStg08975001

LM=15
2863 1061
1665 316
1799 159
1975 20
2261 0
2778 1126
2525 1103
2439 1057
2416 791
2573 841
1590 926
1514 696
1552 502
1697 1129
2654 327
SCALE=0.012752951058042
ID=VcChStg08975002

LM=15
2935 1140
1879 239
2038 103
2233 0
2529 11
2863 1184
2594 1116
2523 1060
2523 788
2673 862
1735 815
1701 603
1760 416
1828 1042
2801 324
SCALE=0.012752951058042
ID=VcChStg08975003

LM=15
2916 1073
1760 274
1894 135
2095 0
2403 1
2833 1128
2580 1099
2489 1043
2462 763
2618 829
1705 897
1641 668
1677 475
1812 1096
2732 304
SCALE=0.012752951058042
ID=VcChStg08975004

LM=15
3095 931
2058 279
2163 126
2339 12
2616 0
3023 978
2804 955
2729 921
2678 667
2840 729
2032 795
1972 613
1983 438
2100 945
2910 278
SCALE=0.012752951058042
ID=VcChStg08975005

LM=15
3144 1082
1998 360
2117 213
2265 34
2609 0
3058 1132
2794 1095
2720 1048
2694 796
2844 840
1948 889
1896 706
1926 533
2040 1053
2916 275
SCALE=0.012752951058042
ID=VcChStg08975006

LM=15
2929 988
1930 328
2046 178
2172 22
2461 0
2860 1038
2599 1017
2542 981
2524 714
2658 751
1906 860
1861 672
1873 496
1956 1011
2741 297
SCALE=0.012752951058042
ID=VcChStg08975007

LM=15
3047 1130
1952 274
2101 129
2275 20
2566 0
2957 1177
2689 1130
2619 1080
2618 790
2772 855
1828 858
1789 642
1848 451
1911 1066
2879 316
SCALE=0.012752951058042
ID=VcChStg08975008

LM=15
3598 997
2340 538
2415 321
2505 106
2821 0
3513 1074
3232 1101
3154 1071
3074 800
3255 825
2386 1106
2289 912
2285 720
2518 1262
3231 252
SCALE=0.012752951058042
ID=VcChStg08975009

LM=15
3867 1222
2289 606
2390 358
2569 111
2955 0
3816 1283
3506 1323
3413 1293
3302 972
3481 989
2385 1329
2258 1079
2253 859
2589 1545
3417 257
SCALE=0.012752951058042
ID=VcChStg08975010

LM=15
3756 925
2509 462
2621 288
2748 116
3004 0
3692 999
3413 1042
3327 1013
3252 752
3434 764
2592 1050
2471 850
2468 650
2694 1195
3405 236
SCALE=0.012752951058042
ID=VcChStg08975011

LM=15
3767 889
2349 490
2418 290
2548 117
2889 0
3696 973
3414 1016
3338 993
3208 730
3384 740
2494 1061
2374 878
2346 694
2666 1218
3305 195
SCALE=0.012752951058042
ID=VcChStg08975012

LM=15
4011 941
2628 548
2725 331
2863 124
3150 0
3945 1004
3648 1060
3562 1037
3468 775
3655 787
2730 1136
2611 934
2588 754
2925 1310
3578 198
SCALE=0.012752951058042
ID=VcChStg08975013

LM=15
3787 867
2462 477
2562 298
2693 111
3006 0
3715 948
3442 996
3351 972
3254 708
3424 724
2544 1045
2428 856
2421 660
2660 1209
3372 188
SCALE=0.012752951058042
ID=VcChStg08975014

LM=15
3449 833
2297 511
2370 338
2446 136
2672 0
3400 895
3157 954
3066 930
2986 690
3138 698
2386 999
2283 841
2273 676
2477 1114
3074 175
SCALE=0.012752951058042
ID=VcChStg08975015

LM=15
3331 952
2000 485
2108 304
2252 128
2509 0
3266 1029
3012 1076
2911 1045
2812 787
2986 800
2055 1100
1926 891
1932 696
2214 1278
2925 249
SCALE=0.012752951058042
ID=VcChStg08975016

LM=15
3927 984
2562 569
2656 376
2739 144
2982 0
3853 1093
3581 1128
3478 1100
3365 828
3557 840
2630 1184
2516 968
2524 766
2776 1365
3417 217
SCALE=0.012752951058042
ID=VcChStg08975017

LM=15
3999 1055
2716 548
2816 355
2915 137
3196 0
3910 1141
3632 1154
3557 1123
3459 840
3640 865
2773 1182
2665 972
2660 769
2892 1345
3604 283
SCALE=0.012752951058042
ID=VcChStg08975018

LM=15
3675 936
2345 558
2429 387
2504 190
2729 0
3600 1038
3328 1079
3208 1042
3116 800
3291 809
2398 1121
2303 931
2298 738
2575 1314
3169 192
SCALE=0.012752951058042
ID=VcChStg08975019

LM=15
4160 940
2870 506
2952 328
3034 131
3281 0
4079 1009
3820 1053
3727 1021
3620 764
3823 777
2991 1115
2849 919
2816 692
3105 1258
3701 206
SCALE=0.012752951058042
ID=VcChStg08975020

LM=15
3410 768
2316 425
2391 272
2442 120
2635 0
3347 838
3084 868
3029 842
2959 621
3090 626
2379 879
2293 724
2289 580
2460 990
3005 148
SCALE=0.012752951058042
ID=VcChStg08976001

LM=15
4068 893
2713 530
2799 328
2875 135
3134 0
3980 986
3731 1047
3635 1029
3505 765
3689 769
2851 1116
2722 925
2690 741
2941 1246
3590 202
SCALE=0.012752951058042
ID=VcChStg08976002

LM=15
3791 800
2708 447
2792 290
2855 116
3084 0
3719 873
3503 902
3403 873
3337 651
3500 667
2754 914
2663 758
2653 610
2859 1059
3445 186
SCALE=0.012752951058042
ID=VcChStg08976003

LM=15
3941 732
2942 378
3005 242
3090 98
3327 0
3870 794
3647 809
3583 788
3520 580
3684 604
2963 790
2898 643
2904 512
3035 917
3617 185
SCALE=0.012752951058042
ID=VcChStg08976004

LM=15
2588 905
1449 411
1545 230
1681 77
1947 0
2547 958
2313 975
2232 942
2160 705
2308 736
1472 941
1368 753
1382 578
1611 1102
2321 230
SCALE=0.012752951058042
ID=VcChStg09948001

LM=15
2972 1021
1891 388
2011 242
2121 77
2404 0
2906 1070
2657 1064
2566 1019
2521 750
2704 803
1851 944
1770 731
1807 546
1948 1103
2739 270
SCALE=0.012752951058042
ID=VcChStg09975001

LM=15
2848 1265
1602 456
1749 249
1937 55
2245 0
2757 1332
2497 1293
2416 1246
2367 953
2521 999
1517 1073
1448 858
1489 665
1648 1299
2598 391
SCALE=0.012752951058042
ID=VcChStg09975002

LM=15
3178 1156
2138 271
2307 146
2465 14
2765 0
3097 1191
2826 1125
2760 1066
2767 800
2934 873
1969 832
1937 611
2011 444
2041 1034
3059 287
SCALE=0.012752951058042
ID=VcChStg09975003

LM=15
3142 1070
2083 409
2201 245
2312 64
2614 0
3065 1119
2799 1090
2729 1049
2701 790
2875 844
2010 938
1954 745
1981 563
2073 1109
2899 259
SCALE=0.012752951058042
ID=VcChStg09975004

LM=15
2973 1091
1737 345
1874 188
2069 43
2423 0
2872 1144
2615 1122
2545 1078
2484 798
2672 859
1738 950
1667 732
1675 555
1837 1143
2752 342
SCALE=0.012752951058042
ID=VcChStg09975005

LM=15
3062 1028
1875 368
2002 192
2166 45
2464 0
2994 1084
2709 1073
2626 1029
2588 746
2755 800
1852 913
1781 712
1809 538
1934 1093
2803 273
SCALE=0.012752951058042
ID=VcChStg09975006

LM=15
3130 1119
1918 372
2035 196
2184 47
2479 0
3066 1171
2792 1147
2703 1103
2665 816
2834 865
1882 960
1792 731
1836 553
1983 1161
2892 302
SCALE=0.012752951058042
ID=VcChStg09975007

LM=15
3767 932
2623 469
2733 311
2818 119
3105 0
3691 990
3455 1007
3364 973
3297 741
3481 777
2639 966
2551 789
2558 629
2715 1112
3489 265
SCALE=0.012752951058042
ID=VcChStg09975008

LM=15
4231 981
2894 442
3002 248
3157 81
3463 0
4168 1044
3867 1086
3770 1046
3712 788
3893 807
2987 1031
2876 832
2861 646
3105 1189
3888 275
SCALE=0.012752951058042
ID=VcChStg09975009

LM=15
3574 885
2370 483
2463 318
2541 127
2818 0
3511 954
3268 1001
3172 969
3090 723
3255 725
2450 1027
2350 846
2338 673
2527 1153
3211 202
SCALE=0.012752951058042
ID=VcChStg09975010

LM=15
3515 938
2182 470
2249 289
2367 107
2683 0
3422 1014
3137 1040
3057 1007
2959 739
3141 758
2226 1030
2121 839
2128 655
2354 1204
3102 248
SCALE=0.012752951058042
ID=VcChStg09975011

LM=15
3691 1019
2377 550
2497 359
2603 155
2864 0
3625 1094
3322 1141
3229 1117
3136 837
3331 856
2387 1164
2301 957
2322 752
2501 1316
3234 207
SCALE=0.012752951058042
ID=VcChStg09975012

LM=15
3598 1093
2023 499
2145 280
2325 77
2647 0
3523 1164
3200 1211
3119 1185
3011 867
3198 893
2093 1200
1982 971
1969 755
2317 1427
3119 245
SCALE=0.012752951058042
ID=VcChStg09975013

LM=15
3680 1074
2214 579
2309 352
2418 129
2699 0
3608 1163
3321 1214
3214 1190
3097 885
3284 897
2308 1237
2197 1030
2181 823
2428 1410
3126 212
SCALE=0.012752951058042
ID=VcChStg09983001

LM=15
3008 1093
1702 476
1811 275
1978 85
2299 0
2942 1161
2684 1164
2602 1134
2528 848
2665 872
1719 1114
1624 910
1630 681
1905 1322
2707 288
SCALE=0.012752951058042
ID=VcChStg10948001

LM=15
3000 916
2056 434
2127 274
2205 94
2427 0
2930 969
2712 967
2645 939
2578 710
2745 754
2020 890
1957 741
1975 582
2126 1055
2733 259
SCALE=0.012752951058042
ID=VcChStg10950001

LM=15
4363 1098
2847 500
2984 300
3155 96
3432 0
4297 1175
3985 1223
3890 1189
3779 888
3977 919
2921 1198
2808 983
2801 763
3090 1386
3885 275
SCALE=0.012752951058042
ID=VcChStg10973001

LM=15
2944 1227
1685 344
1853 164
2064 19
2376 0
2856 1280
2590 1237
2507 1184
2462 894
2637 966
1602 1024
1506 766
1547 553
1721 1239
2724 379
SCALE=0.012752951058042
ID=VcChStg10975001

LM=15
3032 1172
1751 439
1897 248
2073 77
2360 0
2942 1244
2665 1221
2588 1174
2549 887
2704 931
1703 1078
1635 858
1661 662
1842 1299
2752 341
SCALE=0.012752951058042
ID=VcChStg10975002

LM=15
2980 1233
1702 388
1877 203
2080 58
2409 0
2891 1298
2620 1265
2528 1207
2514 921
2673 974
1635 1059
1554 828
1595 623
1759 1281
2763 345
SCALE=0.012752951058042
ID=VcChStg10975003

LM=15
2981 1071
1932 438
2044 278
2161 87
2383 0
2924 1133
2685 1117
2592 1067
2559 817
2720 863
1870 990
1803 787
1838 607
1912 1147
2701 274
SCALE=0.012752951058042
ID=VcChStg10975004

LM=15
2944 1120
1737 361
1879 172
2082 29
2387 0
2870 1175
2591 1146
2511 1097
2482 831
2632 871
1685 1025
1586 772
1641 550
1841 1261
2762 356
SCALE=0.012752951058042
ID=VcChStg10975005

LM=15
2969 1072
1898 430
2015 271
2138 88
2413 0
2899 1131
2638 1120
2570 1079
2521 804
2723 882
1824 957
1789 773
1810 602
1914 1150
2720 285
SCALE=0.012752951058042
ID=VcChStg10975006

LM=15
2932 1320
1721 420
1884 238
2061 50
2397 0
2847 1369
2559 1332
2474 1271
2441 941
2649 1035
1630 1078
1584 863
1625 651
1731 1303
2716 358
SCALE=0.012752951058042
ID=VcChStg10975007

LM=15
2848 1189
1758 460
1881 284
2000 73
2280 0
2772 1254
2484 1216
2409 1168
2384 886
2558 946
1648 1002
1621 799
1674 634
1707 1192
2610 335
SCALE=0.012752951058042
ID=VcChStg10975008

LM=15
3394 1200
2192 316
2344 162
2538 23
2840 0
3313 1254
3042 1211
2955 1155
2944 867
3102 932
2104 984
2045 733
2100 525
2192 1205
3197 326
SCALE=0.012752951058042
ID=VcChStg10975009

LM=15
2994 1216
1759 384
1908 208
2091 43
2438 0
2895 1277
2630 1233
2551 1178
2535 886
2714 961
1691 1006
1636 787
1665 596
1825 1226
2778 371
SCALE=0.012752951058042
ID=VcChStg10975010

LM=15
2978 1404
1665 315
1857 142
2104 0
2489 25
2877 1448
2598 1395
2507 1339
2484 986
2661 1067
1509 1041
1465 764
1534 517
1639 1321
2814 437
SCALE=0.012752951058042
ID=VcChStg10975011

LM=15
3420 1146
1994 446
2153 247
2338 61
2714 0
3320 1222
3026 1221
2933 1184
2849 866
3035 912
2007 1189
1887 942
1903 690
2205 1398
3093 311
SCALE=0.012752951058042
ID=VcChStg10975012

LM=15
3636 997
1995 608
2068 387
2207 163
2522 0
3551 1105
3236 1175
3133 1154
2998 855
3203 860
2137 1266
2015 1067
1961 840
2331 1458
3036 195
SCALE=0.012752951058042
ID=VcChStg10975013

LM=15
3796 988
2605 584
2698 409
2759 188
3007 0
3715 1047
3455 1065
3389 1041
3302 785
3463 805
2663 1126
2582 969
2555 784
2741 1275
3417 224
SCALE=0.012752951058042
ID=VcChStg10975014

LM=15
3749 1014
2542 586
2617 389
2696 165
2942 0
3691 1072
3416 1108
3318 1080
3258 815
3405 821
2566 1178
2475 979
2471 789
2708 1364
3343 215
SCALE=0.012752951058042
ID=VcChStg10975015

LM=15
4005 980
2616 476
2717 292
2848 102
3140 0
3909 1073
3616 1085
3533 1060
3425 775
3598 796
2649 1085
2543 874
2556 676
2769 1278
3484 171
SCALE=0.012752951058042
ID=VcChStg10975016

LM=15
4563 1028
3118 543
3226 323
3363 106
3706 0
4465 1123
4193 1150
4102 1120
4021 835
4193 855
3207 1192
3073 975
3056 772
3393 1403
4203 384
SCALE=0.012752951058042
ID=VcChStg10975017

LM=15
4088 952
2818 424
2919 243
3090 72
3412 0
4014 1016
3762 1027
3648 987
3572 728
3745 760
2893 1023
2780 845
2778 638
3032 1196
3759 217
SCALE=0.012752951058042
ID=VcChStg10975018

LM=15
3619 916
2380 415
2461 216
2617 51
2938 0
3547 987
3309 1004
3227 976
3139 722
3335 764
2432 977
2323 789
2338 614
2563 1144
3307 277
SCALE=0.012752951058042
ID=VcChStg10976001

LM=15
3915 978
2533 572
2606 346
2729 129
3031 0
3834 1076
3583 1110
3489 1085
3377 819
3551 833
2625 1170
2494 982
2476 777
2823 1341
3494 307
SCALE=0.012752951058042
ID=VcChStg10976002

LM=15
3002 1169
1852 337
1996 180
2178 22
2463 0
2902 1229
2647 1180
2572 1123
2558 855
2703 905
1727 891
1697 703
1747 514
1808 1095
2817 364
SCALE=0.012752951058042
ID=VcChStg10980001

LM=15
2970 1373
1564 388
1738 187
1981 29
2384 0
2880 1428
2574 1390
2485 1340
2470 1013
2661 1096
1462 1140
1390 857
1450 631
1603 1411
2772 454
SCALE=0.012752951058042
ID=VcChStg10980002

LM=15
3223 1046
2095 418
2233 241
2361 66
2659 0
3144 1112
2884 1099
2806 1056
2755 782
2914 831
2069 1002
1990 805
2018 608
2180 1179
2967 276
SCALE=0.012752951058042
ID=VcChStg10980003

LM=15
3205 1248
1911 384
2060 211
2258 30
2593 0
3119 1309
2861 1277
2745 1216
2722 925
2871 981
1837 1035
1783 802
1818 586
1975 1268
2949 334
SCALE=0.012752951058042
ID=VcChStg10980004

LM=15
3188 1185
1942 404
2068 228
2248 35
2580 0
3086 1246
2816 1212
2741 1172
2716 885
2864 925
1892 1031
1799 789
1839 586
2026 1246
2922 346
SCALE=0.012752951058042
ID=VcChStg10980005

LM=15
3065 1335
1772 418
1913 215
2145 16
2570 0
2995 1388
2693 1352
2630 1315
2611 1000
2758 1048
1673 1103
1625 854
1681 625
1800 1359
2899 409
SCALE=0.012752951058042
ID=VcChStg10980006

LM=15
3283 1042
2104 513
2217 338
2318 108
2595 0
3230 1113
2955 1117
2878 1089
2805 821
2978 842
2078 1077
2001 890
2010 694
2210 1265
2956 246
SCALE=0.012752951058042
ID=VcChStg10980007

LM=15
4037 1183
2710 540
2812 340
2934 128
3247 0
3949 1261
3662 1250
3587 1219
3502 931
3708 974
2737 1217
2629 996
2625 770
2853 1397
3662 310
SCALE=0.012752951058042
ID=VcChStg10980008

LM=15
2397 948
1169 574
1246 395
1285 183
1555 0
2333 1016
2042 1050
1986 1032
1876 773
2056 786
1211 1091
1122 920
1110 743
1354 1250
1953 218
SCALE=0.012752951058042
ID=VcChStg10980009

LM=15
4528 905
3337 489
3444 330
3512 134
3800 0
4454 971
4194 995
4118 969
4000 714
4187 730
3395 1038
3276 857
3279 662
3550 1194
4148 195
SCALE=0.012752951058042
ID=VcChStg10980010

LM=15
3598 1120
2083 596
2199 374
2313 164
2605 0
3527 1209
3222 1260
3118 1235
2990 942
3205 954
2155 1286
2046 1079
2033 837
2338 1481
3055 252
SCALE=0.012752951058042
ID=VcChStg10980011

LM=15
4214 1213
2636 534
2765 310
2949 82
3315 0
4126 1299
3843 1330
3734 1292
3628 965
3811 990
2687 1294
2573 1050
2568 801
2871 1511
3785 342
SCALE=0.012752951058042
ID=VcChStg10980012

LM=15
4311 1113
2822 543
2950 327
3093 113
3475 0
4220 1201
3925 1215
3829 1185
3738 880
3910 905
2880 1212
2760 991
2760 776
3047 1412
3881 250
SCALE=0.012752951058042
ID=VcChStg10980013

LM=15
3608 914
2198 566
2270 346
2417 153
2693 0
3548 996
3275 1060
3194 1041
3057 777
3248 774
2325 1165
2202 978
2186 790
2558 1343
3151 208
SCALE=0.012752951058042
ID=VcChStg10980014

LM=15
3622 802
2308 452
2409 257
2502 145
2739 0
3554 879
3290 923
3209 901
3119 652
3264 654
2403 1026
2291 849
2258 658
2570 1179
3208 131
SCALE=0.012752951058042
ID=VcChStg10980015

LM=15
3070 1021
1797 480
1884 288
2023 100
2271 0
3016 1096
2723 1123
2655 1089
2597 840
2735 856
1785 1079
1692 889
1712 674
1935 1256
2715 293
SCALE=0.012752951058042
ID=VcChStg11948001

LM=15
2764 1088
1338 643
1426 402
1527 182
1809 0
2692 1154
2415 1211
2335 1201
2165 888
2384 922
1464 1287
1335 1085
1298 874
1627 1461
2288 250
SCALE=0.0124666476339888
ID=VcChStg11972001

LM=15
4153 1068
2746 439
2859 239
3018 81
3325 0
4074 1138
3792 1145
3703 1110
3604 828
3772 858
2817 1101
2718 902
2695 681
2996 1319
3734 288
SCALE=0.012752951058042
ID=VcChStg11972002

LM=15
2894 1292
1605 426
1749 220
1951 37
2294 0
2820 1342
2550 1311
2467 1252
2423 950
2594 1013
1528 1119
1449 884
1490 667
1664 1341
2661 350
SCALE=0.012752951058042
ID=VcChStg11972003

LM=15
3739 1086
2161 611
2255 373
2400 134
2764 0
3660 1180
3351 1217
3258 1189
3110 892
3324 901
2289 1282
2146 1061
2108 829
2485 1468
3243 273
SCALE=0.012752951058042
ID=VcChStg11972004

LM=15
3155 1180
1811 370
1973 187
2187 0
2566 10
3074 1248
2800 1237
2724 1196
2668 891
2828 937
1787 1049
1699 805
1705 565
1928 1274
2903 376
SCALE=0.012752951058042
ID=VcChStg11973001

LM=15
2937 1192
1648 379
1787 208
1987 36
2326 0
2843 1253
2579 1232
2495 1189
2458 890
2622 945
1563 1026
1500 777
1556 574
1714 1262
2649 329
SCALE=0.012752951058042
ID=VcChStg11975001

LM=15
2999 1075
1812 406
1938 234
2108 70
2411 0
2922 1131
2670 1111
2580 1062
2535 799
2696 837
1791 990
1715 787
1738 600
1879 1145
2769 270
SCALE=0.012752951058042
ID=VcChStg11975002

LM=15
3082 1127
1984 429
2104 273
2228 91
2511 0
3004 1179
2752 1156
2661 1103
2612 835
2790 893
1905 990
1839 786
1871 590
1974 1160
2840 281
SCALE=0.012752951058042
ID=VcChStg11975003

LM=15
3042 1137
1995 400
2126 266
2253 60
2538 0
2972 1186
2710 1158
2638 1110
2623 833
2775 885
1889 927
1857 727
1893 559
1932 1093
2852 323
SCALE=0.012752951058042
ID=VcChStg11975004

LM=15
2880 1390
1566 393
1743 193
1956 33
2324 0
2801 1435
2528 1385
2437 1323
2409 987
2590 1063
1488 1079
1435 845
1472 642
1587 1302
2699 423
SCALE=0.012752951058042
ID=VcChStg11975005

LM=15
2948 1427
1624 382
1805 172
2073 17
2440 0
2877 1480
2573 1426
2472 1360
2454 1014
2646 1108
1513 1092
1446 829
1495 620
1662 1343
2783 437
SCALE=0.012752951058042
ID=VcChStg11975006

LM=15
3285 1253
2002 370
2169 180
2378 14
2720 0
3210 1313
2910 1266
2828 1207
2793 902
2996 983
1892 1015
1852 790
1886 590
2007 1236
3075 359
SCALE=0.012752951058042
ID=VcChStg11975008

LM=15
3081 1326
1772 424
1947 226
2156 34
2532 0
3009 1384
2708 1363
2619 1308
2599 983
2775 1057
1682 1124
1616 859
1667 647
1798 1376
2899 417
SCALE=0.012752951058042
ID=VcChStg11975009

LM=15
3149 1235
1900 488
2021 290
2151 62
2523 0
3066 1298
2808 1280
2714 1229
2643 925
2840 983
1866 1083
1792 866
1824 684
1991 1284
2912 378
SCALE=0.012752951058042
ID=VcChStg11975010

LM=15
2827 1277
1651 354
1799 191
1999 18
2329 0
2754 1322
2451 1266
2399 1221
2394 912
2555 980
1519 961
1479 743
1528 545
1610 1160
2667 395
SCALE=0.012752951058042
ID=VcChStg11975011

LM=15
3799 1073
2441 548
2542 341
2640 126
2953 0
3733 1152
3462 1177
3360 1146
3276 877
3450 891
2496 1206
2385 984
2371 778
2642 1397
3372 307
SCALE=0.012752951058042
ID=VcChStg11975012

LM=15
3918 1205
2455 607
2586 382
2721 135
3025 0
3828 1286
3533 1312
3431 1271
3337 961
3536 987
2493 1301
2389 1081
2381 850
2650 1499
3480 302
SCALE=0.012752951058042
ID=VcChStg11975013

LM=15
3706 928
2376 553
2459 366
2519 150
2776 0
3656 1012
3402 1057
3318 1037
3199 778
3380 786
2490 1143
2372 959
2341 744
2620 1302
3212 169
SCALE=0.012752951058042
ID=VcChStg11975014

LM=15
3837 1079
2307 548
2407 318
2573 113
2859 0
3749 1168
3455 1208
3365 1178
3259 886
3435 897
2381 1222
2259 1001
2253 772
2578 1431
3332 241
SCALE=0.012752951058042
ID=VcChStg11975015

LM=15
2450 1152
1180 465
1282 286
1403 91
1706 0
2352 1216
2054 1206
1956 1161
1910 874
2106 927
1152 1071
1085 862
1106 650
1275 1273
2112 320
SCALE=0.012752951058042
ID=VcChStg11975016

LM=15
3558 887
2205 404
2300 233
2429 61
2646 0
3465 969
3191 990
3135 967
3026 695
3175 712
2293 964
2188 772
2162 604
2436 1148
3108 198
SCALE=0.012752951058042
ID=VcChStg11975017

LM=15
3327 1001
2020 540
2101 348
2193 139
2453 0
3254 1069
2979 1114
2873 1079
2767 818
2979 838
2086 1105
1985 909
1968 730
2215 1274
2867 204
SCALE=0.012752951058042
ID=VcChStg11975018

LM=15
3793 982
2602 525
2694 357
2741 108
2997 0
3722 1049
3472 1069
3390 1032
3296 793
3468 816
2643 1071
2538 883
2542 704
2752 1232
3388 237
SCALE=0.012752951058042
ID=VcChStg11975019

LM=15
3957 979
2698 590
2763 387
2828 176
3102 0
3890 1053
3621 1091
3527 1066
3426 799
3615 821
2734 1125
2650 955
2640 757
2851 1292
3496 204
SCALE=0.012752951058042
ID=VcChStg11975020

LM=15
4350 995
3040 561
3119 364
3160 140
3421 0
4275 1063
4018 1112
3910 1077
3815 808
3994 823
3114 1159
3001 964
2996 773
3251 1353
3845 176
SCALE=0.012752951058042
ID=VcChStg11975021

LM=15
3203 1300
1771 405
1924 209
2128 28
2457 0
3123 1356
2835 1348
2751 1297
2683 992
2861 1043
1758 1137
1653 867
1681 650
1899 1358
2897 386
SCALE=0.012752951058042
ID=VcChStg11977001

LM=15
2858 1227
1522 358
1674 193
1861 31
2162 0
2786 1284
2500 1263
2421 1220
2358 910
2525 958
1494 1040
1418 805
1430 594
1651 1283
2573 366
SCALE=0.012752951058042
ID=VcChStg11977002

LM=15
3824 1147
2322 571
2460 366
2589 151
2908 0
3726 1232
3437 1255
3372 1229
3263 938
3448 960
2393 1243
2295 1020
2278 815
2596 1451
3379 332
SCALE=0.012752951058042
ID=VcChStg11980001

LM=15
3901 1121
2514 502
2640 315
2809 101
3143 0
3819 1195
3523 1211
3423 1165
3372 876
3545 913
2536 1163
2443 942
2458 730
2703 1374
3562 308
SCALE=0.012752951058042
ID=VcChStg11980002

LM=15
3770 1101
2313 590
2404 367
2551 137
2918 0
3702 1175
3427 1205
3311 1160
3227 884
3421 908
2379 1226
2273 1016
2261 797
2561 1427
3333 272
SCALE=0.012752951058042
ID=VcChStg11980003

LM=15
4003 1070
2580 507
2714 299
2876 102
3176 0
3933 1143
3651 1150
3551 1109
3487 841
3660 866
2663 1179
2543 981
2526 763
2807 1353
3640 277
SCALE=0.012752951058042
ID=VcChStg11980004

LM=15
3905 1103
2423 511
2551 307
2675 125
2998 0
3819 1180
3532 1208
3417 1173
3319 885
3517 909
2492 1181
2367 939
2353 715
2671 1391
3442 256
SCALE=0.012752951058042
ID=VcChStg11980005

LM=15
3771 1013
2216 591
2314 359
2466 124
2777 0
3696 1099
3394 1159
3299 1134
3199 855
3358 848
2383 1261
2239 1048
2192 832
2563 1439
3251 218
SCALE=0.012752951058042
ID=VcChStg11980006

LM=15
3544 1009
2153 585
2224 373
2380 159
2669 0
3497 1081
3238 1126
3144 1094
3045 844
3197 849
2285 1215
2141 1005
2114 785
2484 1380
3097 254
SCALE=0.012752951058042
ID=VcChStg11980007

LM=15
4071 1156
2541 541
2662 315
2851 123
3190 0
3992 1234
3715 1252
3627 1218
3507 940
3697 966
2642 1259
2520 1028
2502 807
2853 1470
3634 307
SCALE=0.012752951058042
ID=VcChStg11980008

LM=15
4039 951
2828 480
2928 303
3051 125
3308 0
3963 1015
3692 1022
3613 979
3562 732
3717 760
2905 1012
2803 839
2800 659
3034 1174
3737 234
SCALE=0.012752951058042
ID=VcChStg11980009

LM=15
3888 1103
2436 487
2572 260
2758 65
3104 0
3793 1191
3523 1207
3419 1171
3356 870
3496 889
2498 1134
2381 922
2364 695
2672 1347
3489 275
SCALE=0.012752951058042
ID=VcChStg11980010

LM=15
4785 978
3270 557
3372 356
3527 136
3851 0
4720 1054
4414 1123
4356 1109
4217 822
4382 829
3430 1204
3296 1002
3245 802
3604 1379
4275 230
SCALE=0.012752951058042
ID=VcChStg11980011

LM=15
4111 946
2784 506
2881 299
3002 90
3293 0
4049 1008
3784 1053
3700 1032
3601 776
3773 793
2800 1070
2709 878
2714 695
2931 1241
3693 188
SCALE=0.012752951058042
ID=VcChStg11980012

LM=15
3971 964
2710 580
2802 361
2879 138
3144 0
3902 1033
3649 1077
3558 1050
3476 799
3622 807
2811 1139
2693 946
2659 752
2923 1286
3553 223
SCALE=0.012752951058042
ID=VcChStg11980013

LM=15
3575 1021
2298 480
2408 282
2580 84
2883 0
3492 1091
3220 1097
3150 1070
3087 796
3257 831
2278 1036
2204 842
2220 664
2432 1233
3297 317
SCALE=0.012752951058042
ID=VcChStg11980014

LM=15
3394 797
2499 343
2571 214
2644 48
2858 0
3340 839
3131 848
3071 820
3018 606
3151 635
2445 740
2397 599
2417 471
2536 878
3139 230
SCALE=0.012752951058042
ID=VcChStg12948001

LM=15
2839 1244
1599 482
1740 285
1873 91
2222 0
2768 1317
2482 1299
2391 1249
2334 939
2516 994
1542 1151
1469 928
1498 707
1629 1350
2562 344
SCALE=0.012752951058042
ID=VcChStg12972001

LM=15
3053 1069
1915 353
2007 197
2187 47
2452 0
2989 1125
2747 1111
2669 1071
2610 807
2782 858
1879 940
1801 732
1822 548
2015 1135
2831 338
SCALE=0.012752951058042
ID=VcChStg12972002

LM=15
2445 1029
1082 559
1162 348
1239 137
1535 0
2370 1132
2107 1159
2012 1134
1906 859
2097 883
1138 1136
1035 933
1030 755
1280 1322
2000 288
SCALE=0.012752951058042
ID=VcChStg12972003

LM=15
3611 1091
2163 505
2263 290
2394 98
2710 0
3547 1170
3293 1201
3193 1174
3076 887
3257 918
2215 1203
2085 977
2078 745
2433 1421
3189 320
SCALE=0.012752951058042
ID=VcChStg12972004

LM=15
2950 1143
1738 410
1859 214
2037 55
2332 0
2881 1196
2618 1180
2539 1133
2494 838
2656 897
1681 1014
1639 826
1663 625
1757 1191
2715 342
SCALE=0.012752951058042
ID=VcChStg12974001

LM=15
2895 1401
1614 386
1795 190
2021 15
2375 0
2805 1459
2541 1407
2456 1357
2418 1011
2608 1108
1476 1083
1421 837
1474 612
1586 1328
2752 469
SCALE=0.012752951058042
ID=VcChStg12974002

LM=15
3163 1120
2092 380
2222 237
2354 24
2645 0
3092 1176
2807 1143
2744 1099
2721 829
2879 883
2008 939
1971 738
1998 543
2092 1134
2971 340
SCALE=0.012752951058042
ID=VcChStg12974003

LM=15
4036 903
2842 501
2915 331
2969 122
3218 0
3967 976
3690 1002
3619 976
3520 723
3695 739
2865 1016
2784 840
2782 672
2978 1166
3568 162
SCALE=0.012752951058042
ID=VcChStg12974004

LM=15
3897 1067
2546 620
2643 411
2690 162
2973 0
3811 1154
3509 1182
3415 1157
3312 868
3510 892
2621 1249
2507 1049
2487 832
2750 1431
3391 242
SCALE=0.012752951058042
ID=VcChStg12974005

LM=15
3985 1039
2659 586
2757 397
2824 150
3084 0
3916 1125
3659 1152
3553 1122
3468 851
3652 871
2733 1195
2618 992
2618 789
2867 1374
3550 250
SCALE=0.012752951058042
ID=VcChStg12974006

LM=15
3022 1137
1740 453
1885 280
2028 74
2329 0
2936 1212
2665 1210
2580 1169
2508 867
2704 917
1759 1107
1649 884
1665 666
1883 1302
2720 314
SCALE=0.012752951058042
ID=VcChStg12974007

LM=15
2998 1212
1813 389
1983 234
2150 37
2474 0
2916 1271
2639 1239
2550 1189
2521 869
2690 928
1697 1002
1649 780
1700 582
1801 1226
2786 338
SCALE=0.012752951058042
ID=VcChStg12975001

LM=15
3001 1282
1744 423
1911 223
2126 41
2442 0
2907 1336
2659 1293
2564 1247
2508 928
2679 991
1647 1050
1578 806
1635 605
1778 1289
2788 413
SCALE=0.012752951058042
ID=VcChStg12975002

LM=15
3780 1082
2367 589
2455 394
2529 156
2796 0
3702 1172
3395 1208
3305 1178
3194 888
3388 907
2439 1210
2339 1000
2332 800
2591 1399
3267 273
SCALE=0.012752951058042
ID=VcChStg12975003

LM=15
3698 964
2324 650
2389 454
2449 216
2687 0
3645 1047
3355 1116
3265 1095
3148 839
3327 835
2432 1255
2312 1060
2292 853
2601 1419
3096 192
SCALE=0.012752951058042
ID=VcChStg12975004

LM=15
2967 1174
1801 383
1949 195
2157 36
2467 0
2878 1236
2610 1185
2528 1131
2517 851
2679 919
1701 1006
1643 777
1680 573
1822 1201
2780 379
SCALE=0.012752951058042
ID=VcChStg12977001

LM=15
3018 1211
1828 333
1988 175
2163 30
2471 0
2938 1261
2683 1218
2601 1161
2567 871
2733 933
1752 983
1689 758
1731 536
1844 1175
2840 342
SCALE=0.012752951058042
ID=VcChStg12980001

LM=15
3349 942
2192 502
2281 330
2375 133
2620 0
3284 1037
3027 1043
2948 1005
2836 750
3022 781
2227 1073
2122 898
2128 691
2334 1226
3018 270
SCALE=0.012752951058042
ID=VcChStg12980002

LM=15
3700 825
2523 459
2606 290
2672 113
2917 0
3640 898
3376 950
3312 931
3239 688
3389 688
2567 960
2486 794
2477 606
2661 1098
3324 168
SCALE=0.012752951058042
ID=VcChStg12980003

LM=15
3829 896
2619 527
2685 345
2749 141
2993 0
3760 981
3506 1021
3425 996
3304 746
3500 751
2689 1065
2596 895
2562 701
2806 1212
3380 187
SCALE=0.012752951058042
ID=VcChStg12980004

LM=15
3696 1046
2312 602
2419 400
2488 157
2760 0
3623 1123
3350 1180
3236 1147
3140 867
3323 878
2375 1213
2277 1019
2277 822
2503 1382
3196 209
SCALE=0.012752951058042
ID=VcChStg12980005

LM=15
3690 1107
2338 575
2438 366
2562 125
2862 0
3595 1193
3294 1203
3206 1168
3115 879
3302 911
2403 1214
2289 1003
2285 797
2545 1407
3244 274
SCALE=0.012752951058042
ID=VcChStg12980006

LM=15
3745 969
2401 589
2472 366
2540 146
2791 0
3690 1035
3405 1092
3302 1065
3194 799
3411 814
2503 1169
2369 968
2357 777
2610 1314
3287 225
SCALE=0.012752951058042
ID=VcChStg12980007

LM=15
3823 999
2502 555
2598 368
2663 162
2970 0
3747 1093
3460 1124
3365 1093
3281 816
3468 840
2554 1154
2443 961
2429 739
2689 1325
3340 208
SCALE=0.012752951058042
ID=VcChStg12980008

LM=15
3056 975
1785 556
1861 360
1939 122
2236 0
2983 1060
2691 1093
2602 1056
2513 800
2702 813
1808 1123
1715 925
1707 729
1995 1319
2625 215
SCALE=0.012752951058042
ID=VcChStg12980009

LM=15
2536 1072
1207 589
1305 398
1389 161
1664 0
2458 1147
2204 1171
2113 1142
2010 864
2176 879
1227 1183
1143 998
1135 785
1394 1386
2061 248
SCALE=0.012752951058042
ID=VcChTch01955001

LM=15
2715 1154
1193 558
1300 323
1462 126
1808 0
2627 1237
2343 1267
2230 1233
2109 924
2327 959
1274 1264
1145 1035
1137 810
1473 1468
2248 325
SCALE=0.012752951058042
ID=VcChTch01955002

LM=15
2978 1269
1658 484
1803 287
1948 59
2276 0
2931 1319
2614 1325
2537 1278
2462 979
2675 1036
1624 1174
1545 939
1558 711
1754 1356
2687 354
SCALE=0.012752951058042
ID=VcChTfl03979001

LM=15
2863 733
1770 508
1802 336
1840 136
2045 0
2800 821
2587 871
2517 857
2414 637
2575 631
1849 959
1756 831
1723 654
1991 1085
2492 200
SCALE=0.0123786416720766
ID=VcChTic05019001

LM=15
2898 933
1636 523
1706 313
1805 110
2063 0
2830 1014
2596 1036
2504 1006
2369 745
2558 764
1705 1078
1587 906
1565 715
1850 1234
2514 264
SCALE=0.0123786416720766
ID=VcChTic05019003

LM=15
2693 961
1319 502
1401 291
1525 104
1831 0
2634 1039
2372 1084
2265 1057
2136 790
2350 813
1392 1144
1274 953
1261 728
1577 1314
2238 253
SCALE=0.0123786416720766
ID=VcChTim05019001

LM=15
2679 1097
1203 500
1321 266
1525 65
1812 0
2580 1186
2353 1185
2253 1157
2133 861
2320 897
1323 1190
1204 998
1159 758
1533 1409
2246 286
SCALE=0.0123786416720766
ID=VcChTim05019003

LM=15
2782 1035
1407 489
1500 276
1657 65
2003 0
2695 1115
2421 1124
2342 1092
2288 839
2435 864
1430 1131
1318 934
1342 721
1640 1327
2395 306
SCALE=0.0123786416720766
ID=VcChTim05019004

LM=15
2786 981
1269 557
1361 317
1533 113
1811 0
2706 1070
2449 1110
2344 1090
2212 812
2403 824
1398 1188
1257 981
1244 781
1612 1365
2317 265
SCALE=0.0123786416720766
ID=VcChTim05019005

LM=15
2722 868
1219 609
1272 424
1316 202
1564 0
2648 976
2403 1050
2296 1037
2127 793
2339 781
1318 1209
1226 998
1185 792
1486 1376
2073 183
SCALE=0.012752951058042
ID=VcChTlg10958001

LM=15
2240 971
798 582
878 372
1007 149
1274 0
2163 1055
1880 1092
1807 1062
1692 823
1866 824
892 1181
778 1004
770 800
1113 1355
1707 242
SCALE=0.012752951058042
ID=VcChTlg10958002

LM=15
2662 1057
1291 555
1389 337
1503 127
1794 0
2582 1136
2290 1163
2203 1131
2102 858
2321 885
1363 1205
1262 995
1256 786
1505 1384
2269 302
SCALE=0.012752951058042
ID=VcChTlg10958003

LM=15
2807 775
1646 541
1691 366
1778 154
2016 0
2742 850
2506 895
2437 879
2358 648
2515 656
1703 988
1613 852
1593 698
1852 1118
2424 136
SCALE=0.012752951058042
ID=VcChTlg11958001

LM=15
3181 1060
1953 446
2062 266
2237 95
2495 0
3102 1123
2866 1124
2781 1086
2714 814
2871 855
1943 1006
1868 810
1882 630
2050 1194
2882 282
SCALE=0.012752951058042
ID=VcChTlh10995001

LM=15
2827 1105
1206 631
1283 407
1407 188
1715 0
2759 1188
2487 1248
2384 1225
2223 931
2421 936
1379 1358
1211 1132
1167 890
1639 1543
2254 307
SCALE=0.0124718015653942
ID=VcChTpp01021001

LM=15
2524 964
1078 563
1133 361
1272 155
1528 0
2463 1048
2209 1099
2098 1073
1982 814
2154 821
1212 1170
1073 988
1057 783
1410 1335
2003 220
SCALE=0.0124718015653942
ID=VcChTpp01021002

LM=15
2782 1029
1191 622
1263 389
1396 150
1702 0
2716 1107
2434 1168
2334 1148
2209 880
2386 893
1342 1282
1201 1086
1168 859
1573 1463
2233 261
SCALE=0.0124705233435888
ID=VcChTpp10020001

LM=15
2620 1111
1153 661
1235 432
1330 191
1577 0
2526 1203
2257 1239
2133 1204
2004 919
2201 923
1218 1291
1114 1103
1097 879
1393 1477
2093 276
SCALE=0.0124705233435888
ID=VcChTpp10020002

LM=15
2650 1007
1332 558
1414 365
1494 150
1755 0
2578 1074
2329 1103
2236 1081
2142 819
2306 839
1419 1123
1318 953
1287 755
1556 1290
2190 245
SCALE=0.0124705233435888
ID=VcChTpp10020003

LM=15
2829 965
1350 556
1418 342
1546 126
1792 0
2760 1036
2462 1102
2376 1083
2227 790
2425 799
1486 1178
1358 982
1317 786
1666 1352
2348 237
SCALE=0.0124705233435888
ID=VcChTpp10020005

LM=15
3028 981
2042 335
2153 201
2247 33
2541 0
2947 1028
2741 1000
2674 964
2625 721
2781 778
1960 824
1907 635
1949 482
2040 992
2843 308
SCALE=0.012752951058042
ID=VcChTrb02973001

LM=15
2527 808
1441 490
1510 303
1580 102
1829 0
2459 884
2239 907
2158 890
2045 653
2231 669
1490 943
1414 795
1400 642
1631 1089
2180 192
SCALE=0.0145590774130157
ID=VcChTrp04022001

LM=15
3057 815
1795 626
1841 403
1884 170
2124 0
2998 893
2772 964
2686 955
2541 731
2683 706
1947 1133
1825 976
1787 808
2100 1257
2520 185
SCALE=0.0143635428285236
ID=VcChTrp04022002

LM=15
2799 809
1744 418
1824 252
1926 81
2143 0
2739 876
2529 891
2466 870
2360 643
2507 655
1787 907
1706 741
1701 575
1954 1059
2443 229
SCALE=0.0143635428285236
ID=VcChTrp04022003

LM=15
2734 948
1682 419
1791 250
1925 94
2140 0
2661 1015
2455 1009
2368 979
2306 731
2462 776
1682 956
1610 780
1608 587
1794 1119
2455 233
SCALE=0.0154357496880193
ID=VcChTrp04022004

LM=15
2429 1001
1242 410
1346 224
1511 59
1807 0
2342 1074
2112 1065
2028 1032
1952 771
2121 806
1241 980
1150 783
1162 587
1373 1160
2147 285
SCALE=0.0145698429057467
ID=VcChTrp04022005

LM=15
2772 968
1351 567
1419 341
1534 126
1817 0
2709 1041
2457 1094
2355 1073
2233 807
2406 817
1468 1146
1355 969
1318 781
1645 1313
2281 244
SCALE=0.0124773049266779
ID=VcChTrp05021002

LM=15
2768 985
1315 605
1393 386
1452 144
1715 0
2703 1071
2428 1134
2320 1116
2205 833
2385 837
1427 1236
1311 1047
1265 818
1608 1412
2196 178
SCALE=0.0124773049266779
ID=VcChTrp05021003

LM=15
2592 843
1364 501
1438 309
1515 113
1764 0
2542 914
2318 965
2236 954
2098 709
2281 721
1488 1071
1362 902
1330 698
1665 1212
2178 229
SCALE=0.0124773049266779
ID=VcChTrp05021006

LM=15
2539 1079
1152 604
1243 395
1355 145
1640 0
2469 1163
2203 1194
2120 1170
1998 890
2180 912
1240 1217
1124 1019
1104 812
1405 1390
2105 306
SCALE=0.0124773049266779
ID=VcChTrp05021008

LM=15
2721 1016
1236 552
1335 339
1480 140
1743 0
2646 1095
2385 1141
2301 1126
2164 847
2319 860
1336 1200
1208 996
1188 779
1554 1385
2216 253
SCALE=0.0124773049266779
ID=VcChTrp05021009

LM=15
2692 1143
1127 601
1226 352
1397 136
1697 0
2629 1215
2349 1255
2243 1232
2122 928
2314 954
1286 1330
1117 1104
1087 867
1522 1523
2196 294
SCALE=0.0124773049266779
ID=VcChTrp05021010

LM=15
2704 871
1447 541
1521 337
1597 132
1843 0
2638 953
2395 994
2305 977
2185 727
2370 735
1534 1090
1413 915
1405 738
1680 1236
2250 185
SCALE=0.0124773049266779
ID=VcChTrp05021012

LM=15
2585 999
1197 529
1273 304
1406 104
1690 0
2526 1075
2270 1112
2171 1088
2048 816
2249 852
1303 1163
1177 977
1152 763
1484 1328
2147 296
SCALE=0.0124773049266779
ID=VcChTrp05021013

LM=15
2691 917
1423 538
1484 341
1610 144
1866 0
2663 995
2380 1040
2287 1013
2186 760
2358 769
1532 1082
1413 919
1379 714
1715 1189
2301 242
SCALE=0.0124773049266779
ID=VcChTrp05021014

LM=15
2863 1037
1151 703
1216 420
1361 171
1674 0
2793 1130
2506 1211
2401 1198
2252 913
2458 911
1412 1421
1240 1226
1165 992
1648 1586
2219 245
SCALE=0.0124773049266779
ID=VcChTrp05021015

LM=15
2650 1002
1159 557
1248 325
1383 123
1684 0
2576 1089
2322 1121
2213 1099
2082 816
2262 832
1290 1185
1167 996
1142 793
1519 1365
2126 209
SCALE=0.0124773049266779
ID=VcChTrp05021017

LM=15
2610 1051
1237 590
1315 361
1399 118
1708 0
2547 1134
2291 1178
2203 1156
2055 859
2243 870
1345 1265
1235 1060
1198 828
1531 1442
2152 238
SCALE=0.0124773049266779
ID=VcChTrp05021018

LM=15
3083 1239
1806 520
1941 344
2064 121
2370 0
3002 1317
2715 1305
2618 1251
2563 947
2745 995
1784 1174
1722 959
1729 742
1881 1366
2754 346
SCALE=0.012752951058042
ID=VcChVal11977001

LM=15
2595 921
1081 499
1179 289
1349 88
1625 0
2531 1002
2262 1061
2156 1039
2045 789
2240 798
1203 1150
1075 951
1039 740
1410 1319
2102 219
SCALE=0.0124717829420429
ID=VcChVct02021001

LM=15
2702 954
1474 617
1543 411
1592 186
1829 0
2638 1027
2399 1077
2311 1055
2201 799
2369 806
1542 1192
1439 1013
1428 811
1701 1356
2264 228
SCALE=0.0124773049266779
ID=VcChVct02021002

LM=15
2582 992
1143 532
1229 318
1372 105
1707 0
2514 1068
2273 1112
2174 1090
2061 820
2227 829
1231 1132
1120 938
1114 740
1440 1329
2168 241
SCALE=0.0124773049266779
ID=VcChVct02021003

LM=15
2657 1052
1133 598
1221 372
1371 150
1659 0
2596 1138
2296 1191
2204 1162
2079 877
2273 883
1280 1311
1120 1094
1085 852
1513 1477
2151 251
SCALE=0.0124773049266779
ID=VcChVct02021004

LM=15
3301 806
2156 460
2226 312
2299 125
2501 0
3245 874
3018 906
2932 885
2837 667
2999 677
2233 953
2144 796
2125 633
2368 1086
2890 184
SCALE=0.012752951058042
ID=VcChVhu09957001

LM=15
2579 1107
999 658
1076 414
1205 208
1519 0
2503 1205
2207 1258
2091 1228
1959 924
2177 941
1161 1345
980 1124
953 903
1376 1536
2041 269
SCALE=0.012752951058042
ID=VcChVhu09957002

LM=15
2917 979
1615 582
1696 388
1757 155
1995 0
2861 1056
2619 1100
2516 1075
2414 824
2594 841
1693 1161
1584 977
1550 773
1844 1322
2427 227
SCALE=0.0124837753933003
ID=VcChVil12001001

LM=15
2986 882
1766 490
1840 307
1924 81
2155 0
2936 955
2682 994
2589 968
2491 722
2657 739
1830 1028
1720 849
1711 667
1956 1180
2555 187
SCALE=0.0124837753933003
ID=VcChVil12001002

LM=15
2846 1145
1586 577
1688 388
1778 129
2051 0
2775 1215
2544 1236
2442 1197
2344 925
2523 965
1587 1151
1508 959
1495 764
1719 1319
2482 346
SCALE=0.012752951058042
ID=VcChVlp01977001

LM=15
2880 903
1662 543
1733 378
1789 153
2013 0
2793 992
2561 1023
2454 1001
2355 742
2528 754
1725 1065
1626 904
1599 716
1850 1208
2401 181
SCALE=0.012752951058042
ID=VcChVlp03942001

LM=15
2777 1234
1691 316
1861 169
2050 0
2385 15
2684 1280
2397 1217
2320 1153
2315 852
2510 948
1524 902
1491 668
1569 499
1615 1134
2677 361
SCALE=0.0121701293462686
ID=VcCoBel12953001

LM=15
1546 725
670 339
742 202
818 68
1027 0
1493 775
1301 782
1234 762
1178 562
1328 591
661 721
615 599
631 473
744 849
1285 161
SCALE=0.0182514390246161
ID=VcCoBog03987001

LM=15
2835 905
1636 488
1722 299
1840 132
2097 0
2776 977
2549 1004
2476 983
2372 734
2533 750
1705 1011
1605 851
1590 673
1875 1159
2488 262
SCALE=0.012752951058042
ID=VcCoBog07969001

LM=15
2862 1332
2118 218
2304 124
2494 0
2725 34
2739 1355
2534 1221
2471 1130
2549 863
2689 990
1829 705
1853 505
1960 358
1848 929
2890 446
SCALE=0.0121701293462686
ID=VcCoCej03980001

LM=15
2488 949
1337 440
1421 274
1515 110
1791 0
2416 1011
2179 1016
2107 989
2030 741
2200 770
1360 953
1281 775
1289 615
1467 1115
2150 259
SCALE=0.0128856119369064
ID=VcCoCej07007001

LM=15
2694 1016
1461 382
1574 194
1772 32
2078 0
2621 1080
2383 1082
2295 1045
2222 779
2402 824
1457 958
1378 760
1382 583
1583 1157
2438 311
SCALE=0.0128856119369064
ID=VcCoCej07007002

LM=15
2982 999
1842 414
1971 257
2084 59
2378 0
2904 1060
2648 1054
2572 1022
2506 744
2666 782
1792 978
1736 782
1769 613
1922 1174
2727 287
SCALE=0.0128856119369064
ID=VcCoMed02009001

LM=15
2790 1066
1299 490
1422 268
1606 72
1960 0
2703 1135
2422 1163
2319 1129
2224 841
2401 862
1432 1150
1296 933
1258 726
1609 1333
2392 281
SCALE=0.0128856119369064
ID=VcCoMed03009001

LM=15
2886 1118
1569 410
1706 221
1903 37
2243 0
2818 1173
2542 1158
2473 1124
2412 837
2568 877
1591 1076
1501 861
1502 658
1714 1259
2620 322
SCALE=0.0128856119369064
ID=VcCoMed03009002

LM=15
2961 1042
1768 404
1879 244
1965 95
2267 0
2885 1103
2613 1089
2542 1053
2474 774
2656 815
1758 980
1689 791
1715 610
1883 1165
2660 274
SCALE=0.0128856119369064
ID=VcCoMed03009003

LM=15
2765 1087
1484 539
1597 348
1710 116
1998 0
2671 1166
2405 1179
2331 1149
2242 870
2431 903
1510 1162
1411 962
1406 758
1631 1316
2412 307
SCALE=0.0121701293462686
ID=VcCoMed06988001

LM=15
2854 1282
1776 288
1960 116
2187 0
2504 25
2770 1322
2521 1255
2448 1194
2455 872
2601 954
1633 934
1589 687
1649 497
1707 1153
2778 468
SCALE=0.0121701293462686
ID=VcCoMed10965001

LM=15
2935 1191
1614 387
1769 201
1967 43
2321 0
2852 1244
2598 1225
2487 1174
2441 866
2602 921
1622 1079
1524 846
1552 625
1767 1278
2716 383
SCALE=0.0121701293462686
ID=VcCoMed10965002

LM=15
3161 1214
1851 386
1994 183
2197 30
2560 0
3083 1269
2794 1243
2699 1188
2672 877
2828 926
1824 1092
1739 874
1773 628
1952 1296
2953 369
SCALE=0.0121701293462686
ID=VcCoMed10965003

LM=15
2922 980
1950 193
2071 81
2248 0
2548 15
2856 1025
2613 977
2537 924
2516 676
2665 741
1856 759
1814 556
1861 377
1967 971
2771 310
SCALE=0.0121701293462686
ID=VcCoMed12966001

LM=15
2587 720
1535 498
1618 322
1683 143
1918 0
2537 793
2304 816
2240 799
2146 589
2314 588
1625 923
1527 799
1503 653
1769 1019
2226 104
SCALE=0.0145698429057467
ID=VcCoMur04021001

LM=15
2435 744
1222 473
1288 274
1388 124
1661 0
2380 827
2180 879
2070 870
1965 625
2116 632
1385 973
1275 824
1229 662
1539 1096
2021 189
SCALE=0.0145698429057467
ID=VcCoMur04021002

LM=15
2658 836
1551 465
1632 303
1703 129
1939 0
2597 900
2373 927
2283 908
2212 672
2361 686
1617 980
1534 820
1516 640
1744 1108
2266 183
SCALE=0.0145698429057467
ID=VcCoMur04021003

LM=15
2679 974
1532 398
1635 222
1788 69
2079 0
2602 1032
2367 1022
2296 988
2229 733
2371 767
1549 946
1460 778
1477 587
1686 1107
2363 269
SCALE=0.0145698429057467
ID=VcCoMur04021004

LM=15
2551 766
1469 405
1558 232
1633 42
1849 0
2471 828
2260 842
2201 821
2131 608
2262 620
1556 858
1475 715
1441 563
1656 984
2170 141
SCALE=0.0145698429057467
ID=VcCoMur04021005

LM=15
2619 670
1511 516
1548 337
1581 152
1785 0
2574 752
2372 813
2293 801
2162 596
2325 588
1665 957
1549 819
1517 675
1802 1044
2162 117
SCALE=0.0145484871456547
ID=VcCoMur04021006

LM=15
2461 904
1397 413
1496 246
1606 77
1848 0
2405 961
2192 968
2099 938
2028 700
2200 739
1433 910
1388 780
1373 585
1536 1051
2190 239
SCALE=0.0145627704932063
ID=VcCoMur04021007

LM=15
2614 726
1586 421
1649 254
1716 102
1919 0
2549 802
2344 832
2277 814
2169 598
2309 604
1666 867
1563 719
1562 572
1796 990
2261 192
SCALE=0.0145627704932063
ID=VcCoMur04021008

LM=15
2668 835
1513 483
1578 309
1633 125
1878 0
2600 921
2376 955
2289 932
2165 696
2344 707
1626 993
1517 836
1481 666
1748 1125
2213 201
SCALE=0.0145627704932063
ID=VcCoNog01021001

LM=15
2585 860
1406 513
1466 328
1531 149
1757 0
2539 936
2320 983
2237 966
2108 733
2264 730
1480 1043
1392 881
1375 709
1645 1204
2166 177
SCALE=0.0145627704932063
ID=VcCoNog02022001

LM=15
2494 838
1258 390
1332 201
1468 24
1748 0
2429 906
2205 931
2130 910
2018 668
2172 680
1335 936
1222 754
1227 577
1485 1088
2150 193
SCALE=0.0145627704932063
ID=VcCoNog02022002

LM=15
2549 928
1442 469
1544 295
1640 103
1874 0
2503 995
2277 1021
2191 992
2124 750
2280 772
1491 1014
1402 836
1393 652
1639 1168
2252 222
SCALE=0.0145627704932063
ID=VcCoNog02022003

LM=15
2677 793
1529 449
1598 279
1663 105
1913 0
2609 876
2378 904
2304 889
2218 660
2352 668
1565 924
1484 764
1484 612
1707 1068
2241 148
SCALE=0.015503774521768
ID=VcCoNog02022004

LM=15
2526 843
1288 497
1365 327
1418 135
1637 0
2484 920
2273 970
2191 949
2047 716
2226 728
1397 1016
1302 853
1262 674
1539 1166
2074 197
SCALE=0.0145982700838141
ID=VcCoNog02023001

LM=15
2799 814
1712 465
1789 314
1873 142
2092 0
2742 883
2503 914
2436 894
2336 659
2517 676
1812 970
1698 820
1677 656
1963 1102
2453 194
SCALE=0.0145698429057467
ID=VcCoNog03021001

LM=15
2462 880
1311 456
1383 276
1484 115
1730 0
2393 956
2207 966
2090 935
1999 704
2154 719
1387 966
1304 818
1278 630
1518 1109
2044 210
SCALE=0.0145522427923176
ID=VcCoNog03021002

LM=15
2687 913
1438 462
1510 265
1663 96
1940 0
2621 990
2377 1008
2280 977
2221 746
2360 754
1509 996
1417 828
1402 652
1670 1161
2323 247
SCALE=0.014527381292447
ID=VcCoNog03021003

LM=15
2460 876
1359 453
1436 299
1512 87
1732 0
2390 960
2171 976
2088 946
2011 719
2161 733
1357 942
1280 785
1295 616
1494 1101
2117 193
SCALE=0.0145522427923176
ID=VcCoNog03021004

LM=15
2549 526
1573 467
1585 310
1597 124
1781 0
2519 572
2348 654
2272 653
2137 489
2276 459
1708 850
1619 757
1574 627
1849 929
2077 78
SCALE=0.0145804144751319
ID=VcCoNog03021005

LM=15
2449 885
1288 415
1380 240
1522 76
1771 0
2391 944
2180 967
2078 930
2008 698
2160 725
1322 913
1251 759
1239 582
1450 1062
2107 225
SCALE=0.0145804144751319
ID=VcCoNog03021006

LM=15
2609 888
1353 477
1430 282
1558 102
1844 0
2560 951
2333 997
2243 973
2141 733
2270 735
1468 1045
1353 863
1337 689
1669 1210
2237 222
SCALE=0.0145804144751319
ID=VcCoNog03021007

LM=15
2416 854
1281 453
1356 291
1446 108
1670 0
2365 916
2163 951
2081 926
1962 693
2127 714
1360 960
1262 814
1239 640
1495 1102
2036 207
SCALE=0.0145804144751319
ID=VcCoNog03021008

LM=15
2649 974
1506 439
1616 278
1728 102
1959 0
2591 1038
2336 1048
2238 1005
2180 754
2359 793
1528 983
1439 799
1456 631
1654 1146
2283 216
SCALE=0.0145804144751319
ID=VcCoNog03021009

LM=15
2632 905
1411 441
1493 254
1622 83
1925 0
2577 979
2332 1005
2239 970
2173 730
2330 748
1489 1007
1392 829
1368 636
1693 1187
2268 226
SCALE=0.0145804144751319
ID=VcCoNog05021001

LM=15
2555 844
1371 510
1436 328
1492 139
1694 0
2504 914
2292 954
2198 932
2061 702
2265 721
1485 1036
1368 871
1346 701
1631 1179
2121 189
SCALE=0.0145804144751319
ID=VcCoNog07021001

LM=15
2557 949
1298 489
1388 291
1528 96
1800 0
2479 1019
2259 1030
2185 1010
2067 756
2226 775
1375 1039
1266 867
1247 673
1540 1209
2212 246
SCALE=0.0145804144751319
ID=VcCoNog07022001

LM=15
2570 844
1400 485
1479 301
1561 113
1792 0
2508 922
2296 955
2198 940
2115 707
2264 712
1505 1012
1400 849
1368 678
1648 1156
2164 182
SCALE=0.0145804144751319
ID=VcCoNog08021001

LM=15
2534 909
1277 451
1355 252
1507 96
1766 0
2472 986
2245 998
2158 971
2034 722
2214 747
1372 1001
1261 833
1243 660
1523 1159
2155 237
SCALE=0.0145804144751319
ID=VcCoNog09020001

LM=15
2704 679
1606 454
1648 279
1724 116
1939 0
2647 756
2430 810
2373 799
2240 599
2385 590
1732 900
1618 764
1586 615
1852 1013
2234 125
SCALE=0.0145804144751319
ID=VcCoNog09020002

LM=15
2593 762
1308 507
1378 324
1488 151
1800 0
2544 827
2321 880
2232 869
2104 653
2271 650
1471 1037
1344 880
1314 708
1667 1169
2138 156
SCALE=0.0145804144751319
ID=VcCoNog09020003

LM=15
2489 835
1366 491
1436 319
1502 133
1736 0
2438 915
2213 946
2121 926
2003 686
2220 716
1438 1001
1328 830
1322 662
1570 1145
2095 182
SCALE=0.0145804144751319
ID=VcCoNog09020005

LM=15
2482 908
1189 469
1299 267
1436 92
1687 0
2427 978
2197 1002
2101 981
1990 733
2164 748
1292 1043
1170 855
1162 664
1483 1217
2044 210
SCALE=0.0145804144751319
ID=VcCoNog09020006

LM=15
2572 738
1378 471
1434 298
1533 123
1760 0
2522 813
2297 859
2214 836
2096 623
2245 621
1500 976
1383 814
1363 652
1688 1095
2145 161
SCALE=0.0145804144751319
ID=VcCoNog09020007

LM=15
2519 894
1466 433
1556 283
1642 110
1877 0
2461 955
2242 963
2171 936
2076 689
2249 731
1502 936
1425 765
1427 588
1618 1091
2228 238
SCALE=0.0145804144751319
ID=VcCoNog09020008

LM=15
2594 793
1458 475
1522 308
1589 126
1793 0
2543 872
2331 905
2235 880
2125 663
2292 670
1567 959
1469 812
1432 652
1690 1092
2207 184
SCALE=0.0145804144751319
ID=VcCoNog09020009

LM=15
2703 870
1468 529
1528 336
1603 88
1908 0
2646 947
2436 989
2344 970
2234 727
2363 730
1564 1090
1452 934
1436 735
1739 1232
2327 216
SCALE=0.0145981249045852
ID=VcCoNog09020010

LM=15
2760 970
1633 473
1732 305
1829 108
2044 0
2696 1034
2470 1050
2372 1024
2288 771
2462 805
1618 1004
1545 822
1557 633
1758 1180
2399 222
SCALE=0.0145805935680634
ID=VcCoNog09020011

LM=15
2626 935
1503 448
1581 286
1688 111
1949 0
2570 991
2344 997
2249 959
2181 733
2333 748
1547 962
1455 779
1451 613
1680 1123
2282 204
SCALE=0.0145802439985685
ID=VcCoNog09020012

LM=15
2470 940
1390 418
1475 261
1568 82
1805 0
2400 1009
2163 1015
2081 974
2023 740
2180 763
1375 932
1303 753
1324 589
1497 1104
2128 220
SCALE=0.0145593050138105
ID=VcCoNog0902004

LM=15
2788 965
1510 469
1602 268
1761 99
2061 0
2721 1043
2501 1063
2413 1033
2320 783
2488 803
1570 1061
1470 876
1466 695
1758 1237
2438 265
SCALE=0.0145803882144636
ID=VcCoNog09021001

LM=15
2732 686
1540 514
1569 327
1610 135
1801 0
2687 771
2476 831
2390 828
2243 621
2416 606
1723 975
1589 841
1536 695
1868 1079
2195 108
SCALE=0.0145803882144636
ID=VcCoNog10020001

LM=15
2512 815
1334 513
1398 332
1481 126
1723 0
2466 875
2265 921
2157 906
2061 685
2198 688
1444 1024
1337 867
1313 698
1594 1161
2112 176
SCALE=0.0145628386956121
ID=VcCoNog11019001

LM=15
2748 975
1640 461
1734 294
1831 109
2065 0
2698 1039
2467 1042
2379 1008
2293 750
2471 784
1662 997
1576 828
1579 634
1779 1148
2420 225
SCALE=0.0145803882144636
ID=VcCoNog11019002

LM=15
2775 858
1608 501
1673 329
1746 136
2006 0
2724 924
2508 964
2407 941
2287 710
2461 719
1683 985
1598 828
1582 677
1812 1130
2373 171
SCALE=0.0145803882144636
ID=VcCoNog11022001

LM=15
2512 891
1265 503
1344 324
1445 129
1698 0
2453 966
2208 1003
2126 982
2022 735
2208 757
1398 1054
1273 875
1239 699
1542 1199
2095 212
SCALE=0.0145700246164892
ID=VcCoNog12022001

LM=15
2520 792
1453 421
1523 266
1594 89
1840 0
2476 851
2244 885
2174 864
2091 654
2243 655
1505 904
1422 751
1409 585
1617 1033
2144 181
SCALE=0.0145697930760926
ID=VcCoNog12022002

LM=15
2612 939
1328 399
1432 230
1576 82
1824 0
2547 992
2325 1027
2206 992
2139 748
2287 771
1375 977
1285 793
1297 610
1549 1162
2192 233
SCALE=0.0154675828598921
ID=VcCoNog12022003

LM=15
3402 1023
2097 456
2215 248
2395 71
2679 0
3326 1097
3067 1114
2977 1080
2893 801
3046 815
2113 1076
2018 883
2017 664
2313 1272
3068 256
SCALE=0.012752951058042
ID=VcCoPai12943001

LM=15
3017 903
2091 298
2200 176
2327 46
2561 0
2958 938
2740 913
2689 875
2651 669
2797 713
2062 725
2013 560
2032 422
2117 867
2843 273
SCALE=0.012752951058042
ID=VcCoPas05973001

LM=15
4421 1125
2823 544
2949 300
3159 95
3526 0
4345 1223
4042 1244
3952 1212
3818 884
4007 913
2935 1260
2789 1019
2763 785
3142 1462
3996 320
SCALE=0.012752951058042
ID=VcCoPas05973002

LM=15
3045 1239
1628 419
1781 230
1984 49
2345 0
2930 1325
2654 1294
2539 1240
2498 926
2684 987
1584 1143
1500 886
1528 642
1762 1373
2770 328
SCALE=0.0121701293462686
ID=VcCoRne01962001

LM=15
1534 908
549 289
647 151
779 31
1021 0
1460 949
1262 929
1188 890
1150 667
1284 723
525 772
454 601
480 445
651 928
1320 264
SCALE=0.0182365953493164
ID=VcEcCar06999001

LM=15
1540 770
687 313
774 184
854 41
1060 0
1477 819
1299 826
1241 798
1206 598
1323 625
655 741
609 601
625 453
751 883
1339 199
SCALE=0.0182248137077607
ID=VcEcSte05998001

LM=15
1584 725
784 265
858 142
969 18
1155 0
1536 761
1374 753
1311 718
1269 545
1394 587
736 636
697 504
717 370
854 771
1400 230
SCALE=0.0181998673021056
ID=VcPeAre04017001

LM=15
1610 839
702 344
789 204
905 49
1128 0
1544 889
1331 872
1289 848
1246 632
1380 669
674 781
619 629
640 481
767 926
1400 245
SCALE=0.0181978209560053
ID=VcPeAre04017002

LM=15
1535 821
478 367
547 211
673 76
908 0
1478 866
1296 880
1242 863
1154 658
1300 687
538 851
455 695
442 537
668 997
1262 235
SCALE=0.0182058614856782
ID=VcPeAre04017003

LM=15
1555 820
703 298
781 170
876 29
1093 0
1499 871
1321 858
1280 829
1215 628
1345 663
642 711
598 569
626 429
731 858
1348 220
SCALE=0.018179685194207
ID=VcPeAre04017004

LM=15
1487 794
632 265
705 142
813 19
1037 0
1430 832
1262 816
1196 784
1168 592
1288 631
601 691
552 539
564 382
704 842
1321 260
SCALE=0.0182155540512445
ID=VcPeAre04017005

LM=15
1471 877
476 268
581 135
702 26
920 0
1399 915
1184 896
1117 857
1082 652
1216 698
456 725
401 563
414 421
568 904
1225 260
SCALE=0.01824536223226
ID=VcPeAre04017006

LM=15
1543 822
662 330
751 198
844 52
1087 0
1488 870
1289 857
1236 826
1193 623
1329 664
637 764
583 614
590 471
731 915
1339 235
SCALE=0.0182554278737805
ID=VcPeAre04017007

LM=15
1494 858
500 282
607 149
739 31
972 0
1437 905
1247 900
1171 866
1124 654
1249 690
462 750
409 581
425 432
579 930
1258 247
SCALE=0.018186782602212
ID=VcPeAre04017008

LM=15
1499 780
650 325
723 197
797 56
991 0
1445 832
1268 827
1198 796
1157 595
1287 631
627 727
570 572
598 453
702 849
1274 200
SCALE=0.0182367451044128
ID=VcPeAre04017009

LM=15
1380 751
536 366
603 221
685 70
869 0
1319 797
1159 796
1094 774
1036 579
1159 608
523 750
481 618
492 495
612 871
1136 212
SCALE=0.0181818181818182
ID=VcPeAre04017010

LM=15
1500 703
665 292
728 181
805 62
987 0
1445 754
1279 756
1212 730
1153 538
1285 572
676 700
616 555
615 423
763 817
1262 190
SCALE=0.0181445712709331
ID=VcPeAre04017011

LM=15
1651 784
753 301
835 163
951 39
1174 0
1596 835
1415 831
1351 805
1301 596
1422 632
729 746
668 606
688 454
834 884
1468 238
SCALE=0.0182650682129174
ID=VcPeCaj06018001

LM=15
2942 1151
1816 381
1962 193
2158 94
2407 0
2842 1218
2591 1172
2498 1116
2481 837
2645 899
1708 945
1660 739
1715 546
1807 1143
2697 287
SCALE=0.0123884897792579
ID=VcPeCam03008001

LM=15
2885 1259
1441 454
1579 228
1809 42
2172 0
2790 1332
2516 1332
2422 1281
2357 968
2534 1011
1442 1160
1355 926
1349 703
1612 1371
2585 387
SCALE=0.0123884897792579
ID=VcPeCar04014001

LM=15
3056 1229
1780 379
1925 196
2138 30
2476 0
2963 1282
2688 1244
2607 1192
2579 903
2737 961
1705 964
1642 744
1676 557
1816 1169
2829 382
SCALE=0.0123884897792579
ID=VcPeCha03008001

LM=15
2937 1174
1753 333
1895 148
2092 11
2389 0
2844 1235
2608 1201
2529 1145
2483 858
2642 921
1652 928
1603 721
1639 504
1777 1140
2742 374
SCALE=0.0123884897792579
ID=VcPeCha03008002

LM=15
2903 994
1669 489
1775 314
1864 120
2134 0
2855 1066
2603 1085
2492 1049
2421 802
2601 835
1663 1034
1588 847
1597 663
1793 1196
2528 268
SCALE=0.0123884897792579
ID=VcPeCha04014001

LM=15
2480 1013
1204 477
1289 262
1425 94
1701 0
2405 1085
2151 1095
2082 1067
1981 796
2152 827
1203 1036
1115 848
1139 678
1373 1207
2125 280
SCALE=0.0123884897792579
ID=VcPeCha05014001

LM=15
3034 1003
1667 623
1729 403
1806 172
2082 0
2978 1083
2722 1123
2630 1102
2515 848
2683 848
1780 1204
1644 1012
1625 807
1940 1349
2539 219
SCALE=0.0123884897792579
ID=VcPeCha05014002

LM=15
2575 1285
1416 423
1565 258
1700 51
1980 0
2484 1335
2208 1285
2124 1229
2135 947
2298 1012
1308 983
1268 792
1319 597
1402 1212
2359 369
SCALE=0.0123884897792579
ID=VcPeCha05014003

LM=15
2540 1157
1249 550
1331 370
1436 145
1687 0
2483 1221
2211 1212
2125 1160
2010 909
2209 947
1269 997
1208 803
1209 668
1384 1210
2163 284
SCALE=0.0123884897792579
ID=VcPeCha05014004

LM=15
2994 1155
1571 497
1702 277
1889 80
2198 0
2930 1218
2681 1219
2597 1182
2472 892
2655 926
1629 1124
1479 885
1486 668
1786 1332
2630 351
SCALE=0.0123884897792579
ID=VcPeCha05014005

LM=15
2982 1145
1833 409
1956 247
2086 53
2364 0
2922 1197
2679 1175
2600 1134
2541 857
2715 927
1742 946
1702 745
1738 562
1862 1132
2751 338
SCALE=0.0123884897792579
ID=VcPeCha05014007

LM=15
2569 1095
1282 467
1377 268
1473 78
1727 0
2494 1185
2229 1175
2145 1141
2053 844
2226 877
1219 1038
1146 838
1185 643
1372 1262
2199 256
SCALE=0.0123884897792579
ID=VcPeCha05014009

LM=15
2738 797
1616 433
1701 265
1811 108
2031 0
2690 866
2498 899
2396 872
2300 655
2452 673
1722 936
1615 783
1585 611
1872 1065
2395 229
SCALE=0.0124901269439741
ID=VcPeChA08019001

LM=15
2591 1189
1427 418
1556 246
1672 72
1892 0
2483 1250
2239 1222
2165 1176
2114 886
2269 937
1355 1028
1300 830
1326 642
1446 1216
2256 328
SCALE=0.0123884897792579
ID=VcPeChi03010001

LM=15
2610 1371
1461 366
1641 181
1812 0
2087 8
2492 1421
2220 1358
2152 1311
2154 994
2337 1092
1257 980
1240 760
1322 564
1363 1231
2444 424
SCALE=0.0123884897792579
ID=VcPeChi03010002

LM=15
2609 1020
1231 544
1321 343
1430 129
1714 0
2537 1113
2246 1162
2153 1137
2031 851
2252 870
1288 1164
1169 965
1167 754
1463 1343
2119 269
SCALE=0.0123694460541265
ID=VcPeChi04018017

LM=15
3082 1160
1953 438
2079 271
2216 57
2497 0
2989 1215
2744 1177
2683 1138
2635 862
2801 925
1850 980
1794 794
1839 587
1967 1173
2850 355
SCALE=0.0123884897792579
ID=VcPeChi05008001

LM=15
2569 1177
1505 310
1680 143
1888 0
2202 3
2489 1218
2267 1167
2201 1117
2175 827
2335 917
1377 849
1327 648
1383 458
1506 1038
2472 399
SCALE=0.0123884897792579
ID=VcPeChi05008002

LM=15
2725 1074
1522 405
1634 212
1792 46
2081 0
2647 1126
2403 1127
2308 1081
2242 811
2423 868
1455 979
1391 773
1422 592
1597 1173
2429 298
SCALE=0.0123884897792579
ID=VcPeChi05008003

LM=15
2971 1078
1841 430
1951 246
2091 74
2340 0
2877 1132
2636 1109
2560 1082
2504 810
2665 863
1770 940
1712 771
1746 602
1887 1125
2696 308
SCALE=0.0123884897792579
ID=VcPeChi05008004

LM=15
3136 1216
1900 420
2025 213
2235 35
2561 0
3059 1265
2774 1231
2713 1191
2671 890
2834 952
1821 1009
1754 805
1799 620
1956 1232
2935 370
SCALE=0.0123884897792579
ID=VcPeChv10008001

LM=15
2809 1003
1837 239
1966 102
2131 0
2362 0
2723 1047
2495 1009
2443 965
2418 722
2572 795
1720 736
1677 553
1723 386
1804 920
2661 348
SCALE=0.0123884897792579
ID=VcPeChv10008002

LM=15
3014 1149
1765 478
1869 294
1977 102
2335 0
2917 1220
2656 1205
2584 1171
2512 893
2684 937
1703 1060
1651 856
1689 672
1840 1271
2694 301
SCALE=0.0123884897792579
ID=VcPeClb04013001

LM=15
2798 1088
1581 363
1711 203
1861 48
2130 0
2720 1138
2467 1124
2386 1080
2335 816
2502 871
1535 924
1479 738
1491 558
1641 1109
2530 313
SCALE=0.0123884897792579
ID=VcPeCoa04012001

LM=15
1543 813
542 336
636 196
761 64
980 0
1482 860
1296 863
1220 839
1163 633
1298 664
592 804
498 639
494 492
706 928
1308 236
SCALE=0.018222123965773
ID=VcPeFlo08998001

LM=15
3005 1266
1677 465
1806 304
1893 109
2234 0
2904 1327
2652 1315
2566 1271
2506 965
2692 1025
1624 1104
1558 884
1588 676
1758 1327
2653 317
SCALE=0.0123884897792579
ID=VcPeMaj02010001

LM=15
2653 1096
1220 582
1319 377
1419 139
1688 0
2569 1184
2304 1224
2186 1196
2063 908
2263 928
1238 1182
1150 986
1153 788
1411 1381
2168 268
SCALE=0.012401173159248
ID=VcPeMat08019057

LM=15
2785 1029
1478 460
1603 261
1770 94
2042 0
2723 1085
2449 1101
2384 1071
2281 802
2473 841
1522 1057
1425 858
1423 671
1704 1252
2428 274
SCALE=0.012396904839579
ID=VcPeMej10019024

LM=15
2924 970
1554 477
1644 264
1799 84
2087 0
2848 1044
2548 1080
2464 1047
2368 770
2552 795
1603 1058
1496 858
1506 674
1770 1242
2522 224
SCALE=0.012399664104196
ID=VcPeMej10019025

LM=15
2666 1139
1325 429
1441 212
1619 38
1945 0
2580 1208
2337 1197
2250 1160
2179 875
2349 923
1336 1089
1231 852
1248 646
1535 1313
2346 342
SCALE=0.0124056532282661
ID=VcPeMej10019026

LM=15
2827 1158
1397 493
1520 279
1703 79
2026 0
2756 1223
2474 1248
2375 1212
2268 898
2470 941
1445 1195
1306 949
1315 724
1635 1408
2475 359
SCALE=0.0124080523023879
ID=VcPeMej10019027

LM=15
2732 1091
1457 389
1591 204
1763 60
2088 0
2651 1146
2384 1143
2309 1107
2240 820
2432 878
1420 985
1348 766
1381 585
1568 1192
2430 308
SCALE=0.0124046177899844
ID=VcPeMej10019028

LM=15
2877 1107
1511 486
1624 264
1783 96
2088 0
2793 1178
2528 1192
2429 1152
2349 859
2538 905
1550 1156
1424 919
1437 708
1720 1342
2525 319
SCALE=0.0123973251473279
ID=VcPeMej10019029

LM=15
2723 1177
1489 438
1619 241
1787 71
2103 0
2630 1231
2372 1203
2286 1158
2241 878
2428 952
1435 1085
1336 855
1384 623
1605 1302
2466 361
SCALE=0.0123971239429989
ID=VcPeMej10019030

LM=15
2687 1031
1455 389
1569 199
1739 42
2009 0
2625 1086
2366 1095
2287 1065
2215 792
2384 832
1458 987
1373 773
1374 579
1611 1186
2380 304
SCALE=0.0124072664628523
ID=VcPeMej10019031

LM=15
2962 956
1714 461
1808 261
1908 91
2125 0
2869 1045
2617 1063
2541 1040
2448 766
2626 786
1820 1065
1674 850
1662 648
1883 1198
2547 230
SCALE=0.0124090519134655
ID=VcPeMej10019032

LM=15
2858 1148
1605 495
1737 294
1815 84
2098 0
2766 1229
2502 1226
2412 1183
2348 883
2531 937
1611 1132
1517 916
1514 700
1754 1325
2471 289
SCALE=0.0124090519134655
ID=VcPeMej10019033

LM=15
2694 1087
1490 425
1605 235
1730 42
2002 0
2605 1147
2367 1138
2284 1106
2201 818
2387 876
1476 1032
1405 832
1415 631
1601 1225
2351 284
SCALE=0.0124083977064227
ID=VcPeMej10019034

LM=15
2979 1086
1493 498
1596 287
1757 101
2075 0
2900 1156
2617 1193
2540 1170
2441 892
2625 919
1587 1167
1482 959
1456 741
1791 1381
2524 289
SCALE=0.0124090519134655
ID=VcPeMej10019035

LM=15
2623 1011
1527 444
1642 285
1726 81
2004 0
2547 1066
2311 1063
2246 1036
2192 785
2351 831
1504 948
1434 765
1443 598
1623 1113
2330 296
SCALE=0.0123884973845429
ID=VcPeMej10019036

LM=15
2664 1172
1206 519
1296 296
1482 96
1826 0
2571 1246
2302 1254
2177 1215
2101 911
2304 955
1207 1161
1116 946
1125 746
1375 1374
2284 329
SCALE=0.0124021054867296
ID=VcPeMej10019037

LM=15
2843 1096
1539 506
1651 312
1770 94
2087 0
2759 1167
2465 1170
2377 1132
2310 857
2510 898
1567 1103
1468 907
1484 714
1676 1262
2485 294
SCALE=0.012404504029758
ID=VcPeMej10019038

LM=15
2700 1006
1476 468
1587 286
1693 117
1979 0
2625 1075
2354 1081
2282 1050
2199 781
2369 814
1509 1052
1421 856
1417 665
1632 1222
2349 217
SCALE=0.0124103086480888
ID=VcPeMej10019039

LM=15
2853 1036
1497 439
1596 255
1736 90
2023 0
2784 1104
2496 1136
2399 1102
2302 805
2494 840
1558 1079
1462 882
1448 669
1730 1270
2461 268
SCALE=0.0123978148616785
ID=VcPeMej10019040

LM=15
2708 1162
1252 535
1359 295
1519 86
1860 0
2631 1229
2342 1249
2245 1219
2119 905
2327 949
1291 1201
1193 991
1194 777
1472 1406
2268 344
SCALE=0.0124129043559629
ID=VcPeMej10019041

LM=15
2731 1097
1475 525
1578 326
1686 112
1993 0
2650 1165
2380 1174
2301 1141
2230 857
2389 881
1509 1104
1417 899
1423 714
1630 1289
2396 318
SCALE=0.0124129043559629
ID=VcPeMej10019042

LM=15
2501 902
1315 430
1404 268
1513 93
1750 0
2416 970
2146 990
2072 959
1996 706
2153 728
1325 940
1249 765
1269 608
1435 1096
2092 219
SCALE=0.0124129043559629
ID=VcPeMej10019043

LM=15
2684 1100
1254 496
1343 319
1493 129
1792 0
2596 1180
2305 1194
2213 1158
2122 874
2314 898
1303 1147
1188 924
1186 711
1498 1330
2276 296
SCALE=0.0124129043559629
ID=VcPeMej10019044

LM=15
2708 945
1466 479
1554 307
1644 105
1909 0
2636 1019
2368 1046
2306 1029
2191 768
2380 784
1539 1041
1443 861
1421 678
1673 1192
2297 223
SCALE=0.0124129043559629
ID=VcPeMej10019045

LM=15
2792 934
1500 434
1592 232
1743 59
2058 0
2718 1007
2460 1029
2385 1002
2305 747
2483 783
1546 1021
1446 841
1443 644
1718 1198
2428 253
SCALE=0.0124213788827949
ID=VcPeMej10019046

LM=15
2938 1071
1702 444
1803 265
1909 78
2186 0
2858 1146
2612 1159
2522 1125
2415 833
2603 871
1686 1057
1602 847
1630 656
1824 1247
2555 292
SCALE=0.012395752737288
ID=VcPeMej10019047

LM=15
2804 1085
1377 451
1497 249
1682 87
1999 0
2713 1158
2444 1175
2342 1138
2242 841
2427 876
1431 1125
1311 901
1304 689
1610 1324
2390 279
SCALE=0.012395752737288
ID=VcPeMej10019048

LM=15
2747 945
1552 466
1634 276
1741 85
2001 0
2665 1015
2424 1027
2342 1000
2258 752
2424 777
1596 980
1514 797
1515 635
1732 1141
2361 266
SCALE=0.0124005964727183
ID=VcPeMej10019049

LM=15
2647 1128
1294 467
1420 241
1619 65
1953 0
2555 1196
2283 1194
2194 1160
2118 862
2298 907
1314 1116
1214 904
1218 703
1485 1318
2328 327
SCALE=0.0124005964727183
ID=VcPeMej10019050

LM=15
2664 980
1375 516
1467 317
1570 112
1872 0
2584 1068
2332 1089
2249 1067
2145 810
2318 815
1439 1069
1344 880
1337 705
1587 1249
2269 236
SCALE=0.0124172929995117
ID=VcPeMej10019051

LM=15
2738 1033
1530 481
1639 295
1741 107
1989 0
2663 1106
2429 1122
2320 1085
2240 816
2422 848
1546 1061
1456 874
1457 683
1678 1230
2372 266
SCALE=0.0124064322686697
ID=VcPeMej10019052

LM=15
2759 1142
1467 376
1602 165
1796 28
2090 0
2687 1191
2422 1192
2319 1150
2262 853
2450 913
1454 1042
1366 823
1382 613
1600 1254
2470 347
SCALE=0.0124064322686697
ID=VcPeMej10019053

LM=15
2873 962
1621 487
1715 306
1824 118
2086 0
2797 1042
2547 1070
2452 1043
2343 768
2531 801
1710 1064
1613 893
1583 708
1841 1226
2480 241
SCALE=0.0124170253454021
ID=VcPeMej10019054

LM=15
1645 797
716 282
806 130
954 18
1203 0
1587 840
1403 837
1333 804
1293 592
1413 627
717 737
647 577
657 424
832 871
1451 220
SCALE=0.018297748194027
ID=VcPeMol06998001

LM=15
1562 761
713 264
807 140
932 22
1136 0
1503 806
1332 788
1285 758
1237 565
1347 601
701 673
655 546
659 421
794 810
1386 214
SCALE=0.0182146493784505
ID=VcPeMol06998002

LM=15
1507 826
536 256
637 112
785 0
978 0
1441 868
1250 860
1194 831
1144 619
1271 655
529 751
456 578
467 426
665 917
1270 248
SCALE=0.0182056752417907
ID=VcPeMol06998003

LM=15
3056 1182
1931 281
2085 112
2289 4
2599 0
2972 1228
2723 1179
2636 1119
2640 842
2788 921
1837 890
1775 675
1824 484
1948 1100
2875 350
SCALE=0.0123884897792579
ID=VcPePau06010001

LM=15
2901 1154
1695 439
1813 252
1977 67
2250 0
2836 1214
2578 1202
2493 1155
2420 870
2625 929
1628 1031
1585 842
1608 638
1747 1235
2630 299
SCALE=0.0123884897792579
ID=VcPePau06010002

LM=15
3017 1034
1491 514
1568 299
1691 90
2044 0
2951 1123
2679 1160
2579 1131
2439 845
2618 863
1643 1202
1487 971
1453 751
1844 1390
2539 260
SCALE=0.0123884897792579
ID=VcPePau06010003

LM=15
3051 928
1752 476
1862 275
2005 70
2274 0
2996 1003
2771 1033
2677 1007
2574 757
2741 771
1819 1033
1724 862
1720 674
2014 1205
2691 242
SCALE=0.0123884897792579
ID=VcPePau06010004

LM=15
4043 1017
2710 498
2802 293
2959 95
3295 0
3969 1085
3695 1107
3613 1078
3515 809
3700 837
2772 1059
2697 889
2667 700
2940 1236
3713 295
SCALE=0.012752951058042
ID=VcPePun02948001

LM=15
2843 1030
1565 507
1645 300
1768 91
2056 0
2781 1102
2537 1109
2455 1078
2360 829
2537 860
1574 1017
1498 846
1501 673
1720 1189
2459 259
SCALE=0.0123884897792579
ID=VcPeQue09012001

LM=15
2706 1093
1115 613
1221 357
1394 141
1737 0
2642 1187
2370 1223
2267 1198
2139 919
2331 942
1249 1262
1107 1079
1070 871
1463 1436
2234 299
SCALE=0.0123884897792579
ID=VcPeQue09012002

LM=15
2662 1021
1649 267
1770 136
1932 13
2218 0
2583 1064
2364 1030
2301 988
2262 726
2407 799
1594 811
1521 600
1540 423
1715 969
2515 353
SCALE=0.0123884897792579
ID=VcPeSab03014001

LM=15
2986 1188
1800 411
1942 229
2157 63
2428 0
2920 1239
2652 1203
2554 1152
2497 848
2705 932
1726 991
1691 796
1726 615
1851 1207
2791 310
SCALE=0.0123884897792579
ID=VcPeSab07008001

LM=15
2817 959
1499 530
1580 326
1681 118
1969 0
2741 1045
2482 1087
2397 1060
2264 794
2476 814
1601 1101
1469 910
1446 720
1770 1257
2344 260
SCALE=0.012424066308133
ID=VcPeSac04018019

LM=15
2814 972
1511 549
1581 348
1681 141
1926 0
2755 1050
2487 1095
2404 1074
2277 816
2478 824
1577 1130
1472 948
1466 756
1738 1290
2344 237
SCALE=0.0124104967324642
ID=VcPeSim12019055

LM=15
2641 1092
1170 565
1255 365
1357 135
1666 0
2560 1187
2267 1218
2149 1185
2027 890
2246 913
1280 1210
1157 986
1130 783
1436 1402
2125 266
SCALE=0.0124105896309509
ID=VcPeSim12019056

LM=15
2455 1145
1340 345
1474 194
1559 73
1788 0
2357 1186
2114 1144
2029 1088
2001 806
2169 885
1212 855
1183 677
1232 500
1291 1048
2180 353
SCALE=0.0123884897792579
ID=VcPeSoc03006001

LM=15
3309 1074
2029 470
2137 254
2270 60
2519 0
3217 1151
2950 1130
2882 1100
2805 813
2984 860
2044 1059
1948 856
1944 660
2203 1266
2949 297
SCALE=0.0123884897792579
ID=VcPeSoc03006002

LM=15
2701 1110
1548 363
1665 193
1762 30
1961 0
2614 1163
2384 1134
2302 1090
2237 803
2430 873
1479 923
1411 737
1448 522
1579 1102
2395 330
SCALE=0.0123884897792579
ID=VcPeSoc03006003

LM=15
2803 1164
1437 394
1576 208
1730 57
2031 0
2700 1230
2415 1209
2330 1166
2283 871
2445 914
1415 1015
1339 806
1361 605
1550 1233
2445 334
SCALE=0.0123884897792579
ID=VcPeSoc03006005

LM=15
3051 1312
1905 339
2089 147
2316 1
2626 0
2949 1352
2709 1298
2600 1226
2592 916
2766 1009
1752 952
1711 740
1770 539
1863 1188
2922 379
SCALE=0.0123884897792579
ID=VcPeSoc03008001

LM=15
2556 1155
1502 361
1636 217
1790 23
2075 0
2489 1212
2228 1165
2157 1116
2144 858
2300 923
1410 866
1366 686
1412 513
1487 1036
2415 356
SCALE=0.0123884897792579
ID=VcPeSoc03008002

LM=15
3023 1206
1826 450
1952 269
2098 68
2394 0
2933 1263
2692 1234
2606 1187
2551 912
2721 970
1749 1029
1676 807
1709 610
1857 1235
2759 344
SCALE=0.0123884897792579
ID=VcPeSoc03008003

LM=15
2854 1084
1747 412
1865 245
2009 54
2287 0
2777 1146
2533 1130
2448 1089
2413 814
2564 869
1702 937
1651 780
1659 601
1761 1052
2575 302
SCALE=0.0123884897792579
ID=VcPeSoc03008004

LM=15
2901 1177
1695 327
1860 150
2072 17
2356 0
2791 1237
2526 1189
2460 1141
2446 853
2609 913
1528 879
1519 678
1575 498
1657 1122
2707 360
SCALE=0.0123884897792579
ID=VcPeSoc05008001

LM=15
2890 1009
1813 340
1930 189
2070 39
2345 0
2795 1073
2568 1054
2493 1012
2434 748
2593 799
1752 895
1686 700
1715 502
1871 1075
2652 314
SCALE=0.0123884897792579
ID=VcPeSoc05008002

LM=15
3734 1085
2284 497
2382 272
2569 78
2920 0
3652 1166
3387 1180
3280 1154
3180 862
3358 886
2400 1168
2270 965
2230 752
2574 1363
3339 319
SCALE=0.012752951058042
ID=VcPeSum06971001

LM=15
3020 1295
1769 356
1925 176
2142 22
2474 0
2920 1353
2670 1294
2587 1239
2559 940
2714 1011
1681 986
1634 752
1687 537
1826 1229
2837 440
SCALE=0.0123884897792579
ID=VcPeTar11011001

LM=15
2667 967
1303 524
1403 335
1480 104
1778 0
2578 1053
2301 1076
2209 1058
2105 785
2310 806
1384 1100
1266 904
1254 706
1574 1297
2194 203
SCALE=0.0123868473658906
ID=VcPeTia04018020

LM=15
2724 1067
1489 457
1604 280
1732 62
2040 0
2641 1132
2384 1138
2291 1103
2234 829
2414 877
1492 1037
1408 841
1417 636
1639 1224
2359 275
SCALE=0.0123868473658906
ID=VcPeTia04018021

LM=15
2648 1079
1196 477
1278 252
1438 64
1645 0
2559 1164
2299 1178
2182 1142
2076 845
2261 881
1249 1104
1156 893
1133 714
1419 1289
2202 242
SCALE=0.0123868473658906
ID=VcPeTia04018022

LM=15
1445 780
513 308
583 169
699 56
930 0
1383 825
1199 806
1135 775
1076 580
1208 614
490 694
449 564
471 444
592 836
1236 231
SCALE=0.0181839983143479
ID=VcPeVeg01003001

LM=15
3067 1138
1730 396
1857 198
2063 36
2434 0
2955 1208
2698 1191
2618 1157
2543 854
2721 915
1671 1032
1605 821
1644 616
1846 1256
2803 340
SCALE=0.0123884897792579
ID=VcPeYar02010001

LM=15
2780 1059
1359 540
1440 322
1587 117
1887 0
2698 1142
2431 1170
2325 1139
2230 858
2415 887
1411 1182
1286 974
1282 755
1591 1376
2352 276
SCALE=0.0124839707290549
ID=VcPeYar06019001

LM=15
2789 1084
1413 525
1523 335
1631 131
1896 0
2688 1171
2424 1180
2334 1140
2220 865
2420 894
1452 1170
1340 955
1343 740
1666 1363
2332 295
SCALE=0.0124778799481979
ID=VcPeYar06019003

LM=15
3002 928
1763 422
1850 248
1980 77
2253 0
2928 994
2660 1000
2584 965
2513 726
2692 763
1792 974
1699 797
1700 611
1956 1130
2646 260
SCALE=0.0124530776428788
ID=VcPeYar06019004

LM=15
2872 1031
1404 630
1489 405
1568 150
1830 0
2798 1122
2534 1170
2444 1147
2295 878
2507 886
1500 1253
1366 1055
1338 846
1697 1424
2342 252
SCALE=0.0124560547087221
ID=VcPeYar06019005

LM=15
2831 748
1736 374
1807 211
1923 64
2184 0
2782 811
2595 854
2518 836
2418 616
2558 628
1809 924
1700 754
1681 572
1972 1043
2500 227
SCALE=0.0124345481546939
ID=VcPeYar06019006

LM=15
2848 916
1738 392
1844 229
1955 70
2201 0
2761 982
2531 975
2466 945
2389 711
2552 742
1712 922
1633 749
1660 559
1868 1094
2554 251
SCALE=0.0124281427585291
ID=VcPeYar06019007

LM=15
2525 1045
1128 496
1230 288
1399 92
1730 0
2456 1118
2198 1139
2106 1111
1994 832
2187 872
1189 1125
1074 925
1063 708
1410 1310
2154 287
SCALE=0.0124281427585291
ID=VcPeYar06019008

LM=15
2701 1038
1288 621
1347 405
1431 163
1747 0
2626 1134
2365 1183
2277 1165
2134 881
2319 889
1377 1231
1272 1053
1249 849
1549 1399
2191 239
SCALE=0.0124281427585291
ID=VcPeYar06019009

LM=15
2582 976
1271 569
1355 359
1461 146
1763 0
2508 1057
2264 1092
2190 1074
2064 821
2246 832
1347 1164
1239 996
1224 786
1541 1325
2165 272
SCALE=0.0123639718507696
ID=VcPeYar06019010

LM=15
2589 925
1436 463
1521 308
1623 129
1847 0
2506 995
2256 1011
2193 991
2114 736
2272 765
1434 943
1363 780
1379 642
1550 1108
2234 243
SCALE=0.01237313707133
ID=VcPeYar06019011

LM=15
2608 1060
1236 604
1333 390
1421 145
1719 0
2525 1144
2238 1183
2127 1148
2032 860
2236 885
1296 1196
1194 1021
1189 812
1457 1376
2133 270
SCALE=0.0123728340009467
ID=VcPeYar06019012

LM=15
2702 1233
1295 573
1425 367
1535 127
1877 0
2604 1304
2332 1306
2231 1268
2158 971
2363 1015
1273 1248
1182 1023
1196 786
1440 1460
2315 313
SCALE=0.0123693472634288
ID=VcPeYar06019013

LM=15
2575 686
1639 348
1699 189
1802 68
1987 0
2530 738
2331 756
2272 738
2187 540
2328 561
1688 777
1604 638
1607 491
1820 890
2285 207
SCALE=0.0123698957520394
ID=VcPeYar06019014

LM=15
2495 1127
1038 525
1135 312
1297 84
1667 0
2414 1212
2145 1230
2046 1198
1938 906
2134 934
1059 1194
941 975
958 731
1256 1408
2077 311
SCALE=0.0123695955694546
ID=VcPeYar06019015

LM=15
2792 977
1515 472
1612 266
1763 61
2051 0
2714 1053
2466 1066
2386 1042
2271 763
2475 804
1590 1089
1465 889
1456 680
1744 1248
2449 262
SCALE=0.0123695955694546
ID=VcPeYar06019016

LM=15
2847 1157
1717 393
1840 220
1984 69
2269 0
2762 1214
2514 1185
2417 1121
2394 848
2564 910
1660 948
1610 756
1631 566
1755 1141
2632 321
SCALE=0.0123884897792579
ID=VcPeYur03008001

LM=15
3018 1132
1966 376
2101 216
2243 32
2494 0
2931 1177
2684 1137
2604 1098
2572 811
2757 891
1843 875
1812 687
1864 533
1940 1081
2784 355
SCALE=0.0123884897792579
ID=VcPeYur03008002

LM=15
3005 1054
1858 339
1998 183
2175 45
2455 0
2919 1103
2666 1079
2605 1033
2578 783
2728 839
1807 857
1744 669
1762 496
1914 1051
2770 305
SCALE=0.0123884897792579
ID=VcPeYur03008003

LM=15
2877 1231
1809 383
1956 216
2109 49
2427 0
2788 1279
2535 1230
2464 1189
2442 891
2616 970
1649 926
1619 721
1684 549
1711 1118
2689 313
SCALE=0.0123884897792579
ID=VcPeYur03008004

LM=15
2718 1264
1483 348
1653 168
1852 18
2194 0
2620 1318
2364 1267
2293 1223
2251 904
2398 971
1383 975
1313 744
1376 529
1503 1211
2548 410
SCALE=0.0123884897792579
ID=VcPeYur03008005

LM=15
2882 1232
1589 379
1715 199
1951 51
2285 0
2811 1276
2540 1246
2452 1198
2415 913
2579 966
1590 1003
1514 805
1519 604
1709 1197
2640 388
SCALE=0.0123884897792579
ID=VcPeYur03008006

LM=15
2989 1209
1854 384
1993 209
2153 40
2485 0
2888 1266
2640 1238
2554 1181
2514 877
2706 963
1695 940
1675 738
1741 576
1817 1200
2789 351
SCALE=0.0123884897792579
ID=VcPeYur03008007

LM=15
1521 585
657 285
722 152
824 38
999 0
1482 638
1320 660
1265 646
1193 473
1299 477
697 697
626 580
621 439
813 791
1262 128
SCALE=0.0182476872011748
ID=VcVeBet08987001

LM=15
2945 1181
1994 230
2161 95
2384 0
2694 62
2860 1216
2592 1141
2516 1068
2565 812
2721 903
1807 775
1798 585
1869 412
1879 970
2915 391
SCALE=0.012752951058042
ID=VcVeMer03979001
