# Supplementary material for: Tales of a Super Butterfly: Is Vanessa carye a Truly Migrant Species? Unraveling Migration Using Morphological and Genomics Approaches
Source: Mol Biol Evol. 2025 Sep 19;42(9):msaf212. doi: 10.1093/molbev/msaf212 (PMC12449186; doi:10.1093/molbev/msaf212)
Supplement: msaf212_Supplementary_Data [file msaf212_supplementary_data.zip › Supplementary Table 1.xlsx]

## Sheet: Table S1
Table S1. Summary of sampled localities, geographic coordinates, sample types, and their biogeographic classifications.
The table includes all sampled localities for Vanessa carye, with latitude and longitude coordinates in decimal degrees. The "Orig" column indicates the source of the samples (Col: Individuals obtained from private collections; Samp: Individuals collected in the field). The "n and Sample Type" section specifies the number of individuals used for geometric morphometrics (GM) analyses (Fw: forewing…
Locality	Latitude	Longitude	Orig	n and Sample Type			Biogeographic
				GM		SNPs
				Fw	Hw		Region	Province	Cod prov
Miranda, Venezuela	10.1667	-66.8333	Col	1	1	0	Brazilian subregion	Venezuelan	4
Merida, Venezuela	8.58216	-71.1676	Col	1	1	0	Brazilian subregion	Guajira	2
Bello, Colombia	6.31667	-75.55	Samp	1	1	0	Brazilian subregion	Magdalena	3
Guarne, Colombia	6.29462	-75.5017	Col	1	0	0	Brazilian subregion	Magdalena	3
Medellín, Colombia	6.23667	-75.5682	Samp	9	9	0	Brazilian subregion	Magdalena	3
Río Negro, Colombia	6.13333	-75.3667	Samp	1	1	0	Brazilian subregion	Magdalena	3
La Ceja, Colombia	6.01667	-75.4167	Samp	3	3	0	Brazilian subregion	Cauca	1
Los Nogales, Colombia	5.83313	-74.3022	Samp	36	39	9	Brazilian subregion	Magdalena	3
Paipa, Colombia	5.76667	-73.1	Col	1	1	0	Brazilian subregion	Magdalena	3
Murillo, Colombia	4.8735	-75.1705	Samp	8	8	6	Brazilian subregion	Magdalena	3
Bogotá, Colombia	4.68333	-74.0833	Col	2	2	0	Brazilian subregion	Magdalena	3
Pasto, Colombia	1.2	-77.2667	Col	2	2	0	Brazilian subregion	Cauca	1
Tufiño, Ecuador	0.748789	-77.8566	Col	1	1	0	South American transition zone	Páramo	11
Sta. Teresita, Ecuador	-4.53333	-79.4167	Col	1	1	0	South American transition zone	Páramo	11
Florida, Perú	-5.83333	-77.9667	Col	1	1	0	Brazilian subregion	Ucayali	6
Molinopampa, Perú	-6.2	-77.6667	Col	3	3	0	Brazilian subregion	Ucayali	6
Cajamarca, Perú	-7.38333	-78.7833	Col	1	1	0	South American transition zone	Puna	12
Las Vegas, Perú	-11.4	-75.8833	Col	1	1	0	South American transition zone	Puna	12
Sahuayaco, Perú	-12.55	-72.5667	Col	2	2	0	Brazilian subregion	Rondonônia	5
Kosñipa, Perú	-12.9008	-71.785	Col	1	1	0	Brazilian subregion	Yungas	7
Ccescca, Perú	-15.5833	-71.4833	Col	1	1	0	South American transition zone	Puna	12
Chivay, Perú	-15.6481	-71.6081	Col	1	2	0	South American transition zone	Desert	9
Puno, Perú	-15.8333	-70.0167	Col	1	1	0	South American transition zone	Puna	12
Yura Viejo, Perú	-16.2172	-71.7047	Col	7	7	0	South American transition zone	Desert	9
Yura, Perú	-16.2836	-71.68	Col	11	11	0	South American transition zone	Desert	9
Cayma, Perú	-16.3275	-71.53	Col	4	4	0	South American transition zone	Desert	9
Chilina, Perú	-16.3675	-71.5356	Samp	7	7	0	South American transition zone	Desert	9
Chiguata, Perú	-16.3923	-71.3207	Samp	2	2	0	South American transition zone	Puna	12
Arequipa, Perú	-16.4131	-71.5419	Col	1	1	0	South American transition zone	Desert	9
Sachaca, Perú	-16.4247	-71.5594	Samp	0	1	0	South American transition zone	Desert	9
Sabandía, Perú	-16.4431	-71.4822	Col	1	2	0	South American transition zone	Desert	9
Tiabaya, Perú	-16.4472	-71.5742	Samp	3	3	0	South American transition zone	Desert	9
Characato, Perú	-16.4683	-71.4628	Samp/Col	10	11	0	South American transition zone	Desert	9
Socabaya, Perú	-16.475	-71.5319	Col	10	10	0	South American transition zone	Desert	9
Camaná, Perú	-16.5133	-72.6408	Col	1	1	0	South American transition zone	Desert	9
Yarabamba, Perú	-16.546	-71.4858	Samp	14	16	10	South American transition zone	Desert	9
Coalaque, Perú	-16.6356	-71.0506	Col	0	1	0	South American transition zone	Desert	9
Omate, Perú	-16.6733	-70.9786	Col	1	1	0	South American transition zone	Desert	9
Carumas, Perú	-16.9117	-70.6531	Col	1	1	0	South American transition zone	Puna	12
Matarani, Perú	-17.0049	-72.0851	Samp	1	1	0	South American transition zone	Desert	9
Mejía, Perú	-17.0936	-71.8917	Samp	32	31	0	South American transition zone	Desert	9
Palca, Perú	-17.6003	-69.6578	Col	1	1	0	South American transition zone	Puna	12
Sorapata lake, Chile	-18.0651	-69.0667	Samp	16	15	0	South American transition zone	Puna	12
Huamachuco-Putre, Chile	-18.1618	-69.4721	Samp	2	2	0	South American transition zone	Puna	12
Putre, Chile	-18.1972	-69.5596	Samp	35	35	10	South American transition zone	Puna	12
Jurasi, Chile	-18.2144	-69.5285	Samp	1	1	0	South American transition zone	Puna	12
Chungará, Chile	-18.251	-69.1768	Samp	1	1	0	South American transition zone	Puna	12
Murmuntani, Chile	-18.3493	-69.5526	Samp	1	1	0	South American transition zone	Puna	12
Socoroma, Chile	-18.373	-69.5495	Samp	9	7	0	South American transition zone	Puna	12
Chapiquiña, Chile	-18.3942	-69.5408	Samp	36	5	0	South American transition zone	Puna	12
Copaquilla creek, Chile	-18.396	-69.6351	Samp	6	5	0	South American transition zone	Desert	9
Belen, Chile	-18.4677	-69.5151	Samp	9	9	0	South American transition zone	Puna	12
San Miguel de Azapa, Chile	-18.5206	-70.1785	Samp	1	1	0	South American transition zone	Atacama	8
Ticnamar, Chile	-18.5684	-69.4936	Samp	2	2	0	South American transition zone	Puna	12
Timar, Chile	-18.7502	-69.6913	Samp	4	4	0	South American transition zone	Atacama	8
Codpa, Chile	-18.8326	-69.7437	Samp	19	17	10	South American transition zone	Atacama	8
Enquelga, Chile	-19.229	-68.8217	Samp	8	8	0	South American transition zone	Puna	12
Camiña, Chile	-19.3	-69.4167	Col	1	1	0	South American transition zone	Atacama	8
Chusmiza, Chile	-19.6848	-69.1834	Samp	31	26	10	South American transition zone	Puna	12
Huara, Chile	-19.832	-69.7724	Samp	24	20	0	South American transition zone	Atacama	8
Tarapacá, Chile	-19.9247	-69.5124	Samp	21	18	2	South American transition zone	Atacama	8
Mamina, Chile	-20.0667	-69.2167	Col	10	10	0	South American transition zone	Atacama	8
Iquique, Chile	-20.2723	-70.1285	Samp/Col	46	48	14	South American transition zone	Atacama	8
Orán-Salta, Argentina	-23.0761	-65.0532	Col	1	1	0	South American transition zone	Puna	12
Mejillones, Chile	-23.1	-70.4333	Col	11	11	0	Central Chilean subregion	Coquimbo	14
La Chimba wetland, Chile	-23.5641	-70.3998	Col	6	6	0	Central Chilean subregion	Coquimbo	14
Antofagasta, Chile	-23.6464	-70.3981	Samp	16	18	7	Central Chilean subregion	Coquimbo	14
Las Lozas creek, Chile	-25.8926	-70.6404	Samp	1	1	0	Central Chilean subregion	Coquimbo	14
Cafayate, Argentina	-26.0667	-65.9667	Col	1	1	0	South American transition zone	Monte	10
Huasco village, Chile	-28.45	-71.1833	Col	2	2	0	Central Chilean subregion	Coquimbo	14
San Félix, Chile	-28.9356	-70.4611	Col	3	3	0	Central Chilean subregion	Coquimbo	14
La Serena, Chile	-29.9	-71.25	Col	1	1	0	Central Chilean subregion	Coquimbo	14
Coiron, Chile	-31.9	-70.7667	Col	1	1	0	Central Chilean subregion	Coquimbo	14
Los Vilos, Chile	-31.9136	-71.5105	Samp	21	19	9	Central Chilean subregion	Coquimbo	14
San Felipe, Chile	-32.7482	-70.7221	Col	1	1	0	Central Chilean subregion	Santiagan	15
Valparaíso, Chile	-33.0333	-71.6	Col	2	2	0	Central Chilean subregion	Coquimbo	14
Colina, Chile	-33.2853	-70.8281	Samp	0	0	7	Central Chilean subregion	Santiagan	14
Lo Barnechea, Chile	-33.3065	-70.321	Col	0	1	0	Central Chilean subregion	Santiagan	14
Cerro Navia, Chile	-33.4328	-70.7206	Samp	1	1	0	Central Chilean subregion	Santiagan	14
Santiago, Chile	-33.4525	-70.6549	Col	185	185	0	Central Chilean subregion	Santiagan	14
El Canelo, Chile	-33.5667	-70.45	Col	2	2	0	Central Chilean subregion	Santiagan	14
Peñaflor, Chile	-33.6017	-70.87	Samp	16	16	3	Central Chilean subregion	Santiagan	14
El Yeso dam, Chile	-33.6333	-70.05	Col	1	1	0	Central Chilean subregion	Santiagan	14
Juan Fernández Archipielago	-33.6458	-78.844	Col	2	2	1	Subantartic subregion	Juan Fernández	19
Talagante, Chile	-33.65	-70.9167	Col	4	4	0	Central Chilean subregion	Santiagan	15
Buin, Chile	-33.7333	-70.7333	Col	1	1	0	Central Chilean subregion	Santiagan	15
Paine, Chile	-33.8	-70.7333	Col	1	1	0	Central Chilean subregion	Santiagan	15
San Pedro, Chile	-33.8833	-71.45	Col	10	10	0	Central Chilean subregion	Santiagan	15
Rauco, Chile	-34.9333	-71.3	Col	1	1	0	Central Chilean subregion	Santiagan	15
Termas del Flaco, Chile	-34.95	-70.6096	Col	1	1	0	Central Chilean subregion	Santiagan	15
Talca, Chile	-35.4374	-71.6122	Samp	7	6	0	Central Chilean subregion	Santiagan	15
Vilches, Chile	-35.5977	-71.2089	Samp	2	2	0	Central Chilean subregion	Santiagan	15
Llepo-Ancoa, Chile	-35.9304	-71.4951	Samp	7	7	0	Central Chilean subregion	Santiagan	15
Linares, Chile	-35.9304	-71.4951	Samp	29	28	10	Central Chilean subregion	Santiagan	15
Guaquivilu, Chile	-35.9724	-70.9803	Samp	3	3	2	Central Chilean subregion	Santiagan	15
Coelemu, Chile	-36.4833	-72.7	Col	3	3	0	Central Chilean subregion	Santiagan	15
Chillán, Chile	-36.6	-72.1	Col	1	1	0	Central Chilean subregion	Santiagan	15
Tomé, Chile	-36.6	-72.95	Col	1	1	0	Central Chilean subregion	Santiagan	15
Talcahuano, Chile	-36.7167	-73.1167	Col	1	1	0	Central Chilean subregion	Santiagan	15
Florida, Chile	-36.8167	-72.65	Col	6	6	0	Central Chilean subregion	Santiagan	15
Concepción, Chile	-36.8324	-73.0466	Samp	22	21	9	Central Chilean subregion	Santiagan	15
Pinto, Chile	-36.8356	-71.67	Col	1	1	0	Central Chilean subregion	Santiagan	15
Las Trancas, Chile	-36.9	-71.5	Col	2	2	0	Central Chilean subregion	Santiagan	15
Coronel, Chile	-37.0333	-73.1333	Col	0	1	0	Central Chilean subregion	Santiagan	15
Yungay, Chile	-37.1167	-72	Col	7	7	0	Central Chilean subregion	Santiagan	15
Arauco, Chile	-37.2333	-73.3167	Col	2	2	0	Subantartic subregion	Maule	15
La Mona, Chile	-37.3309	-72.3728	Samp	6	6	6	Central Chilean subregion	Santiagan	15
Los Ángeles, Chile	-37.4696	-72.3526	Samp	2	2	1	Central Chilean subregion	Santiagan	15
Rucalhue, Chile	-37.7046	-71.8972	Samp	3	3	0	Central Chilean subregion	Santiagan	15
Angol, Chile	-37.7988	-72.7086	Col	1	1	0	Central Chilean subregion	Santiagan	15
Contulmo, Chile	-38	-73.2167	Col	2	2	0	Subantartic subregion	Maule	16
Mocha Island, Chile	-38.3667	-73.9	Col	1	1	0	Subantartic subregion	Maule	16
Icalma, Chile	-38.8	-71.2667	Col	1	1	0	Subantartic subregion	Maule	16
Villarrica, Chile	-39.1239	-72.3481	Col	2	2	0	Subantartic subregion	Maule	16
Curiñanco, Chile	-39.7429	-73.3798	Samp	1	1	0	Subantartic subregion	Maule	16
Valdivia, Chile	-39.7429	-73.3798	Samp	4	4	4	Subantartic subregion	Maule	16
Punucapa, Chile	-39.7571	-73.2629	Samp	2	2	0	Subantartic subregion	Maule	16
Navidad, Chile	-39.77	-73.3146	Samp	3	3	1	Subantartic subregion	Maule	16
Oncol, Chile	-39.77	-73.3146	Samp	5	5	5	Subantartic subregion	Maule	16
Lago Ranco, Chile	-40.3179	-72.4719	Samp	11	12	0	Subantartic subregion	Maule	16
Cancura, Chile	-40.7601	-72.9652	Samp	2	1	0	Subantartic subregion	Valdivian Forest	17
Puerto Montt, Chile	-41.4663	-72.9042	Samp	2	2	0	Subantartic subregion	Valdivian Forest	17
Chile Chico, Chile	-46.5414	-71.7233	Col	1	1	0	Patagonian subregion	Patagonian	20
Chabunco, Chile	-53.0167	-70.8333	Col	1	1	0	Subantartic subregion	Magellanic Forest	18
Punta Arenas, Chile	-53.6316	-70.9159	Col	3	3	0	Subantartic subregion	Magellanic Forest	18
