# Supplementary material for: Tales of a Super Butterfly: Is Vanessa carye a Truly Migrant Species? Unraveling Migration Using Morphological and Genomics Approaches
Source: Mol Biol Evol. 2025 Sep 19;42(9):msaf212. doi: 10.1093/molbev/msaf212 (PMC12449186; doi:10.1093/molbev/msaf212)
Supplement: msaf212_Supplementary_Data [file msaf212_supplementary_data.zip › Supplementary Table 2.xlsx]

## Sheet: Table S2
Table S2. Genetic diversity metrics for V. carye across sampling localities and biogeographic regions. The table presents values per locality and summarizes the mean values by biogeographic region and province. Columns include: nInd = number of individuals analyzed; nLoc = number of loci genotyped; polyLoc = number of polymorphic loci; monoLoc = number of monomorphic loci; Ho = observed heterozyg…
Locality	nInd	nLoc	polyLoc	monoLoc	Ho (%)	HoSD (%)	Ho.adj (%)	Ho.adjSD (%)	FIS	Reg	Prov			Biogeographic Division	Ho	HoSD
Los Nogales	8.65173	6027	1724	4303	0.0566806	0.121587	0.077125	0.143705	0.307557	BSR	3			Brazilian subregion	0.0574247	0.127162
Murillo	5.78264	6027	1532	4495	0.0581688	0.132738	0.075712	0.144831	0.298142	BSR	3			3 Magdalena province	0.0326255	0.0991725
Antofagasta	6.83557	6027	1808	4219	0.0599039	0.126306	0.079042	0.140585	0.297561	CCS	14
Concepcion	8.57757	6027	2065	3962	0.0538929	0.109149	0.08819	0.148351	0.424524	CCS	15			South American transition zone	0.0552499	0.128243
Guaiquivilu	1.96078	6018	999	5028	0.0882353	0.226486	0.067672	0.154248	0.0286188	CCS	15			8 Atacama province	0.0552292	0.139196
La Mona	5.72457	6027	1677	4350	0.0545407	0.126357	0.080537	0.145346	0.381937	CCS	15			9 Desert province	0.053751	0.10663
Linares	9.62369	6027	2208	3819	0.0610593	0.118521	0.084267	0.138094	0.313053	CCS	15			12 Puna province	0.0560509	0.111667
Los Vilos	8.74133	6027	1921	4106	0.0530199	0.113003	0.076859	0.137056	0.349628	CCS	14
Los Ángeles	1	5675	650	5377	0.052511	0.223075	0.026256	0.111537	0	CCS	15			Central Chilean subregion	0.0621857	0.161926
Navidad	1	5703	623	5404	0.0524285	0.222909	0.026214	0.111455	0	CCS	15			14 Coquimban province	0.0564619	0.119655
Peñaflor	2.93528	6026	1404	4623	0.0840801	0.191526	0.085919	0.162056	0.188102	CCS	15			15 Santiagan province	0.0638211	0.174003
Chusmiza	9.53841	6027	1986	4041	0.055749	0.111791	0.077357	0.13733	0.317104	SAT	12
Codpa	9.69703	6027	2022	4005	0.0535708	0.107014	0.077386	0.136076	0.343442	SAT	8			Subantartic subregion	0.0514456	0.15008
Iquique	4.35298	6018	1331	4695	0.0541041	0.135012	0.070635	0.144358	0.324339	SAT	8			16 Maule province	0.0526983	0.129065
Putre	9.62618	6027	2073	3954	0.0563528	0.111544	0.080965	0.139149	0.340134	SAT	12			19 Juan Fernández province	0.0476876	0.213126
Tarapaca	1.94506	6007	814	5213	0.060263	0.18393	0.054686	0.141703	0.181297	SAT	8
Yaramba	9.63962	6027	2051	3976	0.053751	0.10663	0.078362	0.136365	0.349649	SAT	9
Arc.R.Crusoe	1	4865	1394	4633	0.0476876	0.213126	0.023844	0.106563	0	SSR	19
Chicureo	6.67911	6027	1715	4312	0.056207	0.122627	0.077519	0.141622	0.329205	SSR	16
Oncol	4.74134	5973	1296	4731	0.0503739	0.126264	0.063981	0.136023	0.295704	SSR	16
Valdivia	3.79685	5966	1163	4864	0.0515141	0.138304	0.063214	0.141056	0.292393	SSR	16
